# Supplementary material for: Does Prison Crowding Predict Higher Rates of Substance Use Related Parole Violations? A Recurrent Events Multi-Level Survival Analysis
Source: PLoS One. 2015 Oct 22;10(10):e0141328. doi: 10.1371/journal.pone.0141328 (PMC4619627; doi:10.1371/journal.pone.0141328)
Supplement: S1 File — (CSV) [file pone.0141328.s001.csv]

ID	WEEK	OBSDATE	OVERCROWDING	crowd3groups	crowd2groups	start.time	DAYFREE	stop.time	EVENT	VIOEVENT	REGION	RETURNS	OFFSCAT2_1	OFFSCAT2_2	OFFSCAT2_4	OFFSCAT2_5	PALWEEK	SEX_FLAG	STRIKE	AVCLOCK	CVCLOCK	PRIORSER	PRIORVIO	AGERLSE_G_1	AGERLSE_G_3	REGION_1	REGION_2	REGION_4	BLACK	LEVELTYPE_1	LEVELTYPE_2	LEVELTYPE_3	LEVELTYPE_4	LEVELTYPE_5	AGEFIRST	MALE	MH_FLAG	CONC_DIS_STD	RES_STAB_STD	PUB_ASSI_STD	PUNITIVE_STD	ADJRATE1_STD	SAMHSA_C_STD	MALEPA	BLACKPA
1	14	2003-03-30	204.5	high	high	0	218	218	1	2	4	1	0	1	0	0	0	0	1	1	1	1	0	0	0	0	1	0	0	1	0	0	0	0	31	1	1	-1.1606892347	-1.1954443455	1.938041687	0.5909893513	-0.447514087	-0.0797377303	1	0
1	60	2004-02-15	186.7	low	low	218	83	301	1	3	2	2	0	1	0	0	0	0	1	1	1	1	0	0	0	0	1	0	0	1	0	0	0	0	31	1	1	-1.1606892347	-1.1954443455	1.938041687	0.5909893513	-0.447514087	-0.0797377303	1	0
1	104	2004-12-26	186.7	low	low	301	398	699	0	0	2	2	0	1	0	0	0	0	1	0	0	1	0	0	0	0	1	0	0	1	0	0	0	0	31	1	1	0.3600422442	0.6616503	-0.5306186676	0.5909893513	-0.447514087	-1.1689474583	1	0
2	104	2004-12-26	185.5	low	low	0	1174	1174	0	0	3	1	1	0	0	0	0	0	0	0	0	0	1	1	0	0	0	0	1	0	0	0	1	0	25	1	0	0.0729935914	-1.558129549	2.7030277252	-0.8042349219	1.2893944979	1.1782228947	1	0
3	104	2004-12-26	189	low	low	0	1691	1691	0	0	1	0	0	0	0	0	0	0	0	0	0	0	0	0	0	1	0	0	0	0	0	0	1	0	39	1	0	-1.0501765013	-0.3422777057	-1.2602411509	1.4411407709	-0.5172404647	-0.8774688244	1	0
4	12	2003-03-16	186.6	low	low	0	676	676	1	4	3	0	0	0	0	0	1	0	0	1	1	0	0	0	0	0	0	0	0	0	0	0	1	0	33	1	0	-0.7806380391	-0.4030353725	0.5269235373	-0.8042349219	1.2893944979	1.1628818512	1	1
4	40	2003-09-28	192.9	medium	high	676	80	756	1	2	3	1	0	0	0	0	0	0	0	1	1	0	0	0	0	0	0	0	0	1	0	0	0	0	33	1	0	-0.7806380391	-0.4030353725	0.5269235373	-0.8042349219	1.2893944979	1.1628818512	1	0
4	104	2004-12-26	192.9	medium	high	756	535	1291	0	0	3	1	0	0	0	0	1	0	0	0	1	0	0	0	0	0	0	0	0	1	0	0	0	0	33	1	0	-0.7806380391	-0.4030353725	0.5269235373	-0.8042349219	1.2893944979	1.1628818512	1	0
5	50	2003-12-07	193.6	medium	high	0	57	57	1	1	1	5	0	0	0	0	0	0	0	1	1	1	0	0	0	1	0	0	0	1	0	0	0	0	39	1	1	0.5211042166	-0.157953769	0.5281674862	0.292335242	-0.9706577063	-0.9541737437	1	0
5	104	2004-12-26	193.5	medium	high	57	353	410	0	0	1	6	0	0	0	0	0	0	0	0	0	1	0	0	1	1	0	0	0	1	0	0	0	0	39	1	1	0.5211042166	-0.157953769	0.5281674862	0.292335242	-0.9706577063	-0.9541737437	1	0
6	47	2003-11-16	188.8	low	low	0	339	339	1	3	1	0	0	0	1	0	0	0	0	1	1	0	0	0	0	1	0	0	0	0	0	0	1	0	32	1	0	-0.6046825051	-0.7281318903	0.0109781474	1.4208112955	-0.6892802119	-1.0615606308	0	0
6	104	2004-12-26	188.8	low	low	339	745	1084	0	0	1	1	0	0	1	0	0	0	0	0	0	0	0	0	0	1	0	0	0	0	0	0	1	0	32	1	0	-0.6046825051	-0.7281318903	0.0109781474	1.4208112955	-0.6892802119	-1.0615606308	1	0
7	104	2004-12-26	186.4	low	low	0	1729	1729	0	0	2	0	0	0	0	0	0	0	0	0	0	0	0	0	1	0	1	0	0	0	0	0	1	0	46	1	0	-0.6078708768	-0.2111829221	-0.7008388042	0.5909893513	-0.447514087	-0.6320130825	1	1
8	104	2004-12-26	182.7	low	low	0	1464	1464	0	0	2	1	0	1	0	0	0	0	0	0	0	0	0	0	0	0	1	0	1	1	0	0	0	0	36	1	0	0.5509516597	0.2631940842	0.3875168562	-0.3684669435	-0.7872508764	-0.0797377303	1	1
9	101	2004-11-28	207.5	high	high	0	163	163	1	4	4	0	0	0	0	0	0	0	0	1	1	0	0	0	0	0	0	1	0	1	0	0	0	0	35	1	0	-1.4923080206	-1.3788489103	0.4752489626	0.8957823515	-0.4563067555	-0.7854229212	0	0
9	103	2004-12-12	204.6	medium	high	163	3	166	1	3	4	1	0	0	0	0	0	0	0	1	1	0	0	0	0	0	0	1	0	1	0	0	0	0	35	1	0	-1.4923080206	-1.3788489103	0.4752489626	0.8957823515	-0.4563067555	-0.7854229212	0	0
9	104	2004-12-26	204.6	medium	high	166	17	183	0	0	4	1	0	0	0	0	0	0	0	1	1	0	0	0	0	0	0	1	0	1	0	0	0	0	35	1	0	-1.4923080206	-1.3788489103	0.4752489626	0.8957823515	-0.4563067555	-0.7854229212	0	0
10	104	2004-12-26	185.2	low	low	0	1069	1069	0	0	1	0	0	1	0	0	0	0	1	1	1	0	0	0	0	1	0	0	1	0	0	0	1	0	37	1	0	0.0062069944	0.1141375974	-0.2293105423	0.292335242	-0.9706577063	-0.9695147276	1	1
11	104	2004-12-26	184.8	low	low	0	675	675	0	0	2	2	0	0	0	0	0	0	0	0	0	0	0	0	0	0	1	0	0	1	0	0	0	0	29	1	0	-0.6078708768	-0.2111829221	-0.7008388042	0.5909893513	-0.447514087	-0.6320130825	1	0
12	104	2004-12-26	179.5	low	low	0	1227	1227	0	0	2	0	0	0	1	0	0	0	1	0	0	1	4	0	0	0	1	0	1	0	0	0	0	1	34	1	1	-0.6487538218	0.2191020846	-1.0440443754	-1.8153613806	-1.0048490763	0.1043540612	1	1
13	104	2004-12-26	202.3	medium	high	0	1454	1454	0	0	4	0	1	0	0	0	0	0	0	0	0	0	0	0	0	0	0	1	1	0	1	0	0	0	27	1	1	0.2110052258	1.9532241821	-0.6751455069	0.5710824728	-0.4055785835	-1.0001966953	1	0
14	104	2004-12-26	198.3	medium	high	0	88	88	0	0	1	0	0	0	0	1	0	1	0	1	1	0	0	0	1	1	0	0	0	0	0	0	0	1	51	1	0	0.1239384562	-0.2233928144	0.2220583856	1.3822122812	-0.0002015339	-1.1229245663	1	0
15	104	2004-12-26	186.4	low	low	0	1718	1718	0	0	2	5	0	1	0	0	0	0	0	0	0	1	1	0	0	0	1	0	1	1	0	0	0	0	29	1	0	0.6031063199	0.5643672347	0.4093151689	-2.7995643616	-0.4943807423	0.0429901294	0	0
16	104	2004-12-26	192.3	medium	high	0	258	258	0	0	1	2	1	0	0	0	0	0	1	1	1	0	0	0	0	1	0	0	0	0	1	0	0	0	26	1	0	0.2859559655	1.0368287563	-0.2341708243	0.292335242	-0.9706577063	-0.9848557115	0	1
17	104	2004-12-26	200.1	medium	high	0	982	982	0	0	4	1	0	0	0	0	0	0	0	0	0	0	0	0	0	0	0	1	0	0	0	0	1	0	38	1	0	0.8060548306	0.5804490447	0.4997605979	0.8957823515	-0.4563067555	-0.9081507921	1	0
18	104	2004-12-26	186.2	low	low	0	1418	1418	0	0	1	0	1	0	0	0	0	0	0	0	0	0	0	0	0	1	0	0	0	1	0	0	0	0	34	1	0	-1.0501765013	-0.3422777057	-1.2602411509	1.7743976116	0.2838962674	-0.8774688244	1	0
19	22	2003-05-25	199.5	medium	high	0	40	40	1	2	4	2	0	1	0	0	0	0	0	1	1	0	0	1	0	0	0	1	1	0	1	0	0	0	19	1	0	1.2155334949	2.2864186764	0.0722846463	0.5710824728	-0.4055785835	-1.0001966953	1	0
19	74	2004-05-23	199.5	medium	high	40	404	444	1	4	4	2	0	1	0	0	1	0	0	1	1	0	0	1	0	0	0	1	1	0	1	0	0	0	19	1	0	1.2155334949	2.2864186764	0.0722846463	0.5710824728	-0.4055785835	-1.0001966953	1	0
19	104	2004-12-26	199.5	medium	high	444	621	1065	0	0	4	3	0	1	0	0	0	0	0	0	0	0	0	1	0	0	0	1	1	0	1	0	0	0	19	1	0	1.2155334949	2.2864186764	0.0722846463	0.5710824728	-0.4055785835	-1.0001966953	1	0
20	104	2004-12-26	205.5	high	high	0	410	410	0	0	4	2	0	0	0	0	0	0	0	0	0	0	0	0	0	0	0	1	0	0	0	0	1	0	42	1	0	-1.7003519535	-1.5522233248	-0.245930925	0.8747732043	-0.4233145416	1.1321998835	1	1
21	70	2004-04-25	198.4	medium	high	0	170	170	1	4	3	0	0	0	0	1	0	1	0	1	1	0	0	0	1	0	0	0	0	0	0	0	0	1	41	1	1	-0.8107789755	-0.3765640557	-0.2481291145	-0.7997999191	-0.5156743526	-0.0950787142	1	0
21	104	2004-12-26	211.8	high	high	170	67	237	0	0	3	1	0	0	0	1	0	1	0	1	1	0	0	0	1	0	0	0	0	0	0	0	0	1	41	1	1	0.7681510448	-0.1470068693	-0.0862107053	-0.8042349219	1.2893944979	1.1321998835	1	0
22	104	2004-12-26	190.5	medium	high	0	133	133	0	0	2	2	0	0	0	1	0	1	0	1	1	0	0	0	1	0	1	0	1	0	1	0	0	0	45	1	0	-1.1528739929	-0.3620664775	0.1406136304	-0.7084547281	0.6663253307	-1.3070163727	1	1
23	42	2003-10-12	187.2	low	low	0	325	325	1	3	3	4	0	0	0	0	0	0	0	1	1	0	0	0	0	0	0	0	0	1	0	0	0	0	26	1	0	0.7350304723	0.3558233082	-0.6232197285	-0.8042349219	1.2893944979	1.1628818512	1	1
23	104	2004-12-26	187.2	low	low	325	766	1091	0	0	3	5	0	1	0	0	0	0	0	0	0	0	0	0	0	0	0	0	0	1	0	0	0	0	26	1	0	0.7350304723	0.3558233082	-0.6232197285	-0.8042349219	1.2893944979	1.1628818512	1	0
24	104	2004-12-26	201.6	medium	high	0	924	924	0	0	4	7	0	0	0	0	0	0	0	0	0	0	0	1	0	0	0	1	0	1	0	0	0	0	19	1	0	-1.3599802256	0.1008450985	-1.0038700104	0.8747732043	-0.4233145416	0.9634491205	1	0
25	104	2004-12-26	198.7	medium	high	0	736	736	0	0	4	1	0	0	1	0	0	0	0	1	1	0	0	0	1	0	0	1	0	1	0	0	0	0	46	1	1	-0.5339298844	-0.7483311296	-0.4820052981	1.0415363312	-0.458248049	-0.8467868567	1	0
26	104	2004-12-26	188.6	low	low	0	701	701	0	0	1	1	0	0	0	0	0	0	0	0	0	0	0	1	0	1	0	0	1	1	0	0	0	0	25	1	0	0.8136617541	0.533387363	-0.1662619561	-0.5132143497	-1.6860771179	-0.9695147276	1	0
27	104	2004-12-26	187.7	low	low	0	1660	1660	0	0	2	1	0	0	0	0	0	0	1	0	0	4	0	0	0	0	1	0	0	0	0	0	0	1	35	1	1	-0.3313705921	0.5779194236	-1.0992976427	0.1178779677	-0.5894348621	-1.3070163727	1	0
28	94	2004-10-10	196.7	medium	high	0	69	69	1	3	1	4	0	1	0	0	0	0	0	1	1	1	0	1	0	1	0	0	1	0	1	0	0	0	21	1	0	0.1124068871	1.7684319019	2.1526241302	0.292335242	-0.9706577063	-0.9388327599	1	0
28	104	2004-12-26	196.7	medium	high	69	146	215	0	0	1	4	0	1	0	0	0	0	0	0	0	1	0	1	0	1	0	0	1	0	1	0	0	0	21	1	0	0.1124068871	1.7684319019	2.1526241302	0.292335242	-0.9706577063	-0.9388327599	1	0
29	100	2004-11-21	203.7	medium	high	0	193	193	1	5	3	3	1	0	0	0	0	0	0	1	1	0	0	1	0	0	0	0	0	1	0	0	0	0	19	1	0	-0.0828991979	0.1972136945	-0.282976985	-0.8042349219	1.2893944979	1.2242457867	1	0
29	104	2004-12-26	203.7	medium	high	193	228	421	0	0	3	3	1	0	0	0	0	0	0	0	0	0	0	1	0	0	0	0	0	1	0	0	0	0	19	1	0	-0.0828991979	0.1972136945	-0.282976985	-0.8042349219	1.2893944979	1.2242457867	1	0
30	104	2004-12-26	189.5	low	low	0	864	864	0	0	1	4	0	1	0	0	0	0	1	0	0	2	0	0	1	1	0	0	0	0	0	0	0	1	40	1	1	0.5211042166	-0.157953769	0.5281674862	0.8688815832	-0.9252591729	-0.9541737437	1	0
31	15	2003-04-06	188.6	low	low	0	54	54	1	3	1	2	1	0	0	0	0	0	0	1	1	0	0	1	0	1	0	0	1	0	1	0	0	0	21	1	0	1.3101974726	0.8961259127	0.0635577291	1.028072238	-0.510065496	-1.2149704695	1	0
31	50	2003-12-07	188.6	low	low	54	299	353	1	5	1	2	1	0	0	0	0	0	0	1	1	0	0	1	0	1	0	0	1	0	1	0	0	0	21	1	0	0.0864743888	0.1475167274	0.4947522283	1.3822122812	-0.0002015339	-1.0769015551	1	1
31	104	2004-12-26	188.6	low	low	353	684	1037	0	0	1	2	1	0	0	0	0	0	0	0	0	0	0	1	0	1	0	0	1	0	0	0	1	0	21	1	0	0.0864743888	0.1475167274	0.4947522283	1.3822122812	-0.0002015339	-1.0769015551	1	1
32	5	2003-01-26	188.5	low	low	0	782	782	1	3	1	0	1	0	0	0	0	0	0	1	1	0	0	1	0	1	0	0	0	0	0	0	0	1	18	1	0	1.5738450289	-0.4763473272	-0.6108106971	1.7743976116	0.2838962674	-1.0001966953	1	0
32	104	2004-12-26	188.5	low	low	782	1482	2264	0	0	1	0	1	0	0	0	0	0	0	0	0	0	0	1	0	1	0	0	0	1	0	0	0	0	18	1	0	1.5738450289	-0.4763473272	-0.6108106971	1.7743976116	0.2838962674	-1.0001966953	1	0
33	68	2004-04-11	193.5	medium	high	0	91	91	1	5	1	5	0	0	0	0	0	0	0	1	1	0	0	0	0	1	0	0	0	1	0	0	0	0	32	1	0	-1.0196199417	-1.6792776585	-0.6223799586	1.2102575302	-2.2724547386	-1.0769015551	1	0
33	103	2004-12-19	197.5	medium	high	91	38	129	1	2	1	6	0	0	0	0	0	0	0	1	1	0	0	0	0	1	0	0	0	1	0	0	0	0	32	1	0	-1.0196199417	-1.6792776585	-0.6223799586	1.2102575302	-2.2724547386	-1.0769015551	1	0
33	104	2004-12-26	197.5	medium	high	129	45	174	0	0	1	6	0	0	0	0	1	0	0	0	1	0	0	0	0	1	0	0	0	1	0	0	0	0	32	1	0	-1.0196199417	-1.6792776585	-0.6223799586	1.2102575302	-2.2724547386	-1.0769015551	1	0
34	104	2004-12-26	185.1	low	low	0	3619	3619	0	0	2	3	0	0	1	0	1	0	0	0	1	0	0	1	0	0	1	0	1	1	0	0	0	0	22	1	0	0.6031063199	0.5643672347	0.4093151689	-1.8153613806	-1.0048490763	0.0429901294	1	0
35	81	2004-07-11	192.8	medium	high	0	65	65	1	2	1	0	0	0	0	0	0	0	0	1	1	0	0	1	0	1	0	0	0	0	1	0	0	0	28	1	0	-0.4283713102	0.2052996159	0.068041347	0.5710824728	-0.4055785835	-1.0001966953	1	0
35	85	2004-08-08	192.8	medium	high	65	93	158	1	4	1	0	0	0	0	0	1	0	0	1	1	0	0	1	0	1	0	0	0	0	1	0	0	0	28	1	0	-0.4283713102	0.2052996159	0.068041347	0.5710824728	-0.4055785835	-1.0001966953	1	0
35	104	2004-12-26	192.8	medium	high	158	233	391	0	0	1	1	0	0	0	0	0	0	0	0	0	0	0	1	0	1	0	0	0	0	0	0	1	0	28	1	0	-0.1106928289	-1.0665254593	-0.0825162902	1.028072238	-0.510065496	-1.2149704695	1	0
36	104	2004-12-26	183.3	low	low	0	603	603	0	0	2	0	0	0	0	1	0	1	0	1	1	0	0	0	1	0	1	0	0	0	0	0	0	1	42	1	0	1.4654021263	2.1965308189	0.2152403444	-0.8042349219	1.2893944979	1.1935638189	0	0
37	104	2004-12-26	176	low	low	0	985	985	0	0	3	0	1	0	0	0	0	0	0	1	1	0	0	0	0	0	0	0	0	0	0	0	1	0	26	1	0	0.272939682	-0.101930216	-0.4969729185	-0.8042349219	1.2893944979	1.2242457867	0	0
38	104	2004-12-26	189	low	low	0	1702	1702	0	0	3	2	0	0	0	0	0	0	0	0	0	0	0	0	1	0	0	0	1	1	0	0	0	0	43	1	0	1.0163527727	-0.317761153	-0.6140334606	-0.8042349219	1.2893944979	1.1321998835	0	0
39	74	2004-05-23	184.7	low	low	0	310	310	1	2	2	1	0	0	0	0	0	0	0	1	1	0	0	0	0	0	1	0	0	1	0	0	0	0	36	1	0	-0.977176249	-1.295450449	-1.3348345757	-1.8153613806	-1.0048490763	0.1043540612	0	0
39	75	2004-05-30	184.7	low	low	310	317	627	1	3	2	2	0	0	0	0	1	0	0	1	1	0	0	0	0	0	1	0	0	1	0	0	0	0	36	1	0	-0.977176249	-1.295450449	-1.3348345757	-1.8153613806	-1.0048490763	0.1043540612	0	0
39	104	2004-12-26	190.2	medium	high	627	191	818	0	0	2	2	0	0	0	0	0	0	0	1	1	0	0	0	0	0	1	0	0	1	0	0	0	0	36	1	0	-0.8250274658	-0.0131776519	0.2975848317	-1.8153613806	-1.0048490763	0.0583311133	0	0
40	40	2003-09-28	183.5	low	low	0	183	183	1	4	2	5	0	0	0	0	0	0	0	1	1	0	0	0	0	0	1	0	0	1	0	0	0	0	25	1	0	-0.6532000303	0.0190248527	1.2758747339	0.1178779677	-0.5894348621	-1.2763344049	0	1
40	98	2004-11-07	187.6	low	low	183	30	213	1	3	2	7	0	0	0	0	0	0	0	1	1	0	0	0	0	0	1	0	0	1	0	0	0	0	25	1	0	-0.6532000303	0.0190248527	1.2758747339	0.1178779677	-0.5894348621	-1.2763344049	0	1
40	104	2004-12-26	187.6	low	low	213	79	292	0	0	2	8	0	0	0	0	0	0	0	0	0	0	0	0	0	0	1	0	0	1	0	0	0	0	25	1	0	-0.6532000303	0.0190248527	1.2758747339	0.1178779677	-0.5894348621	-1.2763344049	0	1
41	104	2004-12-26	190.8	medium	high	0	1774	1774	0	0	3	0	0	0	0	0	0	0	0	0	0	0	0	0	0	0	0	0	0	1	0	0	0	0	39	1	0	-0.6956616044	-1.7291264534	0.7834668756	-0.8042349219	1.2893944979	1.4850424528	0	0
42	104	2004-12-26	187.5	low	low	0	731	731	0	0	3	1	1	0	0	0	0	0	0	1	1	0	0	1	0	0	0	0	0	0	0	0	1	0	24	1	0	1.5557135344	0.2155785114	-0.0545826256	-0.8042349219	1.2893944979	1.2089048624	1	1
43	48	2003-11-23	184.7	low	low	0	135	135	1	2	2	5	0	0	0	0	0	0	0	1	1	0	0	0	1	0	1	0	0	1	0	0	0	0	44	1	0	-0.5092654824	-0.1114265844	-0.8287193775	-2.0076482296	-1.4751553535	-0.8774688244	0	0
43	104	2004-12-26	184.7	low	low	135	534	669	0	0	2	5	0	0	0	0	1	0	0	0	1	0	0	0	1	0	1	0	0	1	0	0	0	0	44	1	0	-0.5092654824	-0.1114265844	-0.8287193775	-2.0076482296	-1.4751553535	-0.8774688244	0	0
44	33	2003-08-10	188.6	low	low	0	171	171	1	5	1	5	0	1	0	0	0	0	0	1	1	0	0	0	0	1	0	0	0	1	0	0	0	0	35	0	1	0.3885130584	0.3522536755	0.5724815726	1.2102575302	-2.2724547386	-1.0308786631	1	0
44	104	2004-12-26	188.6	low	low	171	675	846	0	0	1	5	0	1	0	0	0	0	0	0	0	0	0	0	0	1	0	0	0	1	0	0	0	0	35	0	1	0.3885130584	0.3522536755	0.5724815726	1.2102575302	-2.2724547386	-1.0308786631	1	0
45	104	2004-12-26	182	low	low	0	1149	1149	0	0	2	1	0	0	0	0	0	0	0	0	0	0	0	1	0	0	1	0	0	0	0	0	1	0	28	1	1	-0.2343774438	0.1897883415	-0.3452275991	-0.7084547281	0.6663253307	-1.2763344049	1	0
46	79	2004-06-27	192.5	medium	high	0	237	237	1	2	1	0	0	1	0	0	0	0	0	1	1	0	0	1	0	1	0	0	1	0	1	0	0	0	20	1	1	2.0058310032	0.034441404	0.1982955188	1.3822122812	-0.0002015339	-1.0922425985	1	0
46	92	2004-09-26	192.5	medium	high	237	328	565	1	1	1	0	0	1	0	0	1	0	0	1	1	0	0	1	0	1	0	0	1	0	1	0	0	0	20	1	1	0.7084715962	-0.3714326918	-0.4544790387	1.3822122812	-0.0002015339	-1.0462195873	1	0
46	104	2004-12-26	192.5	medium	high	565	419	984	0	0	1	1	0	1	0	0	0	0	0	0	0	0	0	1	0	1	0	0	1	0	1	0	0	0	20	1	1	0.1882113367	-0.2567043006	-0.475925982	1.3822122812	-0.0002015339	-1.2303113937	0	1
47	104	2004-12-26	188.9	low	low	0	1512	1512	0	0	1	0	1	0	0	0	0	0	0	0	0	0	0	1	0	1	0	0	0	0	0	0	0	1	25	1	0	-1.5299551487	-1.1606925726	-0.9842839241	0.292335242	-0.9706577063	-0.9081507921	0	0
48	38	2003-09-14	197.7	medium	high	0	238	238	1	2	4	4	0	1	0	0	0	0	0	1	1	0	0	0	0	0	0	1	0	1	0	0	0	0	26	1	1	-0.736083746	-0.9292910099	-1.1524845362	1.0415363312	-0.458248049	-1.2609933615	0	0
48	49	2003-11-30	197.7	medium	high	238	315	553	1	3	4	4	0	1	0	0	1	0	0	1	1	0	0	0	0	0	0	1	0	1	0	0	0	0	26	1	1	-0.736083746	-0.9292910099	-1.1524845362	1.0415363312	-0.458248049	-1.2609933615	0	0
48	104	2004-12-26	204.8	medium	high	553	42	595	0	0	4	5	0	1	0	0	0	0	0	1	1	0	0	0	0	0	0	1	0	1	0	0	0	0	26	1	1	1.0242484808	1.8498263359	-0.2779547274	1.0415363312	-0.458248049	0.0890130773	0	1
49	23	2003-06-01	201.6	medium	high	0	195	195	1	3	4	1	0	0	0	1	0	1	0	1	1	0	0	0	0	0	0	1	1	0	0	0	0	1	22	1	0	-0.0642378554	0.1840046793	-0.1605571061	0.8957823515	-0.4563067555	-0.2178065777	1	0
49	104	2004-12-26	201.6	medium	high	195	769	964	0	0	4	2	0	1	0	0	0	1	1	0	0	0	2	0	0	0	0	1	1	1	0	0	0	0	22	1	0	-0.0642378554	0.1840046793	-0.1605571061	0.8957823515	-0.4563067555	-0.2178065777	0	0
50	104	2004-12-26	203.4	medium	high	0	552	552	0	0	4	0	0	0	0	0	0	0	0	0	0	0	0	0	1	0	0	1	0	0	0	0	1	0	45	1	0	-0.1582665443	-0.2760564685	-0.5102492571	1.0415363312	-0.458248049	0.1657179892	1	1
51	78	2004-06-20	203.8	medium	high	0	326	326	1	5	4	3	0	1	0	0	0	0	0	1	1	0	0	0	0	0	0	1	0	0	0	0	1	0	36	1	0	-1.103661418	-1.466797471	2.6444303989	0.8957823515	-0.4563067555	1.2395868301	1	0
51	104	2004-12-26	203.8	medium	high	326	515	841	0	0	4	4	0	0	0	0	0	0	0	0	0	1	0	0	0	0	0	1	0	0	0	0	1	0	36	1	0	-1.103661418	-1.466797471	2.6444303989	0.8957823515	-0.4563067555	1.2395868301	1	0
52	22	2003-05-25	204.6	medium	high	0	263	263	1	4	4	0	0	1	0	0	0	0	0	1	1	0	0	0	1	0	0	1	0	0	0	0	1	0	55	1	0	-1.2898128033	-1.7299944162	0.2840403616	1.0415363312	-0.458248049	0.2577638924	1	0
52	104	2004-12-26	202.5	medium	high	263	470	733	0	0	4	1	0	1	0	0	0	0	0	1	1	0	0	0	1	0	0	1	0	0	0	0	1	0	55	1	0	-1.2898128033	-1.7299944162	0.2840403616	1.0415363312	-0.458248049	0.2577638924	1	1
53	104	2004-12-26	205	high	high	0	278	278	0	0	3	0	1	0	0	0	0	0	0	1	1	0	0	0	1	0	0	0	0	0	0	0	1	0	45	1	0	-0.1010591835	0.3985230923	0.3530176282	-0.8042349219	1.2893944979	1.2395868301	0	1
54	24	2003-06-08	199.5	medium	high	0	77	77	1	2	4	8	1	0	0	0	0	0	0	1	1	0	0	1	0	0	0	1	0	0	1	0	0	0	18	1	0	-0.4748879969	0.1335787624	0.7638460398	1.0415363312	-0.458248049	0.1043540612	1	0
54	104	2004-12-26	207.5	high	high	77	189	266	0	0	4	9	1	0	0	0	0	0	0	1	1	0	0	1	0	0	0	1	0	1	0	0	0	0	18	1	0	-0.5931731462	-0.1451655924	-0.5030187368	1.0415363312	-0.458248049	-0.9081507921	1	0
55	104	2004-12-26	204.2	medium	high	0	542	542	0	0	4	6	0	0	1	0	0	0	1	1	1	2	1	0	0	0	0	1	0	0	0	0	0	1	31	1	0	-0.917244494	-0.2782099843	0.1500805318	0.8747732043	-0.4233145416	1.3929966688	1	0
56	104	2004-12-26	192.5	medium	high	0	654	654	0	0	3	2	0	0	0	0	0	0	1	1	1	0	1	0	0	0	0	0	0	0	1	0	0	0	31	1	0	-0.4728919268	-1.6220775843	-0.1029315814	-0.8042349219	1.2893944979	1.3929966688	0	0
57	104	2004-12-26	181.5	low	low	0	1047	1047	0	0	3	5	1	0	0	0	0	0	0	0	0	0	0	1	0	0	0	0	0	0	0	0	1	0	20	1	1	-0.5343052745	-0.7927740216	0.1629935354	-0.8042349219	1.2893944979	1.2702687979	1	1
58	104	2004-12-26	183.8	low	low	0	885	885	0	0	2	0	0	0	0	0	0	0	0	0	0	0	0	0	0	0	1	0	0	0	0	0	1	0	35	1	0	-1.3925709724	-0.8263737559	-0.2253674567	0.5909893513	-0.447514087	-0.9541737437	1	0
59	104	2004-12-26	208.1	high	high	0	179	179	0	0	4	1	1	0	0	0	0	0	0	1	1	0	0	1	0	0	0	1	0	1	0	0	0	0	25	1	0	-0.5278778076	-0.8405137658	0.2249450237	1.0415363312	-0.458248049	-0.9388327599	1	0
60	104	2004-12-26	185.5	low	low	0	973	973	0	0	2	0	1	0	0	0	0	0	0	1	1	2	0	0	0	0	1	0	0	0	0	0	1	0	36	1	0	-1.0493992567	-1.7540096045	1.3002349138	-1.8153613806	-1.0048490763	0.0583311133	1	0
61	104	2004-12-26	208.1	high	high	0	177	177	0	0	4	3	0	1	0	0	0	0	1	0	0	1	0	1	0	0	0	1	0	1	0	0	0	0	19	1	1	1.7983577251	1.571158886	-0.2477452904	0.8957823515	-0.4563067555	-0.2791705132	1	0
62	104	2004-12-26	193.7	medium	high	0	327	327	0	0	1	8	0	0	0	0	0	0	0	1	1	0	0	0	0	1	0	0	0	1	0	0	0	0	31	1	0	-1.0265676975	-0.2512991428	1.6037082672	0.292335242	-0.9706577063	-1.0615606308	1	0
63	104	2004-12-26	207.9	high	high	0	135	135	0	0	4	0	0	1	0	0	0	0	0	1	1	0	0	0	0	0	0	1	0	0	0	0	1	0	37	1	0	-0.7642459869	-1.2399709225	-0.2472783625	0.5710824728	-0.4055785835	-1.0001966953	0	1
64	30	2003-07-20	198.8	medium	high	0	114	114	1	4	3	0	0	1	0	0	0	0	0	1	1	0	0	1	0	0	0	0	0	1	0	0	0	0	20	1	0	0.699028492	0.2544392645	-1.0493673086	0.5710824728	-0.4055785835	-1.0001966953	0	1
64	84	2004-08-01	208.4	high	high	114	20	134	1	3	3	1	0	1	0	0	0	0	0	1	1	0	0	1	0	0	0	0	0	1	0	0	0	0	20	1	0	0.4583950937	0.0308953542	-0.1198432893	-0.8042349219	1.2893944979	1.2395868301	1	0
64	104	2004-12-26	208.4	high	high	134	167	301	0	0	3	2	0	1	0	0	0	0	0	0	0	0	0	1	0	0	0	0	0	1	0	0	0	0	20	1	0	0.1973220706	0.8936812878	-0.923387289	-0.8042349219	1.2893944979	1.1628818512	1	0
65	104	2004-12-26	180.6	low	low	0	1099	1099	0	0	2	0	0	0	0	0	0	0	0	1	1	0	0	0	1	0	1	0	0	0	0	0	1	0	47	1	0	-0.8307609558	0.8400897384	-0.9046154022	-0.7997999191	-0.5156743526	-0.0643967465	1	0
66	104	2004-12-26	187.3	low	low	0	267	267	0	0	2	0	0	0	0	0	0	0	0	1	1	0	0	0	0	0	1	0	0	0	0	0	1	0	34	1	0	-1.0479950905	-0.4596835673	0.7518753409	-0.7997999191	-0.5156743526	-0.4172393382	0	1
67	12	2003-03-16	179.1	low	low	0	358	358	1	5	3	0	0	0	0	1	0	0	0	1	1	0	0	0	0	0	0	0	0	1	0	0	0	0	34	1	1	-0.4054935277	-1.2717276812	-0.0216969438	-0.8042349219	1.2893944979	0.8100392818	1	0
67	104	2004-12-26	179.1	low	low	358	1009	1367	0	0	3	1	0	0	0	1	0	1	1	0	0	0	1	0	0	0	0	0	0	0	0	0	0	1	34	1	1	-0.4054935277	-1.2717276812	-0.0216969438	-0.8042349219	1.2893944979	0.8100392818	1	0
68	104	2004-12-26	200.5	medium	high	0	390	390	0	0	3	1	0	0	0	0	0	0	0	1	1	0	0	1	0	0	0	0	0	0	0	0	1	0	20	1	1	-0.2386084646	-0.8917206526	0.882641077	-0.8042349219	1.2893944979	0.4571966529	0	0
69	49	2003-11-30	193.6	medium	high	0	48	48	1	2	1	4	0	0	1	0	0	0	0	1	1	0	0	0	0	1	0	0	1	0	1	0	0	0	35	1	0	0.6357356906	-0.5609872937	0.9935697913	0.292335242	-0.9706577063	-0.9541737437	1	0
69	90	2004-09-12	193.6	medium	high	48	335	383	1	3	1	5	0	0	1	0	1	0	0	1	1	0	0	0	0	1	0	0	1	0	1	0	0	0	35	1	0	0.6357356906	-0.5609872937	0.9935697913	0.292335242	-0.9706577063	-0.9541737437	1	0
69	104	2004-12-26	193.6	medium	high	383	440	823	0	0	1	5	0	0	1	0	0	0	0	0	0	0	0	0	0	1	0	0	1	0	1	0	0	0	35	1	0	0.6357356906	-0.5609872937	0.9935697913	0.292335242	-0.9706577063	-0.9541737437	1	1
70	29	2003-07-13	188.6	low	low	0	163	163	1	2	1	7	0	1	0	0	0	0	1	1	1	6	0	0	0	1	0	0	1	0	0	0	0	1	20	1	0	-0.1106928289	-1.0665254593	-0.0825162902	1.028072238	-0.510065496	-1.2149704695	1	0
70	30	2003-07-20	188.6	low	low	163	170	333	1	3	1	7	0	1	0	0	1	0	1	1	1	6	0	0	0	1	0	0	1	0	0	0	0	1	20	1	0	-0.1106928289	-1.0665254593	-0.0825162902	1.028072238	-0.510065496	-1.2149704695	1	0
70	99	2004-11-14	197.6	medium	high	333	69	402	1	4	1	8	1	0	0	0	0	0	1	1	1	6	0	0	0	1	0	0	1	0	0	0	0	1	20	1	0	-0.1106928289	-1.0665254593	-0.0825162902	1.028072238	-0.510065496	-1.2149704695	1	0
70	104	2004-12-26	197.6	medium	high	402	111	513	0	0	1	8	1	0	0	0	0	0	1	0	0	6	0	0	0	1	0	0	1	0	0	0	0	1	20	1	0	-0.1106928289	-1.0665254593	-0.0825162902	1.028072238	-0.510065496	-1.2149704695	1	0
71	104	2004-12-26	187.2	low	low	0	782	782	0	0	3	0	1	0	0	0	0	0	0	1	1	0	0	1	0	0	0	0	1	0	0	0	0	1	23	1	0	1.7265181541	0.9206598997	0.348223418	-0.8042349219	1.2893944979	1.1475409269	1	0
72	104	2004-12-26	202.5	medium	high	0	480	480	0	0	4	0	0	0	0	0	0	0	0	1	1	0	0	1	0	0	0	1	0	1	0	0	0	0	22	1	0	-0.0660022348	-0.6979448795	-0.1639493853	0.8957823515	-0.4563067555	-1.4297442436	1	0
73	104	2004-12-26	197.6	medium	high	0	121	121	0	0	1	0	0	0	0	1	0	1	0	1	1	0	0	1	0	1	0	0	0	0	0	0	0	1	23	1	1	0.1062645987	0.2938055992	-0.1089372039	1.3822122812	-0.0002015339	-1.1075835228	1	0
74	18	2003-04-27	179.5	low	low	0	617	617	1	2	2	0	0	0	0	0	0	0	0	1	1	0	0	1	0	0	1	0	0	1	0	0	0	0	22	1	0	0.7953318954	1.4267286062	-0.8598268032	-0.8042349219	1.2893944979	1.1628818512	1	0
74	35	2003-08-24	179.5	low	low	617	736	1353	1	1	2	0	0	0	0	0	1	0	0	1	1	0	0	1	0	0	1	0	0	1	0	0	0	0	22	1	0	-0.0620208085	-0.709574759	0.5855331421	-0.8042349219	1.2893944979	-0.2331475616	1	0
74	104	2004-12-26	191.1	medium	high	1353	118	1471	0	0	2	1	1	0	0	0	0	0	0	1	1	0	0	1	0	0	1	0	0	0	1	0	0	0	22	1	0	0.3981772065	0.1082161963	-0.5289915204	0.5909893513	-0.447514087	-0.9388327599	1	0
75	4	2003-01-19	204	medium	high	0	182	182	1	5	4	1	0	0	1	0	0	0	1	1	1	0	1	0	0	0	0	1	0	0	1	0	0	0	28	1	0	-0.9610880613	-0.7395581603	-1.2587019205	0.5710824728	-0.4055785835	-0.9848557115	1	1
75	76	2004-06-06	205	high	high	182	190	372	1	3	4	3	0	0	1	0	0	0	1	1	1	0	1	0	0	0	0	1	0	0	1	0	0	0	28	1	0	-0.9610880613	-0.7395581603	-1.2587019205	0.5710824728	-0.4055785835	-0.9848557115	1	1
75	104	2004-12-26	205	high	high	372	393	765	0	0	4	3	0	0	1	0	0	0	1	0	0	0	1	0	0	0	0	1	0	0	1	0	0	0	28	1	0	-0.9610880613	-0.7395581603	-1.2587019205	0.5710824728	-0.4055785835	-0.9848557115	1	0
76	3	2003-01-12	187.7	low	low	0	435	435	1	4	3	2	0	1	0	0	0	0	0	1	1	0	0	0	0	0	0	0	1	1	0	0	0	0	27	1	0	1.4513984919	-0.4619164765	0.0297577083	-0.8042349219	1.2893944979	1.2089048624	1	1
76	104	2004-12-26	187.7	low	low	435	325	760	0	0	3	3	0	1	0	0	0	0	0	1	1	0	0	0	0	0	0	0	1	1	0	0	0	0	27	1	0	0.9114130735	1.5511977673	1.0799450874	-0.8042349219	1.2893944979	1.2242457867	1	0
77	104	2004-12-26	187.7	low	low	0	321	321	0	0	3	2	0	0	0	0	0	0	1	1	1	1	0	1	0	0	0	0	0	0	0	0	0	1	19	1	0	-1.3960818052	-1.4648498297	0.5555568337	-0.8042349219	1.2893944979	1.3316327333	1	0
78	104	2004-12-26	207.5	high	high	0	212	212	0	0	4	0	0	0	1	0	0	0	0	1	1	0	0	0	0	0	0	1	0	1	0	0	0	0	37	1	0	-0.3099402487	0.7978363633	-0.6236281395	0.8747732043	-0.4233145416	1.3162916899	1	0
79	104	2004-12-26	187.7	low	low	0	43	43	0	0	2	3	0	1	0	0	0	0	0	1	1	0	0	0	0	0	1	0	0	1	0	0	0	0	38	1	0	0.3230800331	1.0422753096	-0.2730762959	-1.8153613806	-1.0048490763	0.1043540612	0	1
80	104	2004-12-26	198.4	medium	high	0	410	410	0	0	3	1	0	1	0	0	0	0	0	1	1	0	0	1	0	0	0	0	0	1	0	0	0	0	21	1	0	-0.5578768253	0.0193275381	0.5109846592	-0.8042349219	1.2893944979	1.4697015285	0	1
81	104	2004-12-26	177.9	low	low	0	943	943	0	0	3	2	0	1	0	0	0	0	1	1	1	0	1	1	0	0	0	0	0	0	0	0	1	0	23	1	0	-0.4771387279	-0.7080546021	0.0635820106	-0.8042349219	1.2893944979	0.8407212496	1	0
82	37	2003-09-07	202.5	medium	high	0	3	3	1	3	4	3	0	0	0	1	0	0	0	1	1	0	0	0	0	0	0	1	0	1	0	0	0	0	32	1	0	-0.5486383438	-0.0931477696	-0.3101975322	0.8747732043	-0.4233145416	1.2395868301	0	0
82	104	2004-12-26	202.5	medium	high	3	479	482	0	0	4	3	0	0	0	1	0	0	0	0	0	0	0	0	0	0	0	1	0	1	0	0	0	0	32	1	0	-0.5486383438	-0.0931477696	-0.3101975322	0.8747732043	-0.4233145416	1.2395868301	0	1
83	104	2004-12-26	187.5	low	low	0	1255	1255	0	0	3	2	0	1	0	0	0	0	1	0	0	1	0	1	0	0	0	0	0	1	0	0	0	0	23	1	0	0.1973220706	0.8936812878	-0.923387289	-0.8042349219	1.2893944979	1.1628818512	0	0
84	14	2003-03-30	180.6	low	low	0	467	467	1	4	2	1	0	1	0	0	0	0	0	1	1	0	0	1	0	0	1	0	0	1	0	0	0	0	24	0	0	-2.0508346558	-1.3197813034	-0.6056137681	-1.8153613806	-1.0048490763	-0.0337147824	1	0
84	66	2004-03-28	185.6	low	low	467	140	607	1	3	2	2	0	1	0	0	0	0	0	1	1	0	0	1	0	0	1	0	0	1	0	0	0	0	24	0	0	-2.0508346558	-1.3197813034	-0.6056137681	-1.8153613806	-1.0048490763	-0.0337147824	1	0
84	104	2004-12-26	185.6	low	low	607	413	1020	0	0	2	3	0	1	0	0	0	0	0	0	0	0	0	1	0	0	1	0	0	0	0	0	1	0	24	0	0	-2.0508346558	-1.3197813034	-0.6056137681	-1.8153613806	-1.0048490763	-0.0337147824	1	0
85	8	2003-02-16	199.8	medium	high	0	725	725	1	4	4	2	0	0	0	1	0	1	0	1	1	0	0	0	0	0	0	1	1	0	1	0	0	0	41	1	0	0.9231360555	0.5615720153	-0.2587126195	0.5710824728	-0.4055785835	-1.0001966953	1	0
85	104	2004-12-26	204.2	medium	high	725	543	1268	0	0	4	3	0	0	0	1	0	1	0	0	0	0	0	0	1	0	0	1	1	1	0	0	0	0	41	1	0	0.9231360555	0.5615720153	-0.2587126195	0.5710824728	-0.4055785835	-1.0001966953	0	0
86	104	2004-12-26	200.2	medium	high	0	606	606	0	0	3	2	0	1	0	0	0	0	0	1	1	0	0	0	1	0	0	0	0	1	0	0	0	0	41	1	0	-1.8948460817	-1.3402917385	-1.513318181	0.8747732043	-0.4233145416	1.1475409269	1	0
87	104	2004-12-26	186.1	low	low	0	2437	2437	0	0	1	0	0	1	0	0	0	0	0	0	0	0	0	0	0	1	0	0	0	0	0	0	1	0	42	1	0	1.3549438715	0.1153128371	-1.3153585196	1.2404088974	-0.3917624652	-1.199629426	1	1
88	101	2004-11-28	189.5	low	low	0	806	806	1	1	3	0	0	0	0	0	0	0	0	1	1	0	0	0	1	0	0	0	0	0	0	0	1	0	55	1	0	0.4130433202	0.7960350513	0.0717186555	-0.8042349219	1.2893944979	1.2395868301	1	0
88	104	2004-12-26	189.5	low	low	806	834	1640	0	0	3	0	0	0	0	0	0	0	0	1	1	0	0	0	1	0	0	0	0	0	0	0	1	0	55	1	0	0.4130433202	0.7960350513	0.0717186555	-0.8042349219	1.2893944979	1.2395868301	1	0
89	20	2003-05-11	189.3	low	low	0	1377	1377	1	4	2	1	0	0	0	0	1	0	0	1	1	0	1	1	0	0	1	0	1	1	0	0	0	0	19	1	0	0.9392741919	-0.5582045913	0.1025093645	-1.8153613806	-1.0048490763	0.0583311133	1	1
89	104	2004-12-26	190.2	medium	high	1377	215	1592	0	0	2	4	0	0	0	0	0	0	0	0	0	0	1	1	0	0	1	0	1	0	0	0	1	0	19	1	0	0.1613281667	0.8482349515	0.4549334645	-0.0823689327	-0.749428153	-1.3683803082	1	1
90	104	2004-12-26	191	medium	high	0	1651	1651	0	0	3	0	0	1	0	0	0	0	1	0	0	0	1	1	0	0	0	0	1	0	0	0	1	0	25	1	0	0.2678281069	0.3351365626	-1.4178022146	-0.8042349219	1.2893944979	1.1168589592	1	0
91	4	2003-01-19	179.3	low	low	0	48	48	1	2	2	1	0	1	0	0	0	0	0	1	1	1	0	1	0	0	1	0	0	1	0	0	0	0	19	1	0	0.9047781229	1.3098249435	-1.6425756216	0.0476075001	-1.6724392176	-1.0001966953	1	0
91	17	2003-04-20	179.3	low	low	48	139	187	1	3	2	1	0	1	0	0	1	0	0	1	1	1	0	1	0	0	1	0	0	1	0	0	0	0	19	1	0	-2.0508346558	-1.3197813034	-0.6056137681	0.0476075001	-1.6724392176	-0.0337147824	1	0
91	104	2004-12-26	179.3	low	low	187	755	942	0	0	2	1	0	1	0	0	0	0	0	0	0	1	0	1	0	0	1	0	0	0	0	0	1	0	19	1	0	0.2399873435	0.269536227	-0.4927764535	0.0476075001	-1.6724392176	-0.1104196981	1	0
92	47	2003-11-16	188.8	low	low	0	209	209	1	1	1	0	0	0	0	0	1	0	0	1	1	0	0	0	0	1	0	0	1	0	1	0	0	0	39	1	1	1.5439807177	0.6642840505	-0.0079170223	1.2404088974	-0.3917624652	-1.199629426	1	0
92	88	2004-08-29	192.8	medium	high	209	114	323	1	2	1	1	0	0	0	0	0	0	0	1	1	0	0	0	0	1	0	0	1	0	1	0	0	0	39	1	1	1.5439807177	0.6642840505	-0.0079170223	1.2404088974	-0.3917624652	-1.199629426	1	0
92	104	2004-12-26	192.8	medium	high	323	233	556	0	0	1	1	0	0	0	0	1	0	0	0	1	0	0	0	0	1	0	0	1	0	1	0	0	0	39	1	1	1.5439807177	0.6642840505	-0.0079170223	1.2404088974	-0.3917624652	-1.199629426	1	0
93	53	2003-12-28	192.5	medium	high	0	44	44	1	2	1	5	0	1	0	0	0	0	0	1	1	0	0	0	0	1	0	0	0	1	0	0	0	0	26	0	0	0.6446825862	0.0054515628	0.3589091301	0.8688815832	-0.9252591729	-1.0001966953	0	0
93	58	2004-02-01	192.5	medium	high	44	79	123	1	4	1	5	0	1	0	0	1	0	0	1	1	0	0	0	0	1	0	0	0	1	0	0	0	0	26	0	0	0.6446825862	0.0054515628	0.3589091301	0.8688815832	-0.9252591729	-1.0001966953	0	0
93	104	2004-12-26	193.2	medium	high	123	205	328	0	0	1	6	0	1	0	0	0	0	0	1	1	0	0	0	0	1	0	0	0	1	0	0	0	0	26	0	0	0.6446825862	0.0054515628	0.3589091301	0.8688815832	-0.9252591729	-1.0001966953	1	0
94	104	2004-12-26	192.5	medium	high	0	661	661	0	0	3	1	0	0	0	0	0	0	0	1	1	0	0	0	0	0	0	0	0	1	0	0	0	0	39	1	0	-0.3656403124	-0.3156798184	-0.9977531433	-0.8042349219	1.2893944979	1.4083375931	0	0
95	104	2004-12-26	204.2	medium	high	0	1500	1500	0	0	4	0	0	1	0	0	0	1	1	0	0	0	1	0	0	0	0	1	0	0	0	0	0	1	34	1	1	-0.6996284723	-0.3257893324	-0.7496811152	0.5710824728	-0.4055785835	-0.9695147276	1	0
96	5	2003-01-26	183	low	low	0	214	214	1	1	3	3	0	1	0	0	1	0	0	1	1	0	0	1	0	0	0	0	0	1	0	0	0	0	23	1	1	-0.626449883	0.1093182191	-0.1402496994	-0.8042349219	1.2893944979	-1.0001966953	0	0
96	104	2004-12-26	183	low	low	214	914	1128	0	0	3	4	0	1	0	0	0	0	0	0	0	0	0	1	0	0	0	0	0	1	0	0	0	0	23	1	1	-0.626449883	0.1093182191	-0.1402496994	-0.8042349219	1.2893944979	-1.0001966953	1	1
97	104	2004-12-26	188.9	low	low	0	909	909	0	0	1	0	1	0	0	0	0	0	0	1	1	0	0	1	0	1	0	0	0	0	0	0	1	0	26	1	0	-0.5251410604	-1.4968849421	-0.0867977217	1.8671296835	-1.8147611618	-1.2303113937	1	0
98	104	2004-12-26	184.2	low	low	0	838	838	0	0	2	2	0	0	0	0	0	0	0	0	0	0	0	0	1	0	1	0	0	0	0	0	1	0	52	1	0	-1.7644760609	-0.2834192514	-1.597618103	-1.0846978426	-0.6467528939	0.0276491474	1	0
99	46	2003-11-09	200.1	medium	high	0	578	578	1	1	4	3	0	0	0	0	1	0	0	1	1	0	0	0	1	0	0	1	0	1	0	0	0	0	49	1	0	-1.1049880981	-1.394364357	0.9375494719	0.8747732043	-0.4233145416	1.3316327333	0	1
99	72	2004-05-09	203.4	medium	high	578	70	648	1	2	4	4	0	0	0	0	0	0	0	1	1	0	0	0	1	0	0	1	0	1	0	0	0	0	49	1	0	-0.7615930438	0.0543976016	-1.2061132193	0.8957823515	-0.4563067555	-1.0001966953	0	1
99	104	2004-12-26	203.4	medium	high	648	301	949	0	0	4	4	0	0	0	0	1	0	0	0	1	0	0	0	1	0	0	1	0	1	0	0	0	0	49	1	0	-0.3578442931	-0.5298074484	-0.1723391712	0.8957823515	-0.4563067555	0.2884458601	0	1
100	104	2004-12-26	185.2	low	low	0	1036	1036	0	0	1	1	0	1	0	0	0	0	0	1	1	0	0	1	0	1	0	0	0	1	0	0	0	0	23	1	0	-0.265670836	-0.6048335433	-0.8233444095	-0.5132143497	-1.6860771179	-1.0308786631	1	1
101	104	2004-12-26	192.8	medium	high	0	244	244	0	0	1	8	0	1	0	0	0	0	0	1	1	1	0	0	0	1	0	0	0	1	0	0	0	0	38	1	0	0.6271463633	1.6229207516	-0.4194950759	0.292335242	-0.9706577063	-0.9388327599	1	1
102	81	2004-07-11	188.6	low	low	0	518	518	1	2	1	6	0	0	0	0	0	0	1	1	1	1	0	0	0	1	0	0	1	1	0	0	0	0	22	1	0	1.5439807177	0.6642840505	-0.0079170223	1.2404088974	-0.3917624652	-1.199629426	1	1
102	104	2004-12-26	188.6	low	low	518	686	1204	0	0	1	6	0	0	0	0	1	0	1	0	1	1	0	0	0	1	0	0	1	1	0	0	0	0	22	1	0	1.5439807177	0.6642840505	-0.0079170223	1.2404088974	-0.3917624652	-1.199629426	1	1
103	104	2004-12-26	212.8	high	high	0	59	59	0	0	3	0	1	0	0	0	0	0	0	1	1	0	0	1	0	0	0	0	0	1	0	0	0	0	21	1	0	-0.7729380131	-0.1035424247	0.0221207161	-0.8042349219	1.2893944979	-0.8774688244	0	1
104	10	2003-03-02	188.8	low	low	0	73	73	1	2	1	0	0	1	0	0	0	0	0	1	1	0	0	1	0	1	0	0	0	1	0	0	0	0	26	1	0	1.3549438715	0.1153128371	-1.3153585196	1.2404088974	-0.3917624652	-1.199629426	0	0
104	56	2004-01-18	188.8	low	low	73	395	468	1	4	1	0	0	1	0	0	1	0	0	1	1	0	0	1	0	1	0	0	0	1	0	0	0	0	26	1	0	1.3549438715	0.1153128371	-1.3153585196	1.2404088974	-0.3917624652	-1.199629426	0	0
104	104	2004-12-26	192.3	medium	high	468	255	723	0	0	1	1	0	1	0	0	0	0	0	1	1	0	0	1	0	1	0	0	0	1	0	0	0	0	26	1	0	0.2269012481	0.152905494	0.1248729303	1.2404088974	-0.3917624652	-1.199629426	0	0
105	104	2004-12-26	198.3	medium	high	0	83	83	0	0	1	10	0	1	0	0	0	0	0	1	1	0	0	0	0	1	0	0	1	1	0	0	0	0	30	0	1	0.5211042166	-0.157953769	0.5281674862	0.292335242	-0.9706577063	-0.9541737437	1	1
106	104	2004-12-26	213.5	high	high	0	14	14	0	0	3	0	1	0	0	0	0	0	0	1	1	0	0	1	0	0	0	0	0	0	0	0	1	0	19	1	0	1.7700471878	-0.7090528607	-0.3437542319	-0.8042349219	1.2893944979	1.2089048624	1	1
107	104	2004-12-26	186.3	low	low	0	1242	1242	0	0	1	0	0	0	0	0	0	0	0	0	0	0	0	0	1	1	0	0	0	0	0	0	0	1	53	1	0	1.5793777704	-0.8258423805	-0.0652420372	1.3822122812	-0.0002015339	-1.1075835228	0	0
108	104	2004-12-26	199.3	medium	high	0	1068	1068	0	0	4	3	0	1	0	0	0	0	0	1	1	0	0	1	0	0	0	1	0	1	0	0	0	0	20	1	0	-0.6013611555	0.828678906	-0.2129600793	0.8747732043	-0.4233145416	1.2549277544	0	0
109	104	2004-12-26	190.3	medium	high	0	557	557	0	0	1	2	0	0	0	0	0	0	0	1	1	0	0	1	0	1	0	0	0	0	0	0	1	0	23	1	0	-0.5251410604	-1.4968849421	-0.0867977217	1.8671296835	-1.8147611618	-1.2303113937	1	0
110	77	2004-06-13	183.6	low	low	0	301	301	1	3	2	4	0	1	0	0	0	0	0	1	1	0	0	0	0	0	1	0	0	1	0	0	0	0	36	1	1	-0.6032585502	0.2477967739	-0.1240044087	-0.7997999191	-0.5156743526	-0.1104196981	1	0
110	104	2004-12-26	190.5	medium	high	301	151	452	0	0	2	5	0	1	0	0	0	0	0	1	1	0	0	0	0	0	1	0	0	1	0	0	0	0	36	1	1	-1.0943200588	-0.8298137784	-0.4328357577	-1.8153613806	-1.0048490763	-0.1104196981	1	0
111	104	2004-12-26	185.2	low	low	0	1197	1197	0	0	1	1	0	0	0	0	0	0	0	0	0	0	0	0	1	1	0	0	0	0	0	0	1	0	43	1	0	-0.8239651322	-0.4452223182	0.0619471669	0.292335242	-0.9706577063	-1.0001966953	1	0
112	104	2004-12-26	181.5	low	low	0	1051	1051	0	0	3	3	0	1	0	0	0	0	1	0	0	0	1	0	0	0	0	0	1	1	0	0	0	0	27	1	0	1.0163527727	-0.317761153	-0.6140334606	-0.8042349219	1.2893944979	1.1321998835	1	1
113	64	2004-03-14	200.5	medium	high	0	100	100	1	5	3	0	1	0	0	0	0	0	0	1	1	0	0	1	0	0	0	0	1	1	0	0	0	0	22	1	0	2.4987816811	1.6453667879	0.2470555007	-0.8042349219	1.2893944979	1.1321998835	1	0
113	71	2004-05-02	200.5	medium	high	100	149	249	1	2	3	0	1	0	0	0	0	0	0	1	1	0	0	1	0	0	0	0	1	1	0	0	0	0	22	1	0	2.4987816811	1.6453667879	0.2470555007	-0.8042349219	1.2893944979	1.1321998835	1	0
113	104	2004-12-26	200.5	medium	high	249	387	636	0	0	3	0	1	0	0	0	1	0	0	0	1	0	0	1	0	0	0	0	1	1	0	0	0	0	22	1	0	2.4987816811	1.6453667879	0.2470555007	-0.8042349219	1.2893944979	1.1321998835	1	0
114	104	2004-12-26	194.9	medium	high	0	169	169	0	0	1	6	0	0	0	0	0	0	0	1	1	0	0	0	0	1	0	0	0	0	0	0	1	0	26	1	0	-0.6049998403	-0.1353945732	-0.9310698509	0.292335242	-0.9706577063	-0.923491776	1	0
115	86	2004-08-15	185.1	low	low	0	1265	1265	1	1	3	9	0	0	0	0	1	0	1	1	1	1	0	0	0	0	0	0	1	0	1	0	0	0	29	1	0	1.7026230097	-0.9150835872	-0.1397236735	-0.8042349219	1.2893944979	1.1475409269	0	0
115	104	2004-12-26	211.8	high	high	1265	73	1338	0	0	3	10	0	0	0	0	0	0	1	1	1	1	0	0	1	0	0	0	1	0	0	0	0	1	29	1	0	1.3653278351	1.9975334406	0.4273509681	-0.8042349219	1.2893944979	1.1628818512	1	0
116	32	2003-08-03	184.2	low	low	0	142	142	1	1	2	2	0	0	0	0	0	0	0	1	1	0	0	1	0	0	1	0	1	1	0	0	0	0	20	1	0	0.8844745755	-0.068190597	1.0544266701	-1.8153613806	-1.0048490763	0.0583311133	0	0
116	93	2004-10-03	186.3	low	low	142	230	372	1	4	2	2	0	0	0	0	0	0	0	1	1	0	0	1	0	0	1	0	1	1	0	0	0	0	20	1	0	0.8844745755	-0.068190597	1.0544266701	-1.8153613806	-1.0048490763	0.0583311133	1	1
116	104	2004-12-26	186.3	low	low	372	314	686	0	0	2	2	0	0	0	0	0	0	0	0	0	0	0	1	0	0	1	0	1	0	0	0	1	0	20	1	0	0.8844745755	-0.068190597	1.0544266701	-1.8153613806	-1.0048490763	0.0583311133	1	1
117	104	2004-12-26	189.2	low	low	0	2856	2856	0	0	2	1	0	1	0	0	0	0	0	0	0	0	0	0	0	0	1	0	1	0	0	0	0	1	42	1	0	0.8885220885	-0.2117835283	0.2877703905	-2.7995643616	-0.4943807423	0.0276491474	0	0
118	104	2004-12-26	189.2	low	low	0	167	167	0	0	2	0	0	1	0	0	0	0	0	1	1	0	0	0	0	0	1	0	1	1	0	0	0	0	36	0	1	-0.1114145964	-0.6500538588	-0.4180971086	-0.3684669435	-0.7872508764	0.2424229085	1	1
119	104	2004-12-26	185	low	low	0	1000	1000	0	0	1	0	1	0	0	0	0	0	0	0	0	0	0	1	0	1	0	0	0	1	0	0	0	0	21	1	0	0.8190805316	-0.1348345578	-0.236367926	0.8688815832	-0.9252591729	-1.0462195873	1	0
120	38	2003-09-14	185.2	low	low	0	598	598	1	3	1	2	0	0	0	0	0	0	0	1	1	0	0	0	0	1	0	0	0	1	0	0	0	0	33	1	0	0.4985222518	-0.3984339833	0.3535964787	1.2404088974	-0.3917624652	-1.199629426	1	0
120	104	2004-12-26	191.4	medium	high	598	282	880	0	0	1	2	0	0	0	0	0	0	0	0	0	0	0	0	0	1	0	0	0	1	0	0	0	0	33	1	0	-0.1106928289	-1.0665254593	-0.0825162902	1.028072238	-0.510065496	-1.2149704695	0	1
121	34	2003-08-17	190.1	medium	high	0	108	108	1	4	1	2	0	0	0	0	0	0	0	1	1	0	0	1	0	1	0	0	0	1	0	0	0	0	20	1	0	0.0469588414	1.0629929304	-0.4667980671	0.1300956905	-2.1723315716	-1.2609933615	1	0
121	104	2004-12-26	190.1	medium	high	108	605	713	0	0	1	3	0	0	0	0	0	0	0	0	0	0	0	1	0	1	0	0	0	0	0	0	1	0	20	1	0	0.0469588414	1.0629929304	-0.4667980671	0.1300956905	-2.1723315716	-1.2609933615	1	0
122	25	2003-06-15	198.8	medium	high	0	80	80	1	3	3	2	0	1	0	0	1	0	1	1	1	0	0	0	0	0	0	0	0	0	0	0	1	0	23	1	1	1.7728698254	1.6649386883	1.2143847942	-0.8042349219	1.2893944979	1.1782228947	1	1
122	33	2003-08-10	198.8	medium	high	80	136	216	1	2	3	2	0	1	0	0	0	0	1	1	1	0	0	0	0	0	0	0	0	0	0	0	1	0	23	1	1	1.7728698254	1.6649386883	1.2143847942	-0.8042349219	1.2893944979	1.1782228947	1	1
122	50	2003-12-07	196.2	medium	high	216	88	304	1	4	3	3	0	1	0	0	0	0	1	1	1	0	0	0	0	0	0	0	0	1	0	0	0	0	23	1	1	1.7728698254	1.6649386883	1.2143847942	-0.8042349219	1.2893944979	1.1782228947	1	1
122	104	2004-12-26	196.2	medium	high	304	473	777	0	0	3	4	1	0	0	0	0	0	1	0	0	0	0	0	0	0	0	0	0	0	0	0	0	1	23	1	1	1.7728698254	1.6649386883	1.2143847942	-0.8042349219	1.2893944979	1.1782228947	1	0
123	104	2004-12-26	208.6	high	high	0	95	95	0	0	4	0	0	1	0	0	0	0	0	1	1	0	0	0	0	0	0	1	0	1	0	0	0	0	37	0	1	0.7183457017	0.510869503	0.0235977937	0.8957823515	-0.4563067555	-0.8774688244	1	1
124	104	2004-12-26	198.6	medium	high	0	1061	1061	0	0	4	1	0	1	0	0	0	0	0	0	0	0	0	1	0	0	0	1	0	0	0	0	1	0	23	1	0	-0.6296534538	-0.2076217979	-0.258548975	0.8747732043	-0.4233145416	1.2242457867	1	0
125	104	2004-12-26	191.1	medium	high	0	2699	2699	0	0	1	6	0	0	0	0	0	0	0	0	0	0	0	0	0	1	0	0	0	1	0	0	0	0	32	1	0	1.5793777704	-0.8258423805	-0.0652420372	1.3822122812	-0.0002015339	-1.1075835228	1	0
126	104	2004-12-26	188.8	low	low	0	758	758	0	0	1	1	1	0	0	0	0	0	0	1	1	0	0	1	0	1	0	0	0	0	0	0	0	1	19	1	1	0.9645459652	-0.2937143147	-0.4276721776	1.6981703043	-1.6633706093	-1.2149704695	1	0
127	104	2004-12-26	192.9	medium	high	0	523	523	0	0	3	4	1	0	0	0	0	0	0	0	0	2	0	0	0	0	0	0	0	1	0	0	0	0	24	1	0	0.0045150309	-0.4273270667	0.6796577573	-0.8042349219	1.2893944979	-0.7547409534	1	1
128	54	2004-01-04	203.6	medium	high	0	443	443	1	2	4	3	1	0	0	0	0	0	0	1	1	0	0	0	0	0	0	1	0	1	0	0	0	0	28	1	0	-0.881898284	-0.4480380118	-1.0080904961	0.8747732043	-0.4233145416	1.2242457867	1	0
128	59	2004-02-08	203.6	medium	high	443	478	921	1	4	4	3	1	0	0	0	1	0	0	1	1	0	0	0	0	0	0	1	0	1	0	0	0	0	28	1	0	-0.881898284	-0.4480380118	-1.0080904961	0.8747732043	-0.4233145416	1.2242457867	1	0
128	104	2004-12-26	208.1	high	high	921	179	1100	0	0	4	4	1	0	0	0	0	0	0	1	1	0	0	0	0	0	0	1	0	1	0	0	0	0	28	1	0	-1.1280075312	-0.9206106663	-0.4588076472	0.8747732043	-0.4233145416	1.0554950237	0	0
129	74	2004-05-23	189.5	low	low	0	622	622	1	3	3	3	0	1	0	0	1	0	0	1	1	0	0	1	0	0	0	0	0	1	0	0	0	0	20	0	0	-0.0201145876	-0.3099970818	-0.3984290659	-0.8042349219	1.2893944979	1.3009507656	0	1
129	104	2004-12-26	189.5	low	low	622	839	1461	0	0	3	3	0	1	0	0	0	0	0	1	1	0	0	1	0	0	0	0	0	0	0	0	1	0	20	0	0	-0.1159803495	0.524440825	-0.4898842871	-0.8042349219	1.2893944979	1.2549277544	0	1
130	104	2004-12-26	198.4	medium	high	0	421	421	0	0	3	0	0	1	0	0	0	0	0	0	0	0	0	0	0	0	0	0	0	0	0	0	1	0	39	0	1	-0.5702906251	-0.6466246247	-0.6353022456	-0.8042349219	1.2893944979	1.3316327333	1	0
131	104	2004-12-26	200.5	medium	high	0	375	375	0	0	3	1	0	1	0	0	0	0	1	1	1	0	1	0	0	0	0	0	1	1	0	0	0	0	40	1	1	0.8244078755	-0.5990473628	-0.2883922458	-0.8042349219	1.2893944979	1.1628818512	1	0
132	49	2003-11-30	203.8	medium	high	0	107	107	1	4	4	1	0	0	0	0	1	0	0	1	1	0	0	0	0	0	0	1	0	1	0	0	0	0	30	0	1	-1.154953599	-0.71560812	-1.7042973042	0.5710824728	-0.4055785835	-0.800763905	1	1
132	79	2004-06-27	206.4	high	high	107	63	170	1	2	4	2	0	0	0	0	0	0	0	1	1	0	0	0	0	0	0	1	0	1	0	0	0	0	30	0	1	1.2696027756	0.5113691092	0.0241886806	1.028072238	-0.510065496	-1.2149704695	1	0
132	104	2004-12-26	206.4	high	high	170	245	415	0	0	4	2	0	0	0	0	1	0	0	0	1	0	0	0	0	0	0	1	0	1	0	0	0	0	30	0	1	1.2696027756	0.5113691092	0.0241886806	1.028072238	-0.510065496	-1.2149704695	1	0
133	104	2004-12-26	186.3	low	low	0	1222	1222	0	0	1	1	0	0	0	0	0	0	0	0	0	0	0	0	0	1	0	0	0	1	0	0	0	0	29	1	0	0.9968788624	0.9042637348	1.3307703733	1.7743976116	0.2838962674	-1.0462195873	0	1
134	104	2004-12-26	186.6	low	low	0	354	354	0	0	2	0	1	0	0	0	0	0	0	1	1	0	0	1	0	0	1	0	1	0	1	0	0	0	20	1	0	-1.0474590063	-0.29943344	1.5702975988	-0.0823689327	-0.749428153	-0.1257606745	0	0
135	51	2003-12-14	191.7	medium	high	0	120	120	1	2	1	0	0	1	0	0	0	0	0	1	1	0	0	0	0	1	0	0	0	1	0	0	0	0	40	1	0	1.1084443331	-0.1123074889	0.0090817809	1.2404088974	-0.3917624652	-1.199629426	1	1
135	55	2004-01-11	191.7	medium	high	120	148	268	1	4	1	0	0	1	0	0	1	0	0	1	1	0	0	0	0	1	0	0	0	1	0	0	0	0	40	1	0	1.1084443331	-0.1123074889	0.0090817809	1.2404088974	-0.3917624652	-1.199629426	0	0
135	104	2004-12-26	191.7	medium	high	268	498	766	0	0	1	0	0	1	0	0	0	0	0	1	1	0	0	0	0	1	0	0	0	0	0	0	1	0	40	1	0	0.5975555778	-0.121673286	0.7085964084	1.2404088974	-0.3917624652	-1.2303113937	1	1
136	104	2004-12-26	197	medium	high	0	505	505	0	0	3	2	0	1	0	0	0	0	0	0	0	0	0	1	0	0	0	0	0	0	0	0	1	0	20	1	0	0.306569308	0.8401483893	-0.9396095276	-0.8042349219	1.2893944979	0.7793573141	1	1
137	16	2003-04-13	184.8	low	low	0	66	66	1	1	2	4	0	0	0	0	0	0	0	1	1	0	0	0	0	0	1	0	0	1	0	0	0	0	26	1	0	-1.8403190374	-0.8354296088	0.1552415341	-0.8960357308	-0.3202427626	-1.0769015551	1	0
137	65	2004-03-21	186.7	low	low	66	97	163	1	2	2	5	0	0	0	0	0	0	0	1	1	0	0	0	0	0	1	0	0	1	0	0	0	0	26	1	0	-0.5562959909	0.089673765	-0.7383030057	-0.8960357308	-0.3202427626	-1.2149704695	1	1
137	97	2004-10-31	189.2	low	low	163	124	287	1	3	2	6	0	0	0	0	0	0	0	1	1	0	0	0	0	0	1	0	0	0	0	0	1	0	26	1	0	0.1412339509	-0.1998651773	-0.9613835216	-0.8960357308	-0.3202427626	-1.0922425985	1	1
137	99	2004-11-14	189.2	low	low	287	138	425	1	5	2	6	0	0	0	0	0	0	0	1	1	0	0	0	0	0	1	0	0	1	0	0	0	0	26	1	0	0.7556350231	1.2330685854	-0.6755899191	-0.8960357308	-0.3202427626	-1.0922425985	1	1
137	104	2004-12-26	189.2	low	low	425	180	605	0	0	2	6	0	0	0	0	0	0	0	1	1	0	0	0	0	0	1	0	0	0	0	0	1	0	26	1	0	0.7556350231	1.2330685854	-0.6755899191	-0.8960357308	-0.3202427626	-1.0922425985	1	1
138	104	2004-12-26	213.5	high	high	0	21	21	0	0	3	0	1	0	0	0	0	0	0	1	1	0	0	1	0	0	0	0	0	0	1	0	0	0	18	1	0	0.3127482831	0.0921975672	1.1046043634	-0.8042349219	1.2893944979	-0.1411016583	1	0
139	54	2004-01-04	186.6	low	low	0	2	2	1	4	2	2	0	0	0	1	1	1	0	1	1	0	1	0	0	0	1	0	1	0	1	0	0	0	39	1	0	-0.5840836167	-1.0477194786	0.6191715598	-1.0926556587	-1.2373147011	-1.4144032001	1	0
139	55	2004-01-11	186.6	low	low	2	9	11	1	5	2	2	0	0	0	1	1	1	0	1	1	0	1	0	0	0	1	0	1	0	1	0	0	0	39	1	0	0.553239882	1.2146584988	0.5441887379	-1.8153613806	-1.0048490763	0.0429901294	1	0
139	101	2004-11-28	187.7	low	low	11	6	17	1	2	2	5	0	0	0	1	0	1	0	1	1	0	1	0	0	0	1	0	1	0	1	0	0	0	39	1	0	0.2399873435	0.269536227	-0.4927764535	-0.0823689327	-0.749428153	-0.1104196981	1	0
139	104	2004-12-26	187.7	low	low	17	34	51	0	0	2	6	0	0	0	1	0	1	0	0	0	0	1	0	0	0	1	0	1	0	1	0	0	0	39	1	0	0.2399873435	0.269536227	-0.4927764535	-1.5950810909	-1.6365810633	-0.1104196981	1	1
140	40	2003-09-28	190.7	medium	high	0	241	241	1	2	3	3	0	1	0	0	0	0	1	1	1	0	1	0	0	0	0	0	0	1	0	0	0	0	30	1	0	-1.0759043694	-1.5788259506	3.7665112019	-0.8042349219	1.2893944979	1.3316327333	0	1
140	104	2004-12-26	208.4	high	high	241	183	424	0	0	3	4	0	1	0	0	0	0	1	1	1	0	1	0	0	0	0	0	0	0	0	0	1	0	30	1	0	-1.0759043694	-1.5788259506	3.7665112019	-0.8042349219	1.2893944979	1.3316327333	1	0
141	104	2004-12-26	189	low	low	0	1706	1706	0	0	1	0	0	0	0	0	0	0	1	0	0	0	0	1	0	1	0	0	0	1	0	0	0	0	21	1	0	-1.3511708975	0.2428120375	1.8010008335	1.3822122812	-0.0002015339	-1.1075835228	0	0
142	11	2003-03-09	185	low	low	0	646	646	1	4	2	6	0	0	0	0	0	0	0	1	1	0	0	1	0	0	1	0	1	1	0	0	0	0	22	1	0	0.9392741919	-0.5582045913	0.1025093645	-1.8153613806	-1.0048490763	0.0583311133	0	1
142	104	2004-12-26	183.5	low	low	646	613	1259	0	0	2	6	0	0	0	0	0	0	0	0	0	0	0	0	0	0	1	0	1	1	0	0	0	0	22	1	0	0.9392741919	-0.5582045913	0.1025093645	-1.8153613806	-1.0048490763	0.0583311133	0	1
143	103	2004-12-12	190.5	medium	high	0	130	130	0	0	2	3	0	0	0	1	0	1	0	1	1	0	1	1	0	0	1	0	1	0	0	0	0	1	19	1	0	0.2399873435	0.269536227	-0.4927764535	-0.0823689327	-0.749428153	-0.1104196981	0	0
143	104	2004-12-19	190.5	medium	high	130	137	267	1	3	2	4	0	0	0	1	0	1	0	1	1	0	1	1	0	0	1	0	1	0	0	0	0	1	19	1	0	0.2399873435	0.269536227	-0.4927764535	-0.0823689327	-0.749428153	-0.1104196981	0	0
144	37	2003-09-07	197	medium	high	0	29	29	1	1	3	12	0	0	0	0	0	0	0	1	1	0	0	0	0	0	0	0	0	0	1	0	0	0	32	0	1	-1.6996023655	-1.6570649147	3.1808879375	0.8747732043	-0.4233145416	1.1782228947	0	0
144	48	2003-11-23	197	medium	high	29	106	135	1	2	3	12	0	0	0	0	0	0	0	1	1	0	0	0	0	0	0	0	0	1	0	0	0	0	32	0	1	-1.8028700352	-1.6570649147	3.1808879375	0.8747732043	-0.4233145416	1.1782228947	1	0
144	65	2004-03-21	197	medium	high	135	225	360	1	5	3	12	0	0	0	0	0	0	0	1	1	0	0	0	0	0	0	0	0	1	0	0	0	0	32	0	1	-1.0838326216	-1.6570649147	3.1808879375	0.8747732043	-0.4233145416	1.1782228947	1	0
144	104	2004-12-26	197	medium	high	360	505	865	0	0	3	13	0	1	0	0	0	0	0	0	0	0	0	0	0	0	0	0	0	1	0	0	0	0	32	0	1	-1.6996023655	-1.6570649147	3.1808879375	0.8747732043	-0.4233145416	1.1782228947	1	0
145	45	2003-11-02	183.5	low	low	0	201	201	1	5	2	0	0	1	0	0	0	0	0	1	1	0	0	0	0	0	1	0	0	1	0	0	0	0	42	1	0	-1.6079657078	0.183334589	-1.6009687185	-0.3684669435	-0.7872508764	0.0123081645	1	1
145	104	2004-12-26	187.3	low	low	201	249	450	0	0	2	1	0	1	0	0	0	0	0	1	1	0	0	0	0	0	1	0	0	0	0	0	1	0	42	1	0	-1.6998893023	-1.2527364492	-0.4168419838	-0.3684669435	-0.7872508764	0.1350360215	1	1
146	104	2004-12-26	177.9	low	low	0	929	929	0	0	3	1	0	0	0	0	0	0	0	0	0	0	0	1	0	0	0	0	0	0	0	0	1	0	21	1	0	2.0547149181	2.260789156	0.6592450738	-0.8042349219	1.2893944979	1.2089048624	1	1
147	104	2004-12-26	202.4	medium	high	0	1384	1384	0	0	4	7	0	0	0	0	0	0	1	0	0	2	0	0	0	0	0	1	0	0	0	0	0	1	27	1	0	-0.8625001311	-0.5489814281	0.5652195215	0.8747732043	-0.4233145416	1.2242457867	1	0
148	104	2004-12-26	185.2	low	low	0	1078	1078	0	0	1	0	1	0	0	0	0	0	0	1	1	0	0	0	1	1	0	0	0	1	0	0	0	0	40	1	0	0.5560976863	0.4170668721	0.2348308712	1.2404088974	-0.3917624652	-1.199629426	1	0
149	64	2004-03-14	205	high	high	0	97	97	1	3	4	2	1	0	0	0	0	0	0	1	1	0	0	0	0	0	0	1	0	0	1	0	0	0	23	1	1	-0.7650144696	-1.1444554329	-0.559155643	0.5710824728	-0.4055785835	-1.0001966953	1	1
149	87	2004-08-22	207.9	high	high	97	13	110	1	2	4	3	1	0	0	0	0	0	0	1	1	0	0	0	0	0	0	1	0	0	1	0	0	0	23	1	1	-0.7650144696	-1.1444554329	-0.559155643	0.5710824728	-0.4055785835	-1.0001966953	1	1
149	104	2004-12-26	207.9	high	high	110	139	249	0	0	4	3	1	0	0	0	1	0	0	0	1	0	0	0	0	0	0	1	0	0	1	0	0	0	23	1	1	-0.7650144696	-1.1444554329	-0.559155643	0.5710824728	-0.4055785835	-1.0001966953	1	0
150	18	2003-04-27	185.4	low	low	0	707	707	1	3	2	4	1	0	0	0	0	0	0	1	1	0	0	0	0	0	1	0	1	0	0	0	1	0	30	1	0	0.7876559496	-0.5557100177	-0.2175807059	-0.8042349219	1.2893944979	1.2089048624	1	0
150	104	2004-12-26	185.6	low	low	707	411	1118	0	0	2	5	1	0	0	0	0	0	0	0	0	0	0	0	0	0	1	0	1	1	0	0	0	0	30	1	0	0.5030754805	-1.6937175989	0.1600884795	-1.8153613806	-1.0048490763	0.0583311133	1	0
151	104	2004-12-26	203.4	medium	high	0	295	295	0	0	4	0	0	1	0	0	0	0	0	1	1	0	0	0	0	0	0	1	0	1	0	0	0	0	40	1	0	-1.0501765013	-0.3422777057	-1.2602411509	0.5710824728	-0.4055785835	-0.8774688244	1	0
152	64	2004-03-14	183	low	low	0	599	599	1	2	3	3	0	0	0	0	0	0	0	1	1	0	0	0	0	0	0	0	1	1	0	0	0	0	27	1	0	4.0346121788	2.3647003174	-0.4374862611	-0.8042349219	1.2893944979	1.1935638189	0	0
152	104	2004-12-26	183	low	low	599	886	1485	0	0	3	3	0	0	0	0	1	0	0	0	1	0	0	0	0	0	0	0	1	1	0	0	0	0	27	1	0	4.0346121788	2.3647003174	-0.4374862611	-0.8042349219	1.2893944979	1.1935638189	0	0
153	104	2004-12-26	194.6	medium	high	0	558	558	0	0	3	0	0	0	0	1	0	1	0	1	1	0	0	0	1	0	0	0	0	0	0	0	1	0	42	1	0	0.0706291571	0.761826396	-0.6684061289	-0.8042349219	1.2893944979	0.9787901044	0	0
154	53	2003-12-28	185.6	low	low	0	52	52	1	2	2	1	0	1	0	0	0	0	0	1	1	0	0	0	0	0	1	0	0	1	0	0	0	0	30	1	0	-0.587567687	0.4722329676	-0.8333049417	0.5710824728	-0.4055785835	-0.6780360341	0	0
154	68	2004-04-11	187.3	low	low	52	3	55	1	3	2	2	0	1	0	0	0	0	0	1	1	0	0	0	0	0	1	0	0	1	0	0	0	0	30	1	0	-0.6032585502	0.2477967739	-0.1240044087	-0.7997999191	-0.5156743526	-0.1104196981	0	0
154	86	2004-08-15	190.5	medium	high	55	15	70	1	5	2	4	0	1	0	0	0	0	0	1	1	0	0	0	0	0	1	0	0	1	0	0	0	0	30	1	0	-0.6032585502	0.2477967739	-0.1240044087	-0.7997999191	-0.5156743526	-0.1104196981	0	0
154	104	2004-12-26	188	low	low	70	16	86	0	0	2	4	0	1	0	0	0	0	0	1	1	0	0	0	0	0	1	0	0	1	0	0	0	0	30	1	0	-0.6032585502	0.2477967739	-0.1240044087	-0.7997999191	-0.5156743526	-0.1104196981	0	0
155	1	2002-12-29	187.2	low	low	0	56	56	1	4	3	10	0	1	0	0	0	0	1	1	1	0	4	0	1	0	0	0	0	0	1	0	0	0	34	1	0	-0.3627336025	0.3483022749	0.322042644	-0.8042349219	1.2893944979	1.1168589592	1	1
155	104	2004-12-26	187.2	low	low	56	791	847	0	0	3	10	0	1	0	0	0	0	1	1	1	0	4	0	1	0	0	0	0	1	0	0	0	0	34	1	0	-1.0482894182	-0.8630188107	-0.2271588445	-0.8042349219	1.2893944979	1.1015179157	1	1
156	69	2004-04-18	200.5	medium	high	0	138	138	1	2	3	0	0	1	0	0	0	0	0	1	1	0	0	1	0	0	0	0	0	1	0	0	0	0	26	0	1	-0.5702906251	-0.6466246247	-0.6353022456	-0.8042349219	1.2893944979	1.3316327333	1	0
156	104	2004-12-26	200.5	medium	high	138	390	528	0	0	3	0	0	1	0	0	1	0	0	0	1	0	0	1	0	0	0	0	0	1	0	0	0	0	26	0	1	-0.5702906251	-0.6466246247	-0.6353022456	-0.8042349219	1.2893944979	1.3316327333	1	0
157	104	2004-12-26	200.1	medium	high	0	998	998	0	0	4	5	0	1	0	0	0	0	0	0	0	0	0	0	0	0	0	1	1	0	0	0	1	0	36	1	0	-0.6745969653	-0.7633851171	-1.1192587614	1.0415363312	-0.458248049	0.1043540612	1	0
158	104	2004-12-26	208.6	high	high	0	136	136	0	0	3	0	1	0	0	0	0	0	0	1	1	0	0	1	0	0	0	0	0	1	0	0	0	0	22	1	0	1.4139004946	1.6673861742	0.2395294309	-0.8042349219	1.2893944979	1.1935638189	0	1
159	4	2003-01-19	186.2	low	low	0	91	91	1	5	2	0	0	1	0	0	0	0	0	1	1	0	0	1	0	0	1	0	1	1	0	0	0	0	27	1	0	0.9392741919	-0.5582045913	0.1025093645	-1.8153613806	-1.0048490763	0.0583311133	1	1
159	68	2004-04-11	185.6	low	low	91	156	247	1	2	2	1	0	0	0	0	0	0	0	1	1	0	0	1	0	0	1	0	1	1	0	0	0	0	27	1	0	1.7715317011	0.5786384344	0.3533200324	-1.8153613806	-1.0048490763	0.0429901294	1	0
159	80	2004-07-04	185.6	low	low	247	240	487	1	3	2	1	0	0	0	0	1	0	0	1	1	0	0	1	0	0	1	0	1	1	0	0	0	0	27	1	0	1.7715317011	0.5786384344	0.3533200324	-1.8153613806	-1.0048490763	0.0429901294	1	0
159	103	2004-12-12	189.2	low	low	487	143	630	1	1	2	3	0	0	0	0	0	0	0	1	1	0	0	1	0	0	1	0	1	0	1	0	0	0	27	1	0	0.5030754805	-1.6937175989	0.1600884795	-1.8153613806	-1.0048490763	0.0583311133	0	0
159	104	2004-12-26	189.2	low	low	630	157	787	0	0	2	3	0	0	0	0	0	0	0	0	0	0	0	1	0	0	1	0	1	0	1	0	0	0	27	1	0	0.5030754805	-1.6937175989	0.1600884795	-1.8153613806	-1.0048490763	0.0583311133	0	0
160	104	2004-12-26	211.8	high	high	0	92	92	0	0	3	0	0	0	0	0	0	0	0	0	0	0	0	0	0	0	0	0	0	1	0	0	0	0	37	0	0	-0.7737166882	-0.5765615106	0.6003850102	-0.8042349219	1.2893944979	-0.1871246099	1	0
161	104	2004-12-26	180.6	low	low	0	1102	1102	0	0	2	6	0	0	0	0	0	0	0	0	0	0	0	0	0	0	1	0	0	1	0	0	0	0	30	1	0	-0.4793743193	0.5598797202	-0.2873166203	0.5909893513	-0.447514087	-1.1075835228	1	0
162	104	2004-12-26	199.3	medium	high	0	1087	1087	0	0	4	2	0	0	0	0	0	0	0	0	0	1	0	0	0	0	0	1	1	1	0	0	0	0	36	1	0	0.0536563359	-0.0776290447	0.6180380583	0.8957823515	-0.4563067555	0.0736720935	1	0
163	41	2003-10-05	183.8	low	low	0	428	428	1	4	2	1	1	0	0	0	1	0	0	1	1	0	0	0	0	0	1	0	0	0	1	0	0	0	34	1	1	-1.103852272	-1.3139660358	0.0003597844	-2.7995643616	-0.4943807423	-0.0183738004	1	0
163	88	2004-08-29	190.5	medium	high	428	32	460	1	2	2	1	1	0	0	0	0	0	0	1	1	0	0	0	0	0	1	0	0	0	1	0	0	0	34	1	1	-1.103852272	-1.3139660358	0.0003597844	-2.7995643616	-0.4943807423	-0.0183738004	1	0
163	104	2004-12-26	190.5	medium	high	460	151	611	0	0	2	1	1	0	0	0	1	0	0	0	1	0	0	0	0	0	1	0	0	0	1	0	0	0	34	1	1	-1.103852272	-1.3139660358	0.0003597844	-2.7995643616	-0.4943807423	-0.0183738004	1	0
164	7	2003-02-09	201.1	medium	high	0	287	287	1	3	4	0	1	0	0	0	0	0	0	1	1	0	0	0	0	0	0	1	0	0	1	0	0	0	34	1	0	0.0319954902	-0.2772679627	-0.7532941699	1.0415363312	-0.458248049	-0.8467868567	0	0
164	104	2004-12-26	201.1	medium	high	287	973	1260	0	0	4	1	0	0	0	0	0	0	1	0	0	0	0	0	0	0	0	1	0	0	0	0	1	0	34	1	0	-1.0501765013	-0.3422777057	-1.2602411509	0.5710824728	-0.4055785835	-0.8774688244	1	0
165	81	2004-07-11	185	low	low	0	825	825	1	3	1	4	0	1	0	0	1	0	0	1	1	0	1	0	0	1	0	0	0	1	0	0	0	0	34	1	1	1.0016292334	1.168653965	0.3972613215	0.1300956905	-2.1723315716	-1.2303113937	1	0
165	104	2004-12-26	185	low	low	825	993	1818	0	0	1	5	0	1	0	0	0	0	0	0	0	0	1	0	0	1	0	0	0	1	0	0	0	0	34	1	1	1.0016292334	1.168653965	0.3972613215	0.1300956905	-2.1723315716	-1.2303113937	1	0
166	104	2004-12-26	189.5	low	low	0	880	880	0	0	1	0	1	0	0	0	0	0	0	1	1	0	0	0	0	1	0	0	0	0	0	0	1	0	36	1	0	0.0880109072	0.1809106618	-0.1899441034	1.6981703043	-1.6633706093	-1.0308786631	0	0
167	104	2004-12-26	193.9	medium	high	0	1428	1428	0	0	3	6	0	1	0	0	0	0	0	0	0	0	0	0	0	0	0	0	1	0	0	0	1	0	37	1	0	-0.5443065166	-0.8913263679	0.5326752663	-0.8042349219	1.2893944979	1.024813056	1	0
168	27	2003-06-29	200.2	medium	high	0	571	571	1	5	4	3	0	0	0	0	1	0	0	1	1	1	0	0	0	0	0	1	1	1	0	0	0	0	25	1	0	0.7140191793	0.2341608852	-0.1539912373	1.0415363312	-0.458248049	-0.8774688244	1	0
168	65	2004-03-21	205.8	high	high	571	170	741	1	3	4	3	0	0	0	0	1	0	0	1	1	1	0	0	0	0	0	1	1	1	0	0	0	0	25	1	0	0.0536563359	-0.0776290447	0.6180380583	0.8957823515	-0.4563067555	0.0736720935	1	0
168	90	2004-09-12	207.9	high	high	741	41	782	1	2	4	4	0	0	0	0	0	0	0	1	1	1	0	0	0	0	0	1	1	1	0	0	0	0	25	1	0	-0.8411093354	-1.1308269501	3.4879555702	1.0415363312	-0.458248049	-0.2638295293	1	0
168	104	2004-12-26	207.9	high	high	782	146	928	0	0	4	4	0	0	0	0	1	0	0	0	1	1	0	0	0	0	0	1	1	1	0	0	0	0	25	1	0	-0.8411093354	-1.1308269501	3.4879555702	1.0415363312	-0.458248049	-0.2638295293	1	0
169	104	2004-12-26	183	low	low	0	891	891	0	0	3	0	0	0	0	0	0	0	0	0	0	0	0	0	0	0	0	0	0	1	0	0	0	0	33	0	0	0.3506649733	-0.1427881569	0.9699599743	-0.8042349219	1.2893944979	0.3498097956	1	0
170	104	2004-12-26	188.6	low	low	0	676	676	0	0	1	2	0	1	0	0	0	0	1	1	1	0	1	0	0	1	0	0	0	1	0	0	0	0	32	1	0	-0.5305190086	-0.3724582195	1.4542235136	1.028072238	-0.510065496	-1.2149704695	0	0
171	23	2003-06-01	199.7	medium	high	0	454	454	1	1	4	2	1	0	0	0	0	0	0	1	1	0	0	1	0	0	0	1	1	0	0	0	0	1	20	1	0	1.7983577251	1.571158886	-0.2477452904	0.8957823515	-0.4563067555	-0.2791705132	1	0
171	104	2004-12-26	204.3	medium	high	454	338	792	0	0	4	2	1	0	0	0	0	0	0	0	0	0	0	1	0	0	0	1	1	0	0	0	0	1	20	1	0	1.7983577251	1.571158886	-0.2477452904	0.8957823515	-0.4563067555	-0.2791705132	1	0
172	104	2004-12-26	184.2	low	low	0	466	466	0	0	2	0	0	0	0	1	0	0	0	1	1	0	0	1	0	0	1	0	0	1	0	0	0	0	24	1	0	-1.2015483379	-0.7025824189	-0.6590537429	-1.0846978426	-0.6467528939	-0.003032818	0	0
173	24	2003-06-08	195.4	medium	high	0	876	876	1	2	3	0	0	0	0	0	0	0	0	1	1	0	0	1	0	0	0	0	0	1	0	0	0	0	21	1	0	0.7953318954	1.4267286062	-0.8598268032	-0.8042349219	1.2893944979	1.1628818512	1	0
173	104	2004-12-26	195.4	medium	high	876	1443	2319	0	0	3	0	0	0	0	0	1	0	0	0	1	0	0	1	0	0	0	0	0	1	0	0	0	0	21	1	0	0.7953318954	1.4267286062	-0.8598268032	-0.8042349219	1.2893944979	1.1628818512	0	0
174	9	2003-02-23	187.5	low	low	0	50	50	1	2	3	1	0	0	0	0	0	0	0	1	1	2	1	0	0	0	0	0	1	0	0	0	1	0	27	1	0	0.9977299571	1.6022096872	-0.1703021526	-0.8042349219	1.2893944979	1.1935638189	1	1
174	53	2003-12-28	187.5	low	low	50	358	408	1	5	3	1	0	0	0	0	1	0	0	1	1	2	1	0	0	0	0	0	1	0	0	0	1	0	27	1	0	-0.0635759458	-0.9837741256	1.8736697435	-0.8042349219	1.2893944979	-0.3251934648	1	0
174	104	2004-12-26	208.4	high	high	408	160	568	0	0	3	3	0	0	0	0	0	0	0	1	1	2	1	0	0	0	0	0	1	0	0	0	0	1	27	1	0	0.3529899418	0.6824153066	0.3345923126	-0.8042349219	1.2893944979	1.070835948	1	1
175	104	2004-12-26	189.5	low	low	0	868	868	0	0	1	1	0	0	0	1	0	1	1	0	0	9	2	0	0	1	0	0	1	0	0	0	0	1	34	1	1	0.345323205	-0.0107512036	-0.2564789653	1.3822122812	-0.0002015339	-1.1382654905	1	0
176	40	2003-09-28	194.6	medium	high	0	101	101	1	2	3	3	0	1	0	0	0	0	0	1	1	0	0	0	0	0	0	0	0	1	0	0	0	0	29	1	0	1.3600153923	0.7851147056	-0.3044889867	-0.8042349219	1.2893944979	1.1935638189	0	1
176	47	2003-11-16	194.6	medium	high	101	150	251	1	4	3	3	0	1	0	0	0	0	0	1	1	0	0	0	0	0	0	0	0	1	0	0	0	0	29	1	0	1.3600153923	0.7851147056	-0.3044889867	-0.8042349219	1.2893944979	1.1935638189	0	1
176	104	2004-12-26	213.5	high	high	251	27	278	0	0	3	4	1	0	0	0	0	0	0	1	1	0	0	0	0	0	0	0	0	1	0	0	0	0	29	1	0	-0.22404477	-1.2914332151	0.062401589	-0.8042349219	1.2893944979	1.1935638189	1	1
177	54	2004-01-04	197.7	medium	high	0	355	355	1	1	4	10	0	0	0	0	0	0	1	1	1	2	0	0	0	0	0	1	0	0	0	0	0	1	19	1	1	-0.6332525611	-0.6377317309	-0.1669325978	1.177319169	-2.5262904167	-1.3683803082	1	0
177	85	2004-08-08	192.8	medium	high	355	94	449	1	4	1	10	0	0	0	0	0	0	1	1	1	2	0	0	0	1	0	0	0	0	0	0	0	1	19	1	1	-0.6332525611	-0.6377317309	-0.1669325978	1.177319169	-2.5262904167	-1.3683803082	1	0
177	104	2004-12-26	192.8	medium	high	449	234	683	0	0	1	11	0	0	0	0	0	0	1	0	0	2	0	0	0	1	0	0	0	0	0	0	0	1	19	1	1	-0.6332525611	-0.6377317309	-0.1669325978	1.177319169	-2.5262904167	-1.3683803082	1	0
178	48	2003-11-23	200.2	medium	high	0	208	208	1	2	3	4	0	0	1	0	0	0	0	1	1	0	0	1	0	0	0	0	1	0	0	0	1	0	20	1	0	1.8559732437	-0.6476932168	0.9086142778	-0.8042349219	1.2893944979	1.2089048624	0	0
178	61	2004-02-22	200.2	medium	high	208	299	507	1	5	3	4	0	0	1	0	1	0	0	1	1	0	0	1	0	0	0	0	1	0	0	0	1	0	20	1	0	1.8559732437	-0.6476932168	0.9086142778	-0.8042349219	1.2893944979	1.2089048624	0	0
178	104	2004-12-26	208.6	high	high	507	131	638	0	0	3	5	0	0	1	0	0	0	0	1	1	0	0	1	0	0	0	0	1	1	0	0	0	0	20	1	0	1.2540796995	-1.3569748402	1.9861261845	-0.8042349219	1.2893944979	1.1475409269	0	1
179	40	2003-09-28	190.6	medium	high	0	354	354	1	5	3	6	0	0	0	0	1	0	1	1	1	0	1	0	0	0	0	0	0	0	1	0	0	0	24	1	0	1.896110177	0.8660956621	0.1212972179	-0.8042349219	1.2893944979	1.1782228947	1	0
179	68	2004-04-11	197.5	medium	high	354	190	544	1	3	3	6	0	0	0	0	1	0	1	1	1	0	1	0	0	0	0	0	0	0	0	0	0	1	24	1	0	1.896110177	0.8660956621	0.1212972179	-0.8042349219	1.2893944979	1.1782228947	1	0
179	102	2004-12-05	212.8	high	high	544	21	565	1	2	3	7	0	0	0	0	0	0	1	1	1	0	1	0	0	0	0	0	0	0	0	0	0	1	24	1	0	1.896110177	0.8660956621	0.1212972179	-0.8042349219	1.2893944979	1.1782228947	1	0
179	104	2004-12-26	212.8	high	high	565	42	607	0	0	3	7	0	0	0	0	1	0	1	0	1	0	1	0	0	0	0	0	0	0	0	0	0	1	24	1	0	1.896110177	0.8660956621	0.1212972179	-0.8042349219	1.2893944979	1.1782228947	1	0
180	10	2003-03-02	198.7	medium	high	0	80	80	1	3	4	3	0	0	1	0	0	0	0	1	1	0	0	1	0	0	0	1	0	1	0	0	0	0	24	1	0	-0.5070495009	0.7677372098	-0.0424578711	0.5710824728	-0.4055785835	-0.8314458728	0	0
180	104	2004-12-26	204.2	medium	high	80	538	618	0	0	4	4	0	0	1	0	0	0	0	0	0	0	0	1	0	0	0	1	0	0	0	0	0	1	24	1	0	-0.5070495009	0.7677372098	-0.0424578711	0.5710824728	-0.4055785835	-0.8314458728	1	0
181	104	2004-12-26	195.8	medium	high	0	16	16	0	0	1	0	0	0	0	1	0	0	0	1	1	0	0	1	0	1	0	0	0	0	1	0	0	0	23	1	0	0.1542481929	0.4342120886	-0.359778434	1.8671296835	-1.8147611618	-1.0155376196	1	0
182	27	2003-06-29	198.8	medium	high	0	88	88	1	2	3	0	0	0	1	0	0	0	0	1	1	0	0	0	0	0	0	0	0	0	1	0	0	0	35	1	0	-1.0482894182	-0.8630188107	-0.2271588445	-0.8042349219	1.2893944979	1.1015179157	1	0
182	74	2004-05-23	198.8	medium	high	88	417	505	1	4	3	0	0	0	1	0	1	0	0	1	1	0	0	0	0	0	0	0	0	0	1	0	0	0	35	1	0	-1.0482894182	-0.8630188107	-0.2271588445	-0.8042349219	1.2893944979	1.1015179157	1	0
182	104	2004-12-26	198.8	medium	high	505	634	1139	0	0	3	1	0	0	0	0	0	0	0	0	0	0	0	0	0	0	0	0	0	1	0	0	0	0	35	1	0	-1.0482894182	-0.8630188107	-0.2271588445	-0.8042349219	1.2893944979	1.1015179157	1	0
183	104	2004-12-26	189.2	low	low	0	185	185	0	0	2	0	0	0	0	0	0	0	0	0	0	0	0	1	0	0	1	0	1	1	0	0	0	0	23	1	1	0.4970526099	0.1137446985	0.0908974335	-1.8153613806	-1.0048490763	0.0583311133	1	1
184	104	2004-12-26	187.2	low	low	0	791	791	0	0	3	1	0	1	0	0	0	0	0	0	0	0	0	0	0	0	0	0	1	0	0	0	1	0	39	1	0	0.0776602775	1.5616800785	-0.8306537271	-0.8042349219	1.2893944979	0.8100392818	0	1
185	76	2004-06-06	203.7	medium	high	0	23	23	1	4	3	9	0	0	1	0	1	0	1	1	1	0	2	0	0	0	0	0	1	0	1	0	0	0	22	1	0	1.7026230097	-0.9150835872	-0.1397236735	-0.8042349219	1.2893944979	1.1475409269	0	0
185	79	2004-06-27	203.7	medium	high	23	44	67	1	1	3	9	0	0	1	0	1	0	1	1	1	0	2	0	0	0	0	0	1	0	0	0	0	1	22	1	0	1.7026230097	-0.9150835872	-0.1397236735	-0.8042349219	1.2893944979	1.1475409269	0	0
185	87	2004-08-22	203.7	medium	high	67	100	167	1	2	3	9	0	0	1	0	0	0	1	1	1	0	2	0	0	0	0	0	1	0	0	0	0	1	22	1	0	1.7026230097	-0.9150835872	-0.1397236735	-0.8042349219	1.2893944979	1.1475409269	0	0
185	104	2004-12-26	203.7	medium	high	167	226	393	0	0	3	9	0	0	1	0	1	0	1	0	1	0	2	0	0	0	0	0	1	0	0	0	0	1	22	1	0	1.7026230097	-0.9150835872	-0.1397236735	-0.8042349219	1.2893944979	1.1475409269	1	0
186	104	2004-12-26	197.7	medium	high	0	712	712	0	0	4	0	0	0	0	0	0	0	0	0	0	0	0	1	0	0	0	1	0	0	0	0	1	0	22	1	0	0.2436937243	0.6404052377	0.1247467324	0.5710824728	-0.4055785835	-1.0001966953	1	0
187	30	2003-07-20	192.9	medium	high	0	18	18	1	4	3	0	1	0	0	0	0	0	0	1	1	4	0	0	1	0	0	0	1	1	0	0	0	0	54	1	0	-0.74059093	-0.5007055998	0.6916875243	-0.8042349219	1.2893944979	1.3469736576	1	1
187	86	2004-08-15	208.4	high	high	18	28	46	1	1	3	1	1	0	0	0	0	0	0	1	1	4	0	0	1	0	0	0	1	0	0	0	0	1	54	1	0	-0.74059093	-0.5007055998	0.6916875243	-0.8042349219	1.2893944979	1.3469736576	1	1
187	104	2004-12-26	208.4	high	high	46	161	207	0	0	3	1	1	0	0	0	0	0	0	1	1	4	0	0	1	0	0	0	1	0	0	0	0	1	54	1	0	-0.74059093	-0.5007055998	0.6916875243	-0.8042349219	1.2893944979	1.3469736576	1	1
188	18	2003-04-27	186.9	low	low	0	356	356	1	3	1	0	1	0	0	0	0	0	1	1	1	0	0	0	1	1	0	0	1	0	0	0	0	1	54	1	1	2.3672952652	1.6815068722	0.1770015508	1.3822122812	-0.0002015339	-1.0922425985	0	0
188	73	2004-05-16	192.3	medium	high	356	23	379	1	4	1	3	1	0	0	0	0	0	1	1	1	0	0	0	1	1	0	0	1	0	0	0	0	1	54	1	1	1.5793777704	-0.8258423805	-0.0652420372	1.3822122812	-0.0002015339	-1.1075835228	1	0
188	104	2004-12-26	197.6	medium	high	379	110	489	0	0	1	4	1	0	0	0	0	0	1	0	0	0	0	0	1	1	0	0	1	0	0	0	0	1	54	1	1	2.3672952652	1.6815068722	0.1770015508	1.3822122812	-0.0002015339	-1.0922425985	0	0
189	30	2003-07-20	204.2	medium	high	0	20	20	1	2	4	1	0	0	0	0	0	0	0	1	1	0	0	1	0	0	0	1	0	0	0	0	0	1	22	1	0	0.508451283	-0.0065027815	0.4827859402	0.5710824728	-0.4055785835	-1.0001966953	1	0
189	104	2004-12-26	206.4	high	high	20	236	256	0	0	4	2	0	0	0	0	0	0	0	0	0	0	0	1	0	0	0	1	0	0	1	0	0	0	22	1	0	0.508451283	-0.0065027815	0.4827859402	0.5710824728	-0.4055785835	-1.0001966953	1	0
190	104	2004-12-26	204.6	medium	high	0	22	22	0	0	4	1	0	0	0	0	0	0	0	1	1	0	0	0	0	0	0	1	0	1	0	0	0	0	29	1	0	-0.7119193673	-0.4158551693	1.3142062426	1.0415363312	-0.458248049	0.1350360215	1	0
191	104	2004-12-26	203.9	medium	high	0	1846	1846	0	0	4	2	0	0	0	1	0	1	1	0	0	0	3	0	0	0	0	1	1	1	0	0	0	0	30	1	0	1.3567578793	0.5651056767	0.233888641	0.8957823515	-0.4563067555	-0.3865574002	1	0
192	104	2004-12-26	188.6	low	low	0	1517	1517	0	0	3	1	0	0	0	0	0	0	0	0	0	0	0	0	0	0	0	0	0	1	0	0	0	0	31	1	0	0.3529899418	0.6824153066	0.3345923126	-0.8042349219	1.2893944979	1.070835948	1	1
193	48	2003-11-23	184.7	low	low	0	146	146	1	3	2	0	0	0	0	0	0	0	0	1	1	0	0	1	0	0	1	0	0	1	0	0	0	0	24	1	0	-1.2154737711	-0.8106309772	-1.2826023102	-0.7084547281	0.6663253307	-1.2609933615	1	0
193	104	2004-12-26	188.5	low	low	146	223	369	0	0	2	1	0	0	0	0	0	0	0	1	1	0	0	1	0	0	1	0	0	0	0	0	1	0	24	1	0	0.1973220706	0.8936812878	-0.923387289	-0.8042349219	1.2893944979	1.1628818512	1	0
194	30	2003-07-20	200.2	medium	high	0	83	83	1	2	3	4	0	0	0	0	0	0	0	1	1	0	0	1	0	0	0	0	0	1	0	0	0	0	23	1	0	-2.0357863903	-2.2599899769	1.238188386	-0.8042349219	1.2893944979	1.1628818512	1	1
194	77	2004-06-13	200.2	medium	high	83	412	495	1	5	3	4	0	0	0	0	0	0	0	1	1	0	0	1	0	0	0	0	0	0	0	0	1	0	23	1	0	-0.4252527058	1.3035587072	-1.1029102802	-0.8042349219	1.2893944979	-1.2609933615	1	1
194	93	2004-10-03	200.2	medium	high	495	524	1019	1	4	3	4	0	0	0	0	0	0	0	1	1	0	0	1	0	0	0	0	0	1	0	0	0	0	23	1	0	-0.4252527058	1.3035587072	-1.1029102802	-0.8042349219	1.2893944979	-1.2609933615	1	0
194	94	2004-10-10	200.2	medium	high	1019	531	1550	1	1	3	4	0	0	0	0	0	0	0	1	1	0	0	1	0	0	0	0	0	1	0	0	0	0	23	1	0	-0.4252527058	1.3035587072	-1.1029102802	-0.8042349219	1.2893944979	-1.2609933615	1	0
194	104	2004-12-26	200.2	medium	high	1550	608	2158	0	0	3	4	0	0	0	0	0	0	0	1	1	0	0	1	0	0	0	0	0	1	0	0	0	0	23	1	0	-0.4252527058	1.3035587072	-1.1029102802	-0.8042349219	1.2893944979	-1.2609933615	1	0
195	104	2004-12-26	192.3	medium	high	0	252	252	0	0	1	0	0	1	0	0	0	0	0	1	1	0	0	0	0	1	0	0	0	1	0	0	0	0	30	0	0	1.3096672297	0.6216999292	0.3622993231	1.2404088974	-0.3917624652	-1.199629426	1	0
196	14	2003-03-30	186.2	low	low	0	80	80	1	2	2	3	0	0	0	0	0	1	0	1	1	0	0	0	0	0	1	0	0	0	1	0	0	0	32	1	1	-0.0867969841	-0.042453818	0.2660469115	-1.5950810909	-1.6365810633	-1.3990622759	1	0
196	27	2003-06-29	186.2	low	low	80	171	251	1	5	2	4	0	0	1	0	1	1	0	1	1	0	0	0	0	0	1	0	0	0	1	0	0	0	32	1	1	-0.5396140218	1.0811396837	2.3063321114	-1.5950810909	-1.6365810633	-0.3251934648	1	0
196	104	2004-12-26	204.6	medium	high	251	13	264	0	0	4	4	0	0	1	0	0	1	0	1	1	0	0	0	0	0	0	1	0	0	1	0	0	0	32	1	1	1.3617953062	0.8925782442	0.671089828	-1.5950810909	-1.6365810633	-0.2791705132	0	0
197	104	2004-12-26	199.5	medium	high	0	656	656	0	0	4	3	0	0	1	0	0	0	0	0	0	0	0	1	0	0	0	1	0	0	1	0	0	0	22	1	0	0.2949130833	1.634046793	-0.928701818	0.5710824728	-0.4055785835	-1.0001966953	1	0
198	104	2004-12-26	204.8	medium	high	0	38	38	0	0	4	0	0	0	1	0	0	0	0	1	1	0	0	1	0	0	0	1	0	1	0	0	0	0	21	1	0	-0.6745969653	-0.7633851171	-1.1192587614	1.0415363312	-0.458248049	0.1043540612	1	0
199	60	2004-02-15	192.5	medium	high	0	345	345	1	4	3	1	0	0	1	0	0	0	0	1	1	0	0	1	0	0	0	0	1	0	0	0	1	0	19	1	1	0.5434025526	0.95028615	-1.1419792175	-0.8042349219	1.2893944979	1.1628818512	1	0
199	96	2004-10-24	211.5	high	high	345	49	394	1	2	3	2	0	0	1	0	0	0	0	1	1	0	0	1	0	0	0	0	1	1	0	0	0	0	19	1	1	0.2760156989	0.5393805504	-0.5479378104	-0.8042349219	1.2893944979	1.1935638189	1	0
199	104	2004-12-26	211.5	high	high	394	112	506	0	0	3	2	0	0	1	0	1	0	0	0	1	0	0	1	0	0	0	0	1	1	0	0	0	0	19	1	1	0.2760156989	0.5393805504	-0.5479378104	-0.8042349219	1.2893944979	1.1935638189	1	0
200	30	2003-07-20	189	low	low	0	121	121	1	2	1	0	0	1	0	0	0	0	0	1	1	0	0	1	0	1	0	0	0	1	0	0	0	0	24	1	0	1.3549438715	0.1153128371	-1.3153585196	1.2404088974	-0.3917624652	-1.199629426	0	0
200	104	2004-12-26	197.6	medium	high	121	112	233	0	0	1	1	0	0	1	0	0	0	0	1	1	0	0	1	0	1	0	0	0	1	0	0	0	0	24	1	0	0.4985222518	-0.3984339833	0.3535964787	1.2404088974	-0.3917624652	-1.199629426	1	0
201	104	2004-12-26	184.6	low	low	0	1122	1122	0	0	1	1	0	0	0	0	0	0	0	0	0	0	0	1	0	1	0	0	0	1	0	0	0	0	23	1	0	1.9477894306	1.151701808	0.0955701098	1.2404088974	-0.3917624652	-1.199629426	1	0
202	104	2004-12-26	205.8	high	high	0	435	435	0	0	4	0	1	0	0	0	0	0	0	0	0	0	0	0	1	0	0	1	0	1	0	0	0	0	40	1	0	0.2949130833	1.634046793	-0.928701818	0.5710824728	-0.4055785835	-1.0001966953	0	0
203	91	2004-09-19	192.3	medium	high	0	171	171	1	1	1	0	0	0	0	0	0	0	0	1	1	0	0	1	0	1	0	0	1	1	0	0	0	0	27	0	1	0.1882113367	-0.2567043006	-0.475925982	1.2404088974	-0.3917624652	-1.2303113937	1	1
203	104	2004-12-26	192.3	medium	high	171	269	440	0	0	1	1	0	0	0	0	0	0	0	0	0	0	0	1	0	1	0	0	1	0	0	0	1	0	27	0	1	0.1882113367	-0.2567043006	-0.475925982	1.2404088974	-0.3917624652	-1.2303113937	1	1
204	104	2004-12-26	205.8	high	high	0	439	439	0	0	4	1	0	0	0	0	0	0	0	0	0	0	0	1	0	0	0	1	0	1	0	0	0	0	28	1	0	-0.8336138129	-0.2121477425	-0.2518290579	0.1300956905	-2.1723315716	-0.6780360341	0	0
205	80	2004-07-04	189	low	low	0	590	590	1	2	1	0	0	0	1	0	0	0	0	1	1	0	0	1	0	1	0	0	0	1	0	0	0	0	20	1	0	0.6785929799	0.410500735	0.2832062542	1.4208112955	-0.6892802119	-1.0615606308	0	0
205	104	2004-12-26	189	low	low	590	765	1355	0	0	1	1	0	0	1	0	0	0	0	0	0	0	0	1	0	1	0	0	0	1	0	0	0	0	20	1	0	0.6785929799	0.410500735	0.2832062542	1.4208112955	-0.6892802119	-1.0615606308	0	0
206	44	2003-10-26	183.3	low	low	0	174	174	1	2	2	0	0	1	0	0	0	0	0	1	1	1	0	0	0	0	1	0	0	1	0	0	0	0	36	1	0	-0.7193769217	-1.3777276278	0.8188401461	-0.3684669435	-0.7872508764	-0.0797377303	1	1
206	45	2003-11-02	183.3	low	low	174	181	355	1	4	2	0	0	1	0	0	1	0	0	1	1	1	0	0	0	0	1	0	0	1	0	0	0	0	36	1	0	-0.7193769217	-1.3777276278	0.8188401461	-0.3684669435	-0.7872508764	-0.0797377303	1	1
206	104	2004-12-26	183.3	low	low	355	601	956	0	0	2	1	0	1	0	0	0	0	1	0	0	1	0	0	0	0	1	0	0	0	0	0	1	0	36	1	0	0.2849289179	-1.020516634	1.2378007174	-0.8042349219	1.2893944979	1.1782228947	1	1
207	87	2004-08-22	185.5	low	low	0	1044	1044	1	3	3	2	0	1	0	0	1	0	0	1	1	0	0	1	0	0	0	0	0	1	0	0	0	0	25	1	0	-0.7975099087	-1.1043359041	0.9667620659	-0.8042349219	1.2893944979	1.5157244205	1	0
207	104	2004-12-26	185.5	low	low	1044	1170	2214	0	0	3	3	0	1	0	0	0	0	0	0	0	0	0	1	0	0	0	0	0	1	0	0	0	0	25	1	0	-0.7975099087	-1.1043359041	0.9667620659	-0.8042349219	1.2893944979	1.5157244205	1	0
208	104	2004-12-26	184.9	low	low	0	458	458	0	0	2	0	0	0	1	0	0	1	1	1	1	1	1	0	1	0	1	0	1	0	0	0	0	1	50	1	1	-0.7382638454	0.4445987642	1.1556591988	-0.7997999191	-0.5156743526	-0.7087180018	1	0
209	104	2004-12-26	188.7	low	low	0	1630	1630	0	0	1	0	0	0	0	0	0	0	0	0	0	0	0	0	0	1	0	0	0	0	0	0	1	0	38	0	0	-0.8671860099	-0.8446336985	0.9903111458	0.8688815832	-0.9252591729	-1.1382654905	1	0
210	104	2004-12-26	185.1	low	low	0	1066	1066	0	0	1	0	1	0	0	0	0	0	0	1	1	0	0	0	0	1	0	0	0	0	0	0	0	1	30	1	0	-0.6111323833	0.3591298163	0.8630056977	0.292335242	-0.9706577063	-0.9388327599	1	0
211	56	2004-01-18	184.2	low	low	0	136	136	1	2	2	3	0	1	0	0	0	0	0	1	1	0	0	0	1	0	1	0	1	1	0	0	0	0	44	0	0	-0.0599808246	0.7466621995	-0.6858726144	-1.8153613806	-1.0048490763	0.0583311133	1	0
211	84	2004-08-01	184.2	low	low	136	332	468	1	3	2	3	0	1	0	0	1	0	0	1	1	0	0	0	1	0	1	0	1	1	0	0	0	0	44	0	0	-0.0599808246	0.7466621995	-0.6858726144	-1.8153613806	-1.0048490763	0.0583311133	1	0
211	104	2004-12-26	188	low	low	468	17	485	0	0	2	4	0	1	0	0	0	0	0	1	1	0	0	0	1	0	1	0	1	1	0	0	0	0	44	0	0	-0.0599808246	0.7466621995	-0.6858726144	-1.8153613806	-1.0048490763	0.0583311133	1	0
212	104	2004-12-26	180.5	low	low	0	3340	3340	0	0	3	0	0	1	0	0	1	0	0	0	1	0	0	0	0	0	0	0	0	1	0	0	0	0	36	1	0	0.790494442	0.0074772364	0.0628310218	-0.8042349219	1.2893944979	1.1628818512	1	0
213	96	2004-10-24	207.9	high	high	0	81	81	1	2	4	1	0	0	0	0	0	0	1	1	1	1	0	0	1	0	0	1	0	1	0	0	0	0	45	1	0	-0.7615930438	0.0543976016	-1.2061132193	0.5710824728	-0.4055785835	-1.0001966953	0	1
213	104	2004-12-26	207.9	high	high	81	144	225	0	0	4	1	0	0	0	0	1	0	1	0	1	1	0	0	1	0	0	1	0	1	0	0	0	0	45	1	0	-0.7615930438	0.0543976016	-1.2061132193	0.5710824728	-0.4055785835	-1.0001966953	0	1
214	49	2003-11-30	184	low	low	0	685	685	1	3	3	3	1	0	0	0	1	1	1	1	1	0	4	0	0	0	0	0	0	0	1	0	0	0	33	1	0	0.7681510448	-0.1470068693	-0.0862107053	-0.8042349219	1.2893944979	1.1321998835	1	1
214	104	2004-12-26	213.5	high	high	685	30	715	0	0	3	4	1	0	0	0	0	1	1	1	1	0	4	0	0	0	0	0	0	0	1	0	0	0	33	1	0	0.6048982143	0.4020705521	-0.2323307097	-0.8042349219	1.2893944979	1.3316327333	1	1
215	104	2004-12-26	205	high	high	0	278	278	0	0	3	0	0	0	1	0	0	0	0	0	0	0	0	0	0	0	0	0	1	1	0	0	0	0	40	1	0	1.3774681091	-0.6836300492	-0.2233738899	-0.8042349219	1.2893944979	1.1628818512	0	1
216	104	2004-12-26	205	high	high	0	375	375	0	0	4	0	0	1	0	0	0	0	0	1	1	0	0	0	0	0	0	1	1	0	0	0	1	0	43	0	0	-0.6694620848	0.6248256564	-0.88649261	0.5710824728	-0.4055785835	-0.7240589857	1	1
217	75	2004-05-30	203.6	medium	high	0	604	604	1	4	4	3	1	0	0	0	0	0	1	1	1	1	1	0	0	0	0	1	0	0	0	0	0	1	35	1	0	-0.3250698745	1.0228917599	0.2421188504	0.8747732043	-0.4233145416	1.3009507656	0	0
217	104	2004-12-26	204.8	medium	high	604	33	637	0	0	4	3	1	0	0	0	0	0	1	1	1	1	1	0	0	0	0	1	0	0	0	0	0	1	35	1	0	-0.3250698745	1.0228917599	0.2421188504	0.8747732043	-0.4233145416	1.3009507656	0	0
218	104	2004-12-26	183.8	low	low	0	864	864	0	0	2	2	1	0	0	0	0	0	0	0	0	0	0	1	0	0	1	0	0	0	0	0	1	0	21	1	0	0.4364615977	-0.2217196673	0.6661506891	-0.0823689327	-0.749428153	-0.1564426422	1	1
219	104	2004-12-26	201.6	medium	high	0	775	775	0	0	4	2	0	0	0	0	0	0	0	0	0	0	0	0	0	0	0	1	0	0	0	0	1	0	39	1	0	0.7578290701	0.2368167788	-0.3809253275	0.8957823515	-0.4563067555	-0.8774688244	1	0
220	23	2003-06-01	204.5	medium	high	0	1126	1126	1	2	4	2	0	0	0	0	0	0	0	1	1	0	0	0	0	0	0	1	0	1	0	0	0	0	42	1	0	0.3120919168	0.9193495512	-0.5968339443	1.0415363312	-0.458248049	-0.8621278405	0	1
220	95	2004-10-17	204.5	medium	high	1126	1630	2756	1	3	4	2	0	0	0	0	1	0	0	1	1	0	0	0	0	0	0	1	0	1	0	0	0	0	42	1	0	0.3120919168	0.9193495512	-0.5968339443	1.0415363312	-0.458248049	-0.8621278405	0	1
220	104	2004-12-26	204.6	medium	high	2756	25	2781	0	0	4	3	0	0	0	0	0	0	0	0	0	0	0	0	1	0	0	1	0	1	0	0	0	0	42	1	0	0.3120919168	0.9193495512	-0.5968339443	1.0415363312	-0.458248049	-0.8621278405	0	1
221	43	2003-10-19	188.6	low	low	0	934	934	1	3	1	0	1	0	0	0	0	0	0	1	1	0	0	0	1	1	0	0	0	0	0	0	1	0	52	1	0	-0.4063874185	0.1531237513	0.2067112178	1.4352911711	-1.2356606722	-1.0308786631	1	0
221	104	2004-12-26	193.6	medium	high	934	432	1366	0	0	1	0	1	0	0	0	0	0	0	0	0	0	0	0	1	1	0	0	0	1	0	0	0	0	52	1	0	-0.4063874185	0.1531237513	0.2067112178	1.4352911711	-1.2356606722	-1.0308786631	1	0
222	69	2004-04-18	189.5	low	low	0	623	623	1	3	1	1	0	1	0	0	0	0	0	1	1	0	0	0	0	1	0	0	0	1	0	0	0	0	30	0	0	-0.6243602037	1.5782737732	0.7055622935	0.8747732043	-0.4233145416	1.1628818512	1	0
222	93	2004-10-03	208.1	high	high	623	94	717	1	2	4	2	0	1	0	0	0	0	0	1	1	0	0	0	0	0	0	1	0	1	0	0	0	0	30	0	0	-1.2048518658	-0.5273208022	-0.5427610278	0.8747732043	-0.4233145416	1.1168589592	1	0
222	104	2004-12-26	208.1	high	high	717	178	895	0	0	4	2	0	1	0	0	1	0	0	0	1	0	0	0	0	0	0	1	0	1	0	0	0	0	30	0	0	-1.2048518658	-0.5273208022	-0.5427610278	0.8747732043	-0.4233145416	1.1168589592	1	0
223	104	2004-12-26	204.8	medium	high	0	39	39	0	0	4	0	0	1	0	0	0	0	0	1	1	0	0	1	0	0	0	1	0	1	0	0	0	0	27	1	0	-0.9026596546	-0.7348989248	-0.2165218294	0.8957823515	-0.4563067555	0.9634491205	0	0
224	95	2004-10-17	206.7	high	high	0	193	193	1	3	4	2	0	0	0	0	0	0	0	1	1	0	0	0	0	0	0	1	0	0	0	0	1	0	40	1	0	-0.443739444	-1.7560815811	-0.6270802617	0.8957823515	-0.4563067555	0.0123081645	1	0
224	104	2004-12-26	204.6	medium	high	193	9	202	0	0	4	2	0	0	0	0	0	0	0	0	0	0	0	0	0	0	0	1	0	0	0	0	1	0	40	1	0	-0.443739444	-1.7560815811	-0.6270802617	0.8957823515	-0.4563067555	0.0123081645	1	0
225	104	2004-12-26	186.9	low	low	0	952	952	0	0	1	0	0	0	0	1	0	1	0	1	1	0	0	0	0	1	0	0	0	0	0	0	0	1	33	1	1	1.1315449476	0.4421496689	-0.0722721145	1.3822122812	-0.0002015339	-1.1229245663	1	0
226	104	2004-12-26	207.9	high	high	0	152	152	0	0	4	1	0	0	0	0	0	0	0	1	1	0	0	1	0	0	0	1	0	1	0	0	0	0	24	1	0	-0.4283713102	0.2052996159	0.068041347	0.5710824728	-0.4055785835	-1.0001966953	1	0
227	104	2004-12-26	184.2	low	low	0	469	469	0	0	2	0	1	0	0	0	0	0	0	1	1	0	0	0	0	0	1	0	0	1	0	0	0	0	39	1	0	-1.7644760609	-0.2834192514	-1.597618103	-1.0846978426	-0.6467528939	0.0276491474	0	0
228	85	2004-08-08	207.5	high	high	0	55	55	1	2	4	8	0	1	0	0	0	0	0	1	1	0	0	1	0	0	0	1	0	0	1	0	0	0	20	1	0	-0.4001500309	1.4101530313	-0.9824818373	0.8747732043	-0.4233145416	1.2395868301	1	0
228	86	2004-08-15	207.5	high	high	55	62	117	1	5	4	8	0	1	0	0	1	0	0	1	1	0	0	1	0	0	0	1	0	0	1	0	0	0	20	1	0	-0.4001500309	1.4101530313	-0.9824818373	0.8747732043	-0.4233145416	1.2395868301	1	0
228	104	2004-12-26	207.5	high	high	117	195	312	0	0	4	8	0	1	0	0	0	0	0	0	0	0	0	1	0	0	0	1	0	0	0	0	1	0	20	1	0	-0.4001500309	1.4101530313	-0.9824818373	0.8747732043	-0.4233145416	1.2395868301	1	0
229	104	2004-12-26	197.5	medium	high	0	57	57	0	0	1	0	0	0	0	0	0	0	0	1	1	0	0	1	0	1	0	0	0	1	0	0	0	0	28	1	1	-1.3865391016	-1.5459156036	0.0598021224	1.3822122812	-0.0002015339	-1.0769015551	0	1
230	104	2004-12-26	188.5	low	low	0	224	224	0	0	2	0	0	0	0	1	0	1	0	1	1	0	0	0	1	0	1	0	0	0	1	0	0	0	49	1	1	-0.6716538072	0.3496444225	-1.0541052818	-0.7997999191	-0.5156743526	-0.0797377303	1	0
231	32	2003-08-03	198.3	medium	high	0	172	172	1	3	4	9	0	0	0	0	0	0	1	1	1	0	1	0	0	0	0	1	0	0	1	0	0	0	31	1	1	-1.6996023655	-1.6126482487	-1.7989248037	0.8747732043	-0.4233145416	0.0429901294	0	0
231	104	2004-12-26	205.8	high	high	172	432	604	0	0	4	11	0	1	0	0	0	0	1	0	0	0	1	0	0	0	0	1	0	0	0	0	1	0	31	1	1	-1.6996023655	-1.6126482487	-1.7989248037	0.8747732043	-0.4233145416	0.0429901294	0	0
232	89	2004-09-05	183	low	low	0	781	781	1	5	3	4	0	0	0	0	0	0	0	1	1	0	0	0	1	0	0	0	1	1	0	0	0	0	50	1	0	1.3390390873	-1.155769825	1.3053576946	-0.8042349219	1.2893944979	1.1628818512	1	0
232	104	2004-12-26	183	low	low	781	893	1674	0	0	3	4	0	0	0	0	0	0	0	0	0	0	0	0	1	0	0	0	1	1	0	0	0	0	50	1	0	1.3390390873	-1.155769825	1.3053576946	-0.8042349219	1.2893944979	1.1628818512	0	1
233	31	2003-07-27	202.1	medium	high	0	72	72	1	2	4	1	0	1	0	0	0	0	0	1	1	0	0	0	0	0	0	1	1	1	0	0	0	0	29	1	1	-0.736083746	-0.9292910099	-1.1524845362	1.0415363312	-0.458248049	-1.2609933615	0	0
233	33	2003-08-10	202.1	medium	high	72	86	158	1	1	4	1	0	1	0	0	1	0	0	1	1	0	0	0	0	0	0	1	1	1	0	0	0	0	29	1	1	-0.736083746	-0.9292910099	-1.1524845362	1.0415363312	-0.458248049	-1.2609933615	0	0
233	104	2004-12-26	202.1	medium	high	158	590	748	0	0	4	2	1	0	0	0	0	0	0	0	0	0	0	0	0	0	0	1	1	0	0	0	1	0	29	1	1	0.8504688144	0.0432503112	0.5372744203	-0.8042349219	1.2893944979	1.2242457867	1	0
234	104	2004-12-26	186.2	low	low	0	707	707	0	0	2	13	0	0	0	0	0	0	1	0	0	1	0	0	0	0	1	0	1	0	0	0	0	1	22	1	1	-0.0464421734	-1.4392219782	0.6037018895	-0.0823689327	-0.749428153	-0.0797377303	1	1
235	27	2003-06-29	190.3	medium	high	0	23	23	1	3	1	1	0	0	0	1	0	1	0	1	1	0	0	1	0	1	0	0	0	0	1	0	0	0	20	1	0	-0.0642378554	0.1840046793	-0.1605571061	0.8957823515	-0.4563067555	-0.2178065777	1	0
235	93	2004-10-03	194.9	medium	high	23	97	120	1	4	1	2	0	0	0	1	0	1	0	1	1	0	0	1	0	1	0	0	0	0	1	0	0	0	20	1	0	-0.5577796698	-0.592954576	-0.8430985212	1.1684091091	-2.2347795963	-1.1689474583	1	0
235	104	2004-12-26	194.9	medium	high	120	181	301	0	0	1	3	0	0	0	1	0	1	0	0	0	0	0	1	0	1	0	0	0	0	1	0	0	0	20	1	0	-0.5577796698	-0.592954576	-0.8430985212	1.1684091091	-2.2347795963	-1.1689474583	1	0
236	104	2004-12-26	186.7	low	low	0	371	371	0	0	2	0	0	0	0	0	0	0	0	1	1	0	0	0	0	0	1	0	0	0	0	0	1	0	29	1	1	-1.0621474981	-1.1724213362	-0.334338963	-0.7084547281	0.6663253307	-1.2763344049	1	0
237	104	2004-12-26	201	medium	high	0	1147	1147	0	0	4	8	0	0	1	0	0	0	1	0	0	0	1	0	0	0	0	1	0	0	0	0	0	1	21	1	0	-0.3408732712	-1.0707336664	0.4547857344	1.0415363312	-0.458248049	0.1350360215	1	0
238	104	2004-12-26	189.5	low	low	0	814	814	0	0	1	1	0	0	0	0	0	0	0	0	0	0	0	0	0	1	0	0	0	0	0	0	1	0	29	1	0	-0.1106928289	-1.0665254593	-0.0825162902	1.028072238	-0.510065496	-1.2149704695	1	0
239	104	2004-12-26	212.8	high	high	0	61	61	0	0	3	0	0	0	0	0	0	0	0	1	1	0	0	1	0	0	0	0	0	1	0	0	0	0	26	1	0	-0.2386084646	-0.8917206526	0.882641077	-0.8042349219	1.2893944979	0.4571966529	1	0
240	104	2004-12-26	189.6	low	low	0	1650	1650	0	0	1	0	0	0	0	0	0	0	0	0	0	0	0	1	0	1	0	0	0	1	0	0	0	0	21	1	0	1.1825792789	1.7371982336	-0.3463897109	1.028072238	-0.510065496	-1.2149704695	0	0
241	104	2004-12-26	187	low	low	0	1412	1412	0	0	2	0	1	0	0	0	0	0	0	0	0	0	0	1	0	0	1	0	0	0	0	0	0	1	26	1	0	-1.5299551487	-1.1606925726	-0.9842839241	0.292335242	-0.9706577063	-0.9081507921	0	0
242	104	2004-12-26	204.3	medium	high	0	365	365	0	0	4	1	0	1	0	0	0	0	1	1	1	0	1	1	0	0	0	1	0	0	0	0	1	0	19	1	0	0.1381885409	-0.4548040926	0.0524890684	0.5710824728	-0.4055785835	-1.0001966953	1	0
243	104	2004-12-26	206.7	high	high	0	262	262	0	0	4	5	0	0	0	0	0	0	1	1	1	1	1	0	0	0	0	1	0	0	0	0	0	1	35	1	0	-0.9912848473	-0.8586844802	0.0106441546	0.8747732043	-0.4233145416	1.2549277544	0	0
244	104	2004-12-26	187.7	low	low	0	50	50	0	0	2	0	0	0	0	0	0	0	0	1	1	0	0	0	1	0	1	0	0	1	0	0	0	0	58	1	0	-0.2709184885	0.3351092041	-0.3712753057	-0.8042349219	1.2893944979	1.5157244205	0	1
245	22	2003-05-25	184.1	low	low	0	188	188	1	2	2	5	0	0	1	0	0	1	0	1	1	0	5	0	1	0	1	0	1	0	0	0	0	1	47	1	1	-0.8765263557	0.2442296594	0.1804713607	-1.8153613806	-1.0048490763	0.0429901294	1	0
245	64	2004-03-14	184.1	low	low	188	482	670	1	3	2	5	0	0	1	0	1	1	0	1	1	0	5	0	1	0	1	0	1	0	0	0	0	1	47	1	1	-0.8765263557	0.2442296594	0.1804713607	-1.8153613806	-1.0048490763	0.0429901294	1	0
245	100	2004-11-21	191.1	medium	high	670	76	746	1	1	2	7	0	0	1	0	0	1	0	1	1	0	5	0	1	0	1	0	1	0	0	0	0	1	47	1	1	-0.8765263557	0.2442296594	0.1804713607	-1.8153613806	-1.0048490763	0.0429901294	1	0
245	104	2004-12-26	191.1	medium	high	746	111	857	0	0	2	7	0	0	1	0	0	1	0	0	0	0	5	0	1	0	1	0	1	0	0	0	1	0	47	1	1	-0.8765263557	0.2442296594	0.1804713607	-1.8153613806	-1.0048490763	0.0429901294	1	0
246	17	2003-04-20	188.8	low	low	0	7	7	1	1	1	4	0	0	0	0	0	0	0	1	1	0	0	0	0	1	0	0	0	1	0	0	0	0	24	1	0	-0.4600090683	-1.0172944069	-0.515976131	1.2404088974	-0.3917624652	-1.2456524372	1	0
246	104	2004-12-26	192.3	medium	high	7	257	264	0	0	1	5	0	0	0	0	0	0	0	1	1	0	0	0	0	1	0	0	0	1	0	0	0	0	24	1	0	-0.4600090683	-1.0172944069	-0.515976131	1.2404088974	-0.3917624652	-1.2456524372	1	0
247	37	2003-09-07	203.4	medium	high	0	79	79	1	2	4	2	1	0	0	0	0	0	0	1	1	0	0	0	0	0	0	1	0	1	0	0	0	0	31	1	1	1.2183594704	0.7661765218	-0.1708171368	0.8957823515	-0.4563067555	-1.3530392647	0	0
247	104	2004-12-26	207.9	high	high	79	131	210	0	0	4	3	1	0	0	0	0	0	0	1	1	0	0	0	0	0	0	1	0	1	0	0	0	0	31	1	1	1.2183594704	0.7661765218	-0.1708171368	0.8957823515	-0.4563067555	-1.3530392647	0	0
248	104	2004-12-26	203.6	medium	high	0	802	802	0	0	4	1	0	0	0	0	0	0	0	0	0	0	0	0	0	0	0	1	0	0	0	0	1	0	34	1	0	-1.0501765013	-0.3422777057	-1.2602411509	0.8747732043	-0.4233145416	-0.8774688244	1	0
249	104	2004-12-26	208.1	high	high	0	182	182	0	0	4	0	1	0	0	0	0	0	0	1	1	0	0	0	1	0	0	1	0	0	1	0	0	0	50	1	1	-0.2749329209	0.4209721684	0.5476935506	0.5710824728	-0.4055785835	-1.0001966953	1	0
250	104	2004-12-26	197.5	medium	high	0	441	441	0	0	3	0	0	1	0	0	0	0	0	0	0	0	0	0	1	0	0	0	1	0	0	0	1	0	46	1	0	0.6477002501	-1.64820683	1.0728645325	-0.8042349219	1.2893944979	1.1475409269	1	0
251	104	2004-12-26	186.5	low	low	0	733	733	0	0	3	3	1	0	0	0	0	0	0	0	0	0	0	0	1	0	0	0	0	1	0	0	0	0	42	1	0	-0.9105536938	-1.0583027601	-0.240740031	-0.8042349219	1.2893944979	1.3929966688	1	1
252	71	2004-05-02	206.4	high	high	0	1	1	1	1	4	2	1	0	0	0	0	1	0	1	1	0	0	0	0	0	0	1	0	1	0	0	0	0	37	1	0	-0.2207464278	-0.13215065	0.7522907257	0.8957823515	-0.4563067555	-1.3530392647	1	1
252	79	2004-06-27	206.4	high	high	1	57	58	1	4	4	2	1	0	0	0	0	1	0	1	1	0	0	0	0	0	0	1	0	0	0	0	1	0	37	1	0	-0.2207464278	-0.13215065	0.7522907257	0.8957823515	-0.4563067555	-1.3530392647	1	1
252	104	2004-12-26	208.1	high	high	58	169	227	0	0	4	4	1	0	0	0	0	1	0	0	0	0	0	0	0	0	0	1	0	0	0	0	1	0	37	1	0	-0.2207464278	-0.13215065	0.7522907257	0.8957823515	-0.4563067555	-1.3530392647	1	1
253	104	2004-12-26	191.6	medium	high	0	1727	1727	0	0	3	1	0	1	0	0	0	0	0	0	0	0	0	1	0	0	0	0	0	1	0	0	0	0	24	1	0	0.9844505787	0.7015848756	0.217926085	-0.8042349219	1.2893944979	1.1628818512	1	0
254	88	2004-08-29	197.5	medium	high	0	324	324	1	2	3	0	1	0	0	0	0	0	1	1	1	0	2	0	0	0	0	0	0	0	0	0	0	1	33	1	0	0.5434025526	0.95028615	-1.1419792175	-0.8042349219	1.2893944979	1.1628818512	0	0
254	104	2004-12-26	197.5	medium	high	324	443	767	0	0	3	0	1	0	0	0	1	0	1	0	1	0	2	0	0	0	0	0	0	0	0	0	0	1	33	1	0	0.5434025526	0.95028615	-1.1419792175	-0.8042349219	1.2893944979	1.1628818512	1	0
255	37	2003-09-07	197.7	medium	high	0	236	236	1	3	4	3	0	0	0	0	0	0	0	1	1	0	0	0	0	0	0	1	0	1	0	0	0	0	32	1	0	0.5078838468	0.0316285528	-0.2487966865	0.8957823515	-0.4563067555	-0.4018983543	0	0
255	44	2003-10-26	202.5	medium	high	236	45	281	1	2	4	3	0	0	0	0	0	0	0	1	1	0	0	0	0	0	0	1	0	1	0	0	0	0	32	1	0	-0.881898284	-0.4480380118	-1.0080904961	0.8747732043	-0.4233145416	1.2242457867	1	0
255	104	2004-12-26	207.9	high	high	281	130	411	0	0	4	5	0	0	0	0	0	0	0	0	0	0	0	0	0	0	0	1	0	1	0	0	0	0	32	1	0	-1.0501765013	-0.3422777057	-1.2602411509	0.5710824728	-0.4055785835	-0.8774688244	1	0
256	69	2004-04-18	186.6	low	low	0	111	111	1	2	2	2	0	0	1	0	0	0	0	1	1	0	0	1	0	0	1	0	1	1	0	0	0	0	25	1	0	-0.2980566919	0.3048865497	-0.3882730901	-1.8153613806	-1.0048490763	0.0890130773	1	0
256	72	2004-05-09	186.6	low	low	111	132	243	1	4	2	3	0	0	1	0	1	0	0	1	1	0	0	1	0	0	1	0	1	1	0	0	0	0	25	1	0	-0.2980566919	0.3048865497	-0.3882730901	-1.8153613806	-1.0048490763	0.0890130773	1	0
256	104	2004-12-26	190.5	medium	high	243	139	382	0	0	2	3	0	0	1	0	0	0	0	1	1	0	0	1	0	0	1	0	1	1	0	0	0	0	25	1	0	0.3176231086	-0.1657183468	0.8204989433	-1.8153613806	-1.0048490763	0.0429901294	1	1
257	8	2003-02-16	201.1	medium	high	0	288	288	1	1	4	8	0	1	0	0	0	0	0	1	1	0	0	1	0	0	0	1	0	1	0	0	0	0	24	1	1	-1.0718096495	-0.5817344785	-0.1645864099	0.8747732043	-0.4233145416	1.2395868301	1	0
257	104	2004-12-26	204.2	medium	high	288	548	836	0	0	4	8	0	1	0	0	0	0	0	0	0	0	0	1	0	0	0	1	0	1	0	0	0	0	24	1	1	0.0809712335	0.5164670348	0.1546301693	1.0415363312	-0.458248049	0.4878786206	0	0
258	34	2003-08-17	204.2	medium	high	0	51	51	1	3	4	3	1	0	0	0	0	0	0	1	1	0	0	0	0	0	0	1	1	1	0	0	0	0	41	0	1	-1.154953599	-0.71560812	-1.7042973042	0.5710824728	-0.4055785835	-0.800763905	1	1
258	71	2004-05-02	204.2	medium	high	51	310	361	1	1	4	4	1	0	0	0	0	0	0	1	1	0	0	0	0	0	0	1	1	1	0	0	0	0	41	0	1	-0.7281993032	-0.4545816183	-0.7357917428	0.5710824728	-0.4055785835	-0.8314458728	1	0
258	104	2004-12-26	204.2	medium	high	361	548	909	0	0	4	4	1	0	0	0	0	0	0	0	0	0	0	0	0	0	0	1	1	1	0	0	0	0	41	0	1	-0.7281993032	-0.4545816183	-0.7357917428	0.5710824728	-0.4055785835	-0.8314458728	1	0
259	104	2004-12-26	199.5	medium	high	0	662	662	0	0	4	6	0	0	1	0	0	1	0	0	0	0	2	0	1	0	0	1	0	0	0	0	1	0	37	1	0	-0.6830735207	-0.9631605148	0.3040237427	0.8957823515	-0.4563067555	-0.294511497	1	1
260	104	2004-12-26	179.1	low	low	0	1024	1024	0	0	3	0	0	0	1	0	0	0	0	0	0	0	0	0	0	0	0	0	0	0	0	0	0	1	30	1	0	0.9026224613	0.5070085526	-0.1199136674	-0.8042349219	1.2893944979	1.1935638189	1	1
261	0	2004-03-27	179.6	low	low	0	300	300	1	1	2	5	0	0	0	0	1	1	0	1	1	0	0	0	0	0	1	0	0	0	0	0	1	0	32	1	0	0.3265340924	-0.1714091003	-0.2562597394	-1.8153613806	-1.0048490763	0.0429901294	1	0
261	104	2004-12-26	183.6	low	low	300	518	818	0	0	2	6	0	0	0	0	0	1	0	0	0	0	0	0	0	0	1	0	0	0	0	0	1	0	32	1	0	-1.2599622011	-0.1861816645	-0.076643303	-0.7084547281	0.6663253307	-1.2303113937	1	0
262	24	2003-06-08	184.3	low	low	0	6	6	1	2	2	1	1	0	0	0	1	0	0	1	1	0	0	0	0	0	1	0	1	1	0	0	0	0	31	1	1	-2.3078281879	-0.8078765273	0.3889642954	-0.3684669435	-0.7872508764	0.1196950451	1	1
262	104	2004-12-26	187.3	low	low	6	270	276	0	0	2	1	1	0	0	0	0	0	0	0	0	0	0	0	0	0	1	0	1	0	0	0	1	0	31	1	1	-2.3078281879	-0.8078765273	0.3889642954	-0.3684669435	-0.7872508764	0.1196950451	1	1
263	79	2004-06-27	186.3	low	low	0	129	129	1	2	2	0	0	1	0	0	0	1	0	1	1	0	0	0	0	0	1	0	0	0	0	0	0	1	37	1	0	0.3600422442	0.6616503	-0.5306186676	0.5909893513	-0.447514087	-1.1689474583	1	0
263	104	2004-12-26	186.3	low	low	129	311	440	0	0	2	0	0	1	0	0	1	1	0	0	0	0	0	0	0	0	1	0	0	0	0	0	0	1	37	1	0	0.3600422442	0.6616503	-0.5306186676	0.5909893513	-0.447514087	-1.1689474583	1	0
264	104	2004-12-26	184.2	low	low	0	473	473	0	0	2	3	0	0	0	0	0	0	0	0	0	0	0	0	1	0	1	0	1	0	0	1	0	0	43	1	1	-0.1217690036	1.4659862518	0.1232516244	-1.8153613806	-1.0048490763	0.0429901294	1	1
265	104	2004-12-26	201.9	medium	high	0	1281	1281	0	0	4	5	0	0	0	0	0	0	0	0	0	0	0	0	0	0	0	1	0	0	0	0	1	0	37	1	0	-0.658252418	-0.5818738341	0.1698030829	0.8957823515	-0.4563067555	-0.8314458728	1	1
266	1	2002-12-29	180.8	low	low	0	345	345	1	4	2	2	0	0	0	0	0	0	0	1	1	1	0	0	1	0	1	0	0	1	0	0	0	0	44	1	0	-0.3017356396	0.9215468168	1.6504766941	-0.7997999191	-0.5156743526	-0.1717836261	1	0
266	104	2004-12-26	183.5	low	low	345	629	974	0	0	2	3	0	0	0	0	0	0	0	0	0	1	0	0	1	0	1	0	0	1	0	0	0	0	44	1	0	-0.4964053929	-0.2468246669	0.6350934505	-0.8960357308	-0.3202427626	-1.0769015551	1	0
267	34	2003-08-17	189	low	low	0	161	161	1	3	1	1	0	0	1	0	0	0	0	1	1	0	0	1	0	1	0	0	0	1	0	0	0	0	23	1	0	-0.2459806651	-0.4843436778	-0.6181174517	1.3822122812	-0.0002015339	-1.0769015551	0	1
267	104	2004-12-26	196.7	medium	high	161	136	297	0	0	1	1	0	0	1	0	0	0	0	1	1	0	0	1	0	1	0	0	0	1	0	0	0	0	23	1	0	-0.2459806651	-0.4843436778	-0.6181174517	1.3822122812	-0.0002015339	-1.0769015551	0	1
268	104	2004-12-26	208.4	high	high	0	173	173	0	0	3	0	0	0	0	0	0	0	0	1	1	0	0	0	0	0	0	0	0	1	0	0	0	0	30	1	0	0.7287224531	0.7353667617	-0.2492502034	-0.8042349219	1.2893944979	1.2242457867	0	1
269	103	2004-12-12	208.4	high	high	0	152	152	1	3	3	1	0	1	0	0	0	0	1	1	1	0	1	0	0	0	0	0	0	1	0	0	0	0	36	1	0	-1.8594244719	-1.5521543026	3.0910990238	-0.8042349219	1.2893944979	-1.199629426	1	0
269	104	2004-12-26	208.4	high	high	152	166	318	0	0	3	1	0	1	0	0	0	0	1	0	0	0	1	0	0	0	0	0	0	1	0	0	0	0	36	1	0	-1.8594244719	-1.5521543026	3.0910990238	-0.8042349219	1.2893944979	-1.199629426	1	0
270	104	2004-12-26	193.7	medium	high	0	375	375	0	0	1	0	1	0	0	0	0	0	0	1	1	0	1	0	0	1	0	0	1	0	0	0	1	0	33	1	0	1.1723700762	0.3470890522	0.8345621228	1.3822122812	-0.0002015339	-1.0769015551	1	1
271	104	2004-12-26	185.8	low	low	0	1121	1121	0	0	3	0	0	0	0	0	0	0	1	0	0	1	0	0	0	0	0	0	1	1	0	0	0	0	35	1	1	1.3767198324	-0.0702815801	0.5921300054	-0.8042349219	1.2893944979	1.1475409269	1	0
272	29	2003-07-13	202.5	medium	high	0	949	949	1	3	4	6	0	0	0	0	0	0	0	1	1	0	0	0	0	0	0	1	0	1	0	0	0	0	28	1	1	0.5078838468	0.0316285528	-0.2487966865	0.8957823515	-0.4563067555	-0.4018983543	1	0
272	31	2003-07-27	202.5	medium	high	949	963	1912	1	2	4	6	0	0	0	0	0	0	0	1	1	0	0	0	0	0	0	1	0	1	0	0	0	0	28	1	1	0.5078838468	0.0316285528	-0.2487966865	0.8957823515	-0.4563067555	-0.4018983543	1	0
272	104	2004-12-26	202.5	medium	high	1912	1481	3393	0	0	4	6	0	0	0	0	0	0	0	0	0	0	0	0	0	0	0	1	0	1	0	0	0	0	28	1	1	0.5078838468	0.0316285528	-0.2487966865	0.8957823515	-0.4563067555	-0.4018983543	1	0
273	29	2003-07-13	203.4	medium	high	0	35	35	1	4	4	3	0	0	1	0	0	0	1	1	1	1	0	0	0	0	0	1	0	0	1	0	0	0	25	1	0	1.1834044456	0.9927770495	0.3711605966	0.8957823515	-0.4563067555	-0.5092852712	1	1
273	67	2004-04-04	205.5	high	high	35	146	181	1	3	4	5	0	0	1	0	0	0	1	1	1	1	0	0	0	0	0	1	0	0	0	0	0	1	25	1	0	1.1834044456	0.9927770495	0.3711605966	0.8957823515	-0.4563067555	-0.5092852712	1	1
273	73	2004-05-16	206.7	high	high	181	24	205	1	2	4	5	0	0	1	0	0	0	1	1	1	1	0	0	0	0	0	1	0	1	0	0	0	0	25	1	0	1.1834044456	0.9927770495	0.3711605966	0.8957823515	-0.4563067555	-0.5092852712	1	1
273	104	2004-12-26	206.7	high	high	205	248	453	0	0	4	5	0	0	1	0	0	0	1	0	0	1	0	0	0	0	0	1	0	1	0	0	0	0	25	1	0	1.1834044456	0.9927770495	0.3711605966	0.8957823515	-0.4563067555	-0.5092852712	1	1
274	104	2004-12-26	184	low	low	0	1072	1072	0	0	3	3	0	1	0	0	0	0	0	0	0	0	0	0	1	0	0	0	1	0	0	0	1	0	46	1	0	-1.1752886772	-0.675247252	-1.4084975719	-0.8042349219	1.2893944979	0.7640163302	0	0
275	104	2004-12-26	180.9	low	low	0	996	996	0	0	2	0	0	0	0	0	0	0	0	0	0	0	0	0	0	0	1	0	0	1	0	0	0	0	42	1	0	-1.3876671791	-0.7714061737	-0.686219871	-1.0230289698	-1.7025355101	-1.2149704695	1	0
276	35	2003-08-24	204	medium	high	0	409	409	1	3	4	3	0	0	0	0	0	0	0	1	1	0	0	0	0	0	0	1	0	1	0	0	0	0	41	1	0	4.0346121788	2.4987635612	-0.4374862611	0.8957823515	-0.4563067555	1.2089048624	1	0
276	104	2004-12-26	206.7	high	high	409	276	685	0	0	4	3	0	0	0	0	0	0	0	1	1	0	0	0	0	0	0	1	0	0	0	0	1	0	41	1	0	-0.5304109454	-1.0617777109	-0.4199034572	0.8957823515	-0.4563067555	1.1475409269	1	1
277	17	2003-04-20	185.1	low	low	0	431	431	1	4	1	0	1	0	0	0	0	0	0	1	1	0	0	1	0	1	0	0	0	0	1	0	0	0	21	1	1	-0.1340026706	0.2738218606	-1.1556091309	-0.8042349219	1.2893944979	1.1015179157	1	1
277	104	2004-12-26	198.3	medium	high	431	93	524	0	0	1	2	1	0	0	0	0	0	0	1	1	0	0	1	0	1	0	0	0	1	0	0	0	0	21	1	1	0.5126242638	-0.5106875896	-0.1090560704	1.7743976116	0.2838962674	-1.0155376196	1	0
278	104	2004-12-26	184.2	low	low	0	663	663	0	0	2	3	0	0	0	1	0	1	0	0	0	1	0	0	1	0	1	0	0	0	0	0	0	1	46	1	0	-0.8521941304	-0.3877154589	-0.8310018778	0.0643249303	-1.146684289	-0.2178065777	1	0
279	104	2004-12-26	203.4	medium	high	0	299	299	0	0	4	0	0	1	0	0	0	0	0	0	0	0	0	1	0	0	0	1	1	0	0	0	1	0	27	1	0	-0.0068481462	-1.2620015144	-0.2136078179	-0.0823689327	-0.749428153	-1.0001966953	0	0
280	104	2004-12-26	184.2	low	low	0	485	485	0	0	2	2	0	0	0	0	0	0	0	1	1	0	0	1	0	0	1	0	0	0	0	0	1	0	19	1	0	-0.0828991979	0.1972136945	-0.282976985	-0.8042349219	1.2893944979	1.2242457867	1	0
281	104	2004-12-26	190.2	medium	high	0	1632	1632	0	0	3	3	0	1	0	0	0	0	1	0	0	0	1	1	0	0	0	0	0	1	0	0	0	0	20	1	0	0.2678281069	0.3351365626	-1.4178022146	-0.8042349219	1.2893944979	1.1168589592	1	0
282	104	2004-12-26	195.4	medium	high	0	1452	1452	0	0	3	3	0	0	0	0	1	0	0	0	1	0	0	0	1	0	0	0	0	1	0	0	0	0	48	1	1	-0.7715500593	-0.3853237629	-0.6767883301	-0.8042349219	1.2893944979	1.2242457867	1	0
283	104	2004-12-26	197.5	medium	high	0	440	440	0	0	3	0	0	1	0	0	0	0	0	0	0	0	0	1	0	0	0	0	0	0	0	0	1	0	19	1	0	2.8332898617	2.4067664146	0.7346318364	-0.8042349219	1.2893944979	0.3958327472	1	1
284	104	2004-12-26	187.2	low	low	0	1601	1601	0	0	2	1	0	0	0	0	0	0	0	0	0	0	0	1	0	0	1	0	1	0	1	0	0	0	21	1	0	-0.2360627651	-1.1176578999	-1.1673053503	-1.0846978426	-0.6467528939	0.0276491474	0	0
285	104	2004-12-26	198.3	medium	high	0	674	674	0	0	4	2	0	0	0	0	0	0	0	1	1	0	0	0	0	0	0	1	1	0	0	0	1	0	34	1	1	-0.6147044301	-0.0932427868	-0.2073133737	0.5710824728	-0.4055785835	-1.0001966953	0	1
286	77	2004-06-13	199.5	medium	high	0	461	461	1	1	4	1	1	0	0	0	0	0	0	1	1	0	0	0	0	0	0	1	0	1	0	0	0	0	40	0	0	-0.8200226426	-0.0176181849	0.6779333949	0.8747732043	-0.4233145416	1.2089048624	0	0
286	104	2004-12-26	207.5	high	high	461	192	653	0	0	4	1	1	0	0	0	0	0	0	1	1	0	0	0	0	0	0	1	0	1	0	0	0	0	40	0	0	-0.8200226426	-0.0176181849	0.6779333949	0.8747732043	-0.4233145416	1.2089048624	0	0
287	78	2004-06-20	183.5	low	low	0	431	431	1	2	2	4	1	0	0	0	0	0	0	1	1	0	1	0	1	0	1	0	1	0	0	0	0	1	40	1	1	1.9650156498	1.490650773	0.4090904593	0.8688815832	-0.9252591729	-1.0001966953	1	1
287	104	2004-12-26	183.5	low	low	431	620	1051	0	0	2	5	1	0	0	0	0	0	0	0	0	0	1	0	1	0	1	0	1	0	0	0	0	1	40	1	1	1.9650156498	1.490650773	0.4090904593	0.8688815832	-0.9252591729	-1.0001966953	1	1
288	104	2004-12-26	188.4	low	low	0	727	727	0	0	1	1	0	0	1	0	0	0	0	1	1	0	0	0	0	1	0	0	0	1	0	0	0	0	34	1	0	0.2269012481	0.152905494	0.1248729303	1.2404088974	-0.3917624652	-1.199629426	1	0
289	104	2004-12-26	197.4	medium	high	0	4778	4778	0	0	4	0	0	0	0	0	0	0	0	0	0	0	0	1	0	0	0	1	0	1	0	0	0	0	28	1	0	0.0249870457	0.0808594152	-1.1037274599	1.0415363312	-0.458248049	1.3469736576	1	0
290	104	2004-12-26	179.3	low	low	0	733	733	0	0	2	0	0	0	0	0	0	0	0	1	1	0	0	1	0	0	1	0	0	1	0	0	0	0	22	1	0	-1.1665004492	-0.4820669591	0.6958303452	-0.8960357308	-0.3202427626	-0.432580322	0	1
291	93	2004-10-03	206.7	high	high	0	6	6	1	3	4	5	0	0	0	0	0	0	0	1	1	2	0	0	0	0	0	1	0	1	0	0	0	0	36	1	0	-0.4076858163	1.1041510105	-0.427080512	0.5710824728	-0.4055785835	-0.8314458728	1	0
291	103	2004-12-19	206.7	high	high	6	83	89	1	2	4	5	0	0	0	0	0	0	0	1	1	2	0	0	0	0	0	1	0	1	0	0	0	0	36	1	0	-0.4076858163	1.1041510105	-0.427080512	0.5710824728	-0.4055785835	-0.8314458728	1	0
291	104	2004-12-26	206.7	high	high	89	90	179	0	0	4	5	0	0	0	0	1	0	0	0	1	2	0	0	0	0	0	1	0	1	0	0	0	0	36	1	0	-0.4076858163	1.1041510105	-0.427080512	0.5710824728	-0.4055785835	-0.8314458728	1	0
292	104	2004-12-26	206.7	high	high	0	248	248	0	0	4	0	0	1	0	0	0	0	0	1	1	0	0	0	0	0	0	1	0	1	0	0	0	0	29	1	0	-1.0501765013	-0.3422777057	-1.2602411509	0.5710824728	-0.4055785835	-0.8774688244	1	0
293	8	2003-02-16	204.5	medium	high	0	194	194	1	4	4	0	1	0	0	0	0	1	0	1	1	0	0	0	0	0	0	1	0	0	0	0	1	0	30	1	0	-0.679710567	-1.2186661959	0.9845921993	0.8747732043	-0.4233145416	0.1043540612	0	1
293	104	2004-12-26	203.7	medium	high	194	320	514	0	0	4	1	1	0	0	0	0	1	0	1	1	0	0	0	0	0	0	1	0	0	0	0	0	1	30	1	0	-0.2207464278	-0.13215065	0.7522907257	0.8747732043	-0.4233145416	-1.3530392647	1	0
294	3	2003-01-12	196.5	medium	high	0	773	773	1	1	3	0	0	0	0	0	1	0	0	1	1	0	0	0	0	0	0	0	1	0	0	0	1	0	39	1	1	1.1599930525	0.9564759135	0.0462400056	-0.8042349219	1.2893944979	1.1475409269	0	1
294	10	2003-03-02	196.5	medium	high	773	822	1595	1	4	3	0	0	0	0	0	0	0	0	1	1	0	0	0	0	0	0	0	1	0	0	0	1	0	39	1	1	1.1599930525	0.9564759135	0.0462400056	-0.8042349219	1.2893944979	1.1475409269	0	1
294	104	2004-12-26	196.5	medium	high	1595	1487	3082	0	0	3	1	0	0	0	0	0	0	0	0	0	0	0	0	0	0	0	0	1	0	0	0	0	1	39	1	1	1.1599930525	0.9564759135	0.0462400056	-0.8042349219	1.2893944979	1.1475409269	1	0
295	79	2004-06-27	184.3	low	low	0	376	376	1	2	2	0	0	1	0	0	0	0	0	1	1	0	0	1	0	0	1	0	0	0	0	0	1	0	22	0	1	0.2399873435	0.269536227	-0.4927764535	-0.0823689327	-0.749428153	-0.1104196981	1	1
295	104	2004-12-26	184.3	low	low	376	558	934	0	0	2	1	0	1	0	0	0	0	0	0	0	0	0	1	0	0	1	0	0	1	0	0	0	0	22	0	1	0.2399873435	0.269536227	-0.4927764535	-0.0823689327	-0.749428153	-0.1104196981	1	0
296	104	2004-12-26	204.6	medium	high	0	835	835	0	0	4	3	0	0	0	0	0	0	0	0	0	0	0	0	0	0	0	1	0	0	0	0	1	0	37	1	0	0.0313222371	0.4642013311	-0.4204343557	0.5710824728	-0.4055785835	-0.6626950502	0	0
297	104	2004-12-26	201.9	medium	high	0	1279	1279	0	0	4	0	0	0	0	0	0	0	0	0	0	0	0	0	0	0	0	1	0	0	0	0	1	0	44	0	1	0.7840421796	0.7699479461	-1.4835435152	1.0415363312	-0.458248049	-1.2303113937	1	0
298	104	2004-12-26	190.1	medium	high	0	592	592	0	0	1	3	0	1	0	0	0	0	1	0	0	0	0	0	0	1	0	0	0	0	0	0	1	0	24	1	1	0.0464024656	-0.2715568841	-0.0455660038	1.0647583008	0.2281136513	-1.2916753292	1	0
299	104	2004-12-26	193.2	medium	high	0	206	206	0	0	1	0	0	0	0	0	0	0	0	1	1	0	0	0	0	1	0	0	0	1	0	0	0	0	37	1	0	-0.1106928289	-1.0665254593	-0.0825162902	1.2404088974	-0.3917624652	-1.2149704695	0	0
300	104	2004-12-26	191.4	medium	high	0	2660	2660	0	0	3	8	0	0	0	0	1	0	1	0	1	0	1	0	1	0	0	0	1	1	0	0	0	0	39	1	0	1.3390390873	-1.155769825	1.3053576946	-0.8042349219	1.2893944979	1.1628818512	1	1
301	29	2003-07-13	198.3	medium	high	0	148	148	1	3	4	6	1	0	0	0	1	0	0	1	1	0	0	0	0	0	0	1	0	0	1	0	0	0	31	1	0	-0.7817538977	-0.0893671289	0.1530793905	0.8747732043	-0.4233145416	1.2549277544	1	0
301	69	2004-04-18	205.5	high	high	148	169	317	1	5	4	7	1	0	0	0	0	0	0	1	1	0	0	0	0	0	0	1	0	0	1	0	0	0	31	1	0	-0.5635337234	-0.908126533	-0.6826785207	0.8747732043	-0.4233145416	1.3162916899	0	0
301	103	2004-12-12	207.9	high	high	317	123	440	1	2	4	7	1	0	0	0	0	0	0	1	1	0	0	0	0	0	0	1	0	0	0	0	1	0	31	1	0	-0.5635337234	-0.908126533	-0.6826785207	0.8747732043	-0.4233145416	1.3162916899	0	0
301	104	2004-12-26	207.9	high	high	440	137	577	0	0	4	7	1	0	0	0	1	0	0	0	1	0	0	0	0	0	0	1	0	0	0	0	1	0	31	1	0	-0.5635337234	-0.908126533	-0.6826785207	0.8747732043	-0.4233145416	1.3162916899	0	0
302	104	2004-12-26	201.6	medium	high	0	786	786	0	0	4	0	1	0	0	0	0	0	0	1	1	0	0	1	0	0	0	1	0	0	0	0	1	0	27	1	0	0.7926471233	1.1839956045	-0.6386577487	1.0415363312	-0.458248049	-0.2484885454	0	1
303	69	2004-04-18	206.7	high	high	0	24	24	1	3	4	6	0	0	0	0	1	0	0	1	1	1	0	0	0	0	0	1	0	0	1	0	0	0	31	1	0	-0.7817538977	-0.0893671289	0.1530793905	0.8747732043	-0.4233145416	1.2549277544	1	0
303	84	2004-08-01	207.5	high	high	24	48	72	1	4	4	7	0	0	0	0	1	0	0	1	1	1	0	0	0	0	0	1	0	0	1	0	0	0	31	1	0	-0.8625001311	-0.5489814281	0.5652195215	0.8747732043	-0.4233145416	1.2242457867	1	0
303	86	2004-08-15	207.9	high	high	72	12	84	1	2	4	7	0	0	0	0	0	0	0	1	1	1	0	0	0	0	0	1	0	0	1	0	0	0	31	1	0	-0.8625001311	-0.5489814281	0.5652195215	0.8747732043	-0.4233145416	1.2242457867	1	0
303	104	2004-12-26	207.9	high	high	84	145	229	0	0	4	7	0	0	0	0	0	0	0	1	1	1	0	0	0	0	0	1	0	0	0	0	1	0	31	1	0	-0.8625001311	-0.5489814281	0.5652195215	0.8747732043	-0.4233145416	1.2242457867	1	0
304	104	2004-12-26	208.4	high	high	0	172	172	0	0	3	0	0	1	0	0	0	0	0	1	1	0	0	0	0	0	0	0	0	1	0	0	0	0	38	1	0	-0.0625754595	-0.5350830555	0.4404915571	-0.8042349219	1.2893944979	1.2089048624	1	1
305	38	2003-09-14	191.4	medium	high	0	69	69	1	5	1	1	1	0	0	0	1	0	0	1	1	1	0	1	0	1	0	0	0	1	0	0	0	0	18	1	0	-0.1050033197	0.1093988642	1.1686401367	0.2201542854	-1.6917542219	-1.0155376196	1	1
305	77	2004-06-13	192.8	medium	high	69	30	99	1	4	1	2	1	0	0	0	1	0	0	1	1	1	0	1	0	1	0	0	0	1	0	0	0	0	18	1	0	1.6966383457	-0.5763261914	0.5741704702	0.2201542854	-1.6917542219	-1.0155376196	1	1
305	80	2004-07-04	192.8	medium	high	99	51	150	1	2	1	2	1	0	0	0	0	0	0	1	1	1	0	1	0	1	0	0	0	1	0	0	0	0	18	1	0	-0.0349586718	-0.7641329169	-0.0539761297	0.2201542854	-1.6917542219	-1.3683803082	1	1
305	104	2004-12-26	192.8	medium	high	150	226	376	0	0	1	2	1	0	0	0	0	0	0	0	0	1	0	1	0	1	0	0	0	1	0	0	0	0	18	1	0	-0.0349586718	-0.7641329169	-0.0539761297	0.2201542854	-1.6917542219	-1.3683803082	1	0
306	0	2004-06-10	189	low	low	0	45	45	1	3	1	3	0	0	0	0	1	0	0	1	1	1	0	0	0	1	0	0	0	0	0	0	1	0	32	1	0	-0.3022190034	-0.6563965678	0.9851688743	0.292335242	-0.9706577063	-0.9081507921	1	1
306	104	2004-12-26	189	low	low	45	767	812	0	0	1	3	0	0	0	0	0	0	0	0	0	1	0	0	0	1	0	0	0	0	0	0	1	0	32	1	0	-0.3022190034	-0.6563965678	0.9851688743	0.292335242	-0.9706577063	-0.9081507921	1	0
307	16	2003-04-13	200.2	medium	high	0	494	494	1	3	4	0	1	0	0	0	0	0	0	1	1	0	0	1	0	0	0	1	1	0	1	0	0	0	17	1	0	0.1172038391	0.1244212687	0.1013573781	0.8957823515	-0.4563067555	-0.2638295293	1	1
307	104	2004-12-26	200.2	medium	high	494	1117	1611	0	0	4	1	0	1	0	0	0	0	0	0	0	0	1	1	0	0	0	1	1	0	0	0	0	1	17	1	0	0.1172038391	0.1244212687	0.1013573781	0.8957823515	-0.4563067555	-0.2638295293	1	0
308	104	2004-12-26	203.6	medium	high	0	820	820	0	0	4	4	0	1	0	0	0	0	1	0	0	0	0	0	0	0	0	1	0	0	0	0	1	0	28	1	0	-0.587567687	0.4722329676	-0.8333049417	0.5710824728	-0.4055785835	-0.6780360341	0	0
309	104	2004-12-26	178.6	low	low	0	1179	1179	0	0	2	1	0	0	1	0	0	0	0	0	0	0	0	0	1	0	1	0	0	1	0	0	0	0	55	1	0	-1.0479950905	-0.4596835673	0.7518753409	-1.3332709074	-1.6158223152	-0.4172393382	1	0
310	104	2004-12-26	201.1	medium	high	0	971	971	0	0	4	0	1	0	0	0	0	0	0	1	1	0	0	0	0	0	0	1	0	0	0	0	0	1	37	1	0	-1.0501765013	-0.3422777057	-1.2602411509	0.8957823515	-0.4563067555	-0.8774688244	1	0
311	104	2004-12-26	191.7	medium	high	0	516	516	0	0	1	7	0	1	0	0	0	0	1	0	0	2	0	0	1	1	0	0	0	0	0	0	0	1	57	1	1	-0.1983852684	-0.3328862488	-0.6685688496	0.292335242	-0.9706577063	-0.9848557115	0	1
312	24	2003-06-08	189	low	low	0	80	80	1	2	1	1	0	0	0	0	0	0	0	1	1	0	0	1	0	1	0	0	0	1	0	0	0	0	27	1	0	0.9799135327	-0.3197253048	0.8640881777	0.292335242	-0.9706577063	-0.923491776	1	0
312	40	2003-09-28	189	low	low	80	192	272	1	4	1	1	0	0	0	0	1	0	0	1	1	0	0	1	0	1	0	0	0	1	0	0	0	0	27	1	0	1.3549438715	0.1153128371	-1.3153585196	1.2404088974	-0.3917624652	-1.199629426	1	0
312	104	2004-12-26	189	low	low	272	647	919	0	0	1	2	0	0	0	0	0	0	0	0	0	0	0	1	0	1	0	0	0	1	0	0	0	0	27	1	0	0.0220535081	-0.0745492056	-0.7684012651	1.2404088974	-0.3917624652	-1.199629426	0	0
313	104	2004-12-26	192.8	medium	high	0	221	221	0	0	1	0	0	0	0	0	0	0	0	1	1	0	0	0	1	1	0	0	0	0	1	0	0	0	43	1	0	0.6446825862	0.0054515628	0.3589091301	1.4352911711	-1.2356606722	-1.0001966953	0	0
314	58	2004-02-01	190.6	medium	high	0	4202	4202	1	2	1	2	1	0	0	0	0	0	0	1	1	0	0	0	0	1	0	0	0	1	0	0	0	0	31	1	0	1.1658182144	1.5948678255	-1.3406472206	0.1300956905	-2.1723315716	-1.2456524372	1	0
314	104	2004-12-26	185	low	low	4202	4531	8733	0	0	1	2	1	0	0	0	1	0	0	0	1	0	0	0	0	1	0	0	0	1	0	0	0	0	31	1	0	1.0016292334	1.168653965	0.3972613215	0.1300956905	-2.1723315716	-1.2303113937	1	0
315	104	2004-12-26	189	low	low	0	1680	1680	0	0	3	1	0	1	0	0	0	0	0	0	0	2	0	0	0	0	0	0	0	1	0	0	0	0	39	1	0	-0.582547009	-0.5604278445	0.0426968858	1.0415363312	-0.458248049	-0.8621278405	1	1
316	67	2004-04-04	203.7	medium	high	0	47	47	1	2	4	4	0	1	0	0	0	0	1	1	1	1	0	0	0	0	0	1	0	1	0	0	0	0	34	1	1	0.3779426813	-0.3980202377	-0.3689333498	1.0415363312	-0.458248049	-0.0643967465	1	0
316	104	2004-12-26	206.7	high	high	47	86	133	0	0	4	5	0	1	0	0	0	0	1	1	1	1	0	0	0	0	0	1	0	1	0	0	0	0	34	1	1	-0.0977843478	-0.5355300903	0.0668848604	1.0415363312	-0.458248049	-0.9081507921	1	0
317	64	2004-03-14	195.4	medium	high	0	1171	1171	0	0	3	1	0	1	0	0	0	0	0	0	0	0	0	0	1	0	0	0	1	1	0	0	0	0	49	1	0	0.276720643	0.4675814211	-0.7429501414	-0.8042349219	1.2893944979	1.2395868301	1	0
318	104	2004-12-26	190.5	medium	high	0	1571	1571	0	0	3	0	0	1	0	0	0	0	0	0	0	0	0	0	0	0	0	0	0	1	0	0	0	0	35	1	0	1.0163527727	-0.317761153	-0.6140334606	-0.8042349219	1.2893944979	1.1321998835	1	0
319	104	2004-12-26	190.2	medium	high	0	208	208	0	0	2	0	0	0	0	0	0	0	0	0	0	0	0	0	0	0	1	0	1	0	1	0	0	0	31	1	0	1.4834367037	-0.0031264985	0.72708112	-1.8153613806	-1.0048490763	0.0583311133	1	0
320	35	2003-08-24	191.7	medium	high	0	3	3	1	5	1	1	1	0	0	0	0	0	0	1	1	0	0	0	0	1	0	0	1	1	0	0	0	0	25	1	0	-0.3029342592	1.1672636271	0.5723825097	0.292335242	-0.9706577063	-1.0001966953	0	1
320	104	2004-12-26	197.6	medium	high	3	98	101	0	0	1	2	1	0	0	0	0	0	0	1	1	0	0	0	0	1	0	0	1	1	0	0	0	0	25	1	0	-0.3029342592	1.1672636271	0.5723825097	0.292335242	-0.9706577063	-1.0001966953	0	1
321	65	2004-03-21	179.5	low	low	0	963	963	1	3	2	2	1	0	0	0	1	0	0	1	1	0	0	0	1	0	1	0	1	0	1	0	0	0	41	1	1	0.8126975298	1.4734721184	-0.2090484351	-0.8042349219	1.2893944979	1.1935638189	1	0
321	100	2004-11-21	187.7	low	low	963	6	969	1	2	2	3	1	0	0	0	0	0	0	1	1	0	0	0	1	0	1	0	1	0	0	0	0	1	41	1	1	1.9650156498	1.490650773	0.4090904593	0.8688815832	-0.9252591729	-1.0001966953	1	0
321	104	2004-12-26	187.7	low	low	969	41	1010	0	0	2	3	1	0	0	0	1	0	0	0	1	0	0	0	1	0	1	0	1	0	0	0	0	1	41	1	1	0.8504688144	0.0432503112	0.5372744203	-0.8042349219	1.2893944979	1.2242457867	1	0
322	104	2004-12-26	191.3	medium	high	0	1594	1594	0	0	3	0	1	0	0	0	0	0	0	0	0	0	0	1	0	0	0	0	0	0	0	0	1	0	29	0	0	0.8228753805	2.2693269253	-0.0099934889	-0.8042349219	1.2893944979	1.1628818512	1	1
323	104	2004-12-26	182.5	low	low	0	2431	2431	0	0	3	0	1	0	0	0	1	0	0	0	1	0	0	1	0	0	0	0	0	0	0	0	1	0	28	1	0	0.3956208229	1.5746018887	-1.1685436964	-0.8042349219	1.2893944979	1.1321998835	1	0
324	104	2004-12-26	182	low	low	0	1139	1139	0	0	2	1	0	0	0	1	0	1	0	0	0	0	0	0	1	0	1	0	0	1	0	0	0	0	46	1	0	-0.4032178223	0.5764128566	-1.2369072437	-1.0230289698	-1.7025355101	-0.7854229212	1	0
325	85	2004-08-08	203.4	medium	high	0	67	67	1	4	3	0	0	1	0	0	0	0	0	1	1	0	0	0	0	0	0	0	1	1	0	0	0	0	38	1	0	-0.1340026706	0.2738218606	-1.1556091309	-0.8042349219	1.2893944979	1.1015179157	0	1
325	104	2004-12-26	203.4	medium	high	67	207	274	0	0	3	1	0	0	1	0	0	0	0	0	0	0	0	0	0	0	0	0	1	1	0	0	0	0	38	1	0	0.7863893509	0.227932319	-0.1946863979	-0.8042349219	1.2893944979	1.1935638189	1	0
326	104	2004-12-26	203.6	medium	high	0	796	796	0	0	4	4	1	0	0	0	0	0	0	0	0	0	0	1	0	0	0	1	0	1	0	0	0	0	22	1	0	0.3574421406	0.4488005638	0.665720284	0.1871892512	1.4826076031	-1.4450851679	1	0
327	104	2004-12-26	179.6	low	low	0	1034	1034	0	0	2	8	0	1	0	0	0	0	0	0	0	0	0	0	0	0	1	0	1	1	0	0	0	0	39	0	0	1.0146765709	0.4899384379	0.6341744065	-1.8153613806	-1.0048490763	0.0583311133	1	0
328	87	2004-08-22	196.7	medium	high	0	11	11	1	2	1	5	0	0	1	0	0	0	0	1	1	0	0	0	0	1	0	0	0	0	0	0	0	1	29	1	1	0.5035882592	0.9047780037	0.1749473512	1.8671296835	-1.8147611618	-1.0155376196	1	0
328	103	2004-12-19	196.7	medium	high	11	130	141	1	3	1	5	0	0	1	0	1	0	0	1	1	0	0	0	0	1	0	0	0	0	1	0	0	0	29	1	1	0.5035882592	0.9047780037	0.1749473512	1.8671296835	-1.8147611618	-1.0155376196	1	0
328	104	2004-12-26	196.7	medium	high	141	137	278	0	0	1	5	0	0	1	0	0	0	0	0	0	0	0	0	0	1	0	0	0	0	1	0	0	0	29	1	1	0.5035882592	0.9047780037	0.1749473512	1.8671296835	-1.8147611618	-1.0155376196	1	0
329	104	2004-12-26	196.5	medium	high	0	1480	1480	0	0	3	0	1	0	0	0	0	0	0	0	0	0	0	1	0	0	0	0	1	0	0	0	0	1	20	1	0	-0.713524282	1.4741377831	-0.3154651225	-0.8042349219	1.2893944979	1.1015179157	0	0
330	90	2004-09-12	208.1	high	high	0	78	78	1	3	4	1	0	1	0	0	0	0	1	1	1	0	1	1	0	0	0	1	0	1	0	0	0	0	27	1	0	-0.7621631026	-1.4156279564	-0.9626386762	-0.8042349219	1.2893944979	1.4850424528	1	0
330	104	2004-12-26	208.1	high	high	78	183	261	0	0	4	1	0	1	0	0	0	0	1	0	0	0	1	1	0	0	0	1	0	0	0	0	1	0	27	1	0	1.1411678791	1.6702990532	-0.1099750847	-0.8042349219	1.2893944979	1.1935638189	1	0
331	75	2004-05-30	183.5	low	low	0	425	425	1	4	2	1	1	0	0	0	1	0	0	1	1	0	0	1	0	0	1	0	0	0	0	0	0	1	19	1	0	0.9804349542	1.9285850525	0.081289798	-1.0926556587	-1.2373147011	-1.4144032001	0	0
331	104	2004-12-26	183.5	low	low	425	635	1060	0	0	2	1	1	0	0	0	0	0	0	1	1	0	0	1	0	0	1	0	0	0	0	0	0	1	19	1	0	0.9804349542	1.9285850525	0.081289798	-1.0926556587	-1.2373147011	-1.4144032001	0	0
332	104	2004-12-26	206.7	high	high	0	248	248	0	0	4	0	0	1	0	0	0	0	0	1	1	0	0	0	1	0	0	1	1	0	0	0	1	0	47	1	0	0.1883510053	0.8033291101	-0.7884585857	0.8957823515	-0.4563067555	1.1475409269	0	0
333	14	2003-03-30	199.5	medium	high	0	6	6	1	1	4	9	1	0	0	0	0	0	0	1	1	1	0	0	0	0	0	1	0	0	1	0	0	0	25	1	1	-0.4748879969	0.1335787624	0.7638460398	1.0415363312	-0.458248049	0.1043540612	1	0
333	65	2004-03-21	203.4	medium	high	6	17	23	1	2	4	10	1	0	0	0	0	0	0	1	1	1	0	0	0	0	0	1	0	0	1	0	0	0	25	1	1	-0.4748879969	0.1335787624	0.7638460398	1.0415363312	-0.458248049	0.1043540612	1	0
333	68	2004-04-11	203.4	medium	high	23	38	61	1	5	4	11	1	0	0	0	1	0	0	1	1	1	0	0	0	0	0	1	0	0	1	0	0	0	25	1	1	-0.4748879969	0.1335787624	0.7638460398	1.0415363312	-0.458248049	0.1043540612	1	0
333	104	2004-12-26	203.4	medium	high	61	297	358	0	0	4	11	1	0	0	0	0	0	0	0	0	1	0	0	0	0	0	1	0	0	1	0	0	0	25	1	1	-0.4748879969	0.1335787624	0.7638460398	1.0415363312	-0.458248049	0.1043540612	1	0
334	44	2003-10-26	191.4	medium	high	0	105	105	1	2	1	3	0	1	0	0	0	0	0	1	1	0	0	1	0	1	0	0	0	1	0	0	0	0	20	1	1	0.8190805316	-0.1348345578	-0.236367926	0.8688815832	-0.9252591729	-1.0462195873	1	0
334	104	2004-12-26	191.4	medium	high	105	532	637	0	0	1	4	0	1	0	0	0	0	0	0	0	0	0	1	0	1	0	0	0	1	0	0	0	0	20	1	1	1.328625679	1.4864544868	0.0175223891	0.8688815832	-0.9252591729	-1.0001966953	1	0
335	104	2004-12-26	191.1	medium	high	0	104	104	0	0	2	0	0	0	0	0	0	0	0	1	1	0	0	1	0	0	1	0	0	0	0	0	1	0	26	1	1	-0.2386084646	-0.8917206526	0.882641077	-0.8042349219	1.2893944979	0.4571966529	0	1
336	104	2004-12-26	189.4	low	low	0	1578	1578	0	0	1	0	0	1	0	0	0	0	1	0	0	0	0	1	0	1	0	0	0	1	0	0	0	0	22	0	0	0.6446825862	0.0054515628	0.3589091301	0.8688815832	-0.9252591729	-1.0001966953	1	0
337	104	2004-12-26	194.9	medium	high	0	157	157	0	0	1	0	0	0	0	0	0	0	0	1	1	0	0	1	0	1	0	0	0	1	0	0	0	0	26	1	0	0.1882113367	-0.2567043006	-0.475925982	1.2404088974	-0.3917624652	-1.2303113937	0	0
338	104	2004-12-26	202.8	medium	high	0	1303	1303	0	0	4	0	0	0	1	0	0	0	0	0	0	0	0	1	0	0	0	1	0	1	0	0	0	0	19	1	0	0.3073605001	1.1650105715	0.1729616523	0.8957823515	-0.4563067555	1.2395868301	0	0
339	104	2004-12-26	187.5	low	low	0	704	704	0	0	3	0	0	0	0	0	0	0	0	0	0	0	0	0	0	0	0	0	0	0	0	0	1	0	36	0	0	-0.4761709571	-0.8462568521	-0.4747131169	1.2404088974	-0.3917624652	-1.3990622759	1	0
340	104	2004-12-26	179.1	low	low	0	1026	1026	0	0	3	0	1	0	0	0	0	0	1	0	0	1	0	0	0	0	0	0	0	0	0	0	1	0	30	1	0	0.2212333083	1.3261520863	-0.6726193428	-0.8042349219	1.2893944979	1.1628818512	1	1
341	75	2004-05-30	189.5	low	low	0	626	626	1	2	3	4	0	0	1	0	0	0	0	1	1	0	0	0	0	0	0	0	0	1	0	0	0	0	30	1	0	-0.1273178458	1.0712983608	0.2402429283	-0.8042349219	1.2893944979	1.3316327333	1	0
341	84	2004-08-01	189.5	low	low	626	689	1315	1	3	3	4	0	0	1	0	1	0	0	1	1	0	0	0	0	0	0	0	0	1	0	0	0	0	30	1	0	-0.1273178458	1.0712983608	0.2402429283	-0.8042349219	1.2893944979	1.3316327333	1	0
341	104	2004-12-26	189.5	low	low	1315	836	2151	0	0	3	4	0	0	1	0	0	0	0	1	1	0	0	0	0	0	0	0	0	1	0	0	0	0	30	1	0	-0.1273178458	1.0712983608	0.2402429283	-0.8042349219	1.2893944979	1.3316327333	1	0
342	104	2004-12-26	182.7	low	low	0	1351	1351	0	0	3	0	1	0	0	0	0	0	1	0	0	0	0	0	0	0	0	0	0	0	0	0	0	1	33	1	0	-0.0825344473	0.3773642778	0.115562439	-0.8042349219	1.2893944979	1.1628818512	1	1
343	104	2004-12-26	208.6	high	high	0	149	149	0	0	3	0	0	0	0	0	0	0	0	1	1	0	1	0	0	0	0	0	1	1	0	0	0	0	36	1	0	1.0061408281	0.1233330369	-0.40594396	-0.8042349219	1.2893944979	1.1321998835	1	0
344	104	2004-12-26	207.5	high	high	0	191	191	0	0	4	0	0	0	0	0	0	0	0	1	1	0	0	1	0	0	0	1	0	1	0	0	0	0	20	1	1	-0.6268885732	-0.3930217922	0.1016123667	1.0415363312	-0.458248049	0.3344688118	1	0
345	95	2004-10-17	196.7	medium	high	0	73	73	1	2	1	3	0	1	0	0	1	0	0	1	1	0	0	0	1	1	0	0	0	1	0	0	0	0	49	1	0	0.6876274943	0.5609459877	0.4581978023	1.4208112955	-0.6892802119	-1.0462195873	1	0
345	104	2004-12-26	196.7	medium	high	73	143	216	0	0	1	3	0	1	0	0	0	0	0	0	0	0	0	0	1	1	0	0	0	1	0	0	0	0	49	1	0	0.6876274943	0.5609459877	0.4581978023	1.4208112955	-0.6892802119	-1.0462195873	1	0
346	104	2004-12-26	185.1	low	low	0	1054	1054	0	0	1	3	1	0	0	0	0	0	0	0	0	0	1	1	0	1	0	0	0	1	0	0	0	0	26	1	0	-0.0349586718	-0.7641329169	-0.0539761297	0.1300956905	-2.1723315716	-1.3683803082	1	1
347	104	2004-12-26	195.4	medium	high	0	1451	1451	0	0	3	0	0	0	1	0	0	0	0	0	0	0	0	0	1	0	0	0	0	1	0	0	0	0	46	1	1	0.2831562757	0.358627677	0.4783416986	-0.8042349219	1.2893944979	0.2270819247	1	0
348	104	2004-12-26	189.4	low	low	0	1572	1572	0	0	1	2	1	0	0	0	0	0	1	1	1	4	0	0	0	1	0	0	0	0	0	0	0	1	29	1	1	0.6433468461	1.4915241003	-0.2957608998	1.2404088974	-0.3917624652	-1.2149704695	0	1
349	96	2004-10-24	187.3	low	low	0	203	203	1	2	2	0	0	0	0	0	0	0	0	1	1	0	0	1	0	0	1	0	0	1	0	0	0	0	25	1	1	0.7863893509	0.227932319	-0.1946863979	-0.8042349219	1.2893944979	1.1935638189	1	0
349	102	2004-12-05	187.3	low	low	203	245	448	1	5	2	0	0	0	0	0	1	0	0	1	1	0	0	1	0	0	1	0	0	1	0	0	0	0	25	1	1	-1.1665004492	-0.4820669591	0.6958303452	-0.7997999191	-0.5156743526	-0.432580322	1	0
349	104	2004-12-26	187.3	low	low	448	266	714	0	0	2	0	0	0	0	0	1	0	0	0	1	0	0	1	0	0	1	0	0	1	0	0	0	0	25	1	1	-0.2386084646	-0.8917206526	0.882641077	-0.8042349219	1.2893944979	0.4571966529	1	0
350	92	2004-09-26	188.5	low	low	0	130	130	1	5	2	0	1	0	0	0	0	0	0	1	1	0	0	1	0	0	1	0	1	0	1	0	0	0	22	1	0	-2.4702999592	-1.9871560335	-1.2725673914	-2.7995643616	-0.4943807423	0.0583311133	1	0
350	104	2004-12-26	188.5	low	low	130	221	351	0	0	2	0	1	0	0	0	0	0	0	0	0	0	0	1	0	0	1	0	1	0	1	0	0	0	22	1	0	-2.4702999592	-1.9871560335	-1.2725673914	-2.7995643616	-0.4943807423	0.0583311133	1	0
351	62	2004-02-29	186.7	low	low	0	76	76	1	2	2	1	0	0	0	0	0	0	0	1	1	0	0	0	0	0	1	0	1	1	0	0	0	0	43	0	1	-0.0599808246	0.7466621995	-0.6858726144	-1.8153613806	-1.0048490763	0.0583311133	1	0
351	68	2004-04-11	186.7	low	low	76	118	194	1	4	2	1	0	0	0	0	1	0	0	1	1	0	0	0	0	0	1	0	1	1	0	0	0	0	43	0	1	-0.2980566919	0.3048865497	-0.3882730901	-1.8153613806	-1.0048490763	0.0890130773	1	0
351	104	2004-12-26	190.5	medium	high	194	140	334	0	0	2	2	0	0	0	0	0	0	0	1	1	0	0	0	0	0	1	0	1	1	0	0	0	0	43	0	1	-0.1451542228	0.4232052863	-0.8049022555	-1.8153613806	-1.0048490763	0.0429901294	1	1
352	62	2004-02-29	187.7	low	low	0	33	33	1	3	3	0	0	0	0	0	0	0	0	1	1	1	0	0	1	0	0	0	1	1	0	0	0	0	47	1	0	2.942543745	1.2456127405	-0.8461658955	-0.8042349219	1.2893944979	1.1935638189	1	0
352	102	2004-12-05	187.7	low	low	33	313	346	1	2	3	0	0	0	0	0	0	0	0	1	1	1	0	0	1	0	0	0	1	0	0	0	1	0	47	1	0	4.0346121788	2.3647003174	-0.4374862611	-0.8042349219	1.2893944979	1.1935638189	0	1
352	104	2004-12-26	187.7	low	low	346	334	680	0	0	3	0	0	0	0	0	1	0	0	0	1	1	0	0	1	0	0	0	1	0	0	0	1	0	47	1	0	4.0346121788	2.3647003174	-0.4374862611	-0.8042349219	1.2893944979	1.1935638189	0	1
353	104	2004-12-26	188.8	low	low	0	621	621	0	0	1	0	0	0	1	0	0	0	1	1	1	1	6	0	1	1	0	0	0	0	0	0	0	1	53	1	0	-0.3194459975	0.2562839985	0.6124969125	0.292335242	-0.9706577063	-0.9695147276	0	0
354	104	2004-12-26	205	high	high	0	303	303	0	0	3	0	1	0	0	0	0	0	0	1	1	0	0	1	0	0	0	0	1	0	0	0	1	0	19	1	0	1.2332429886	-1.2618011236	0.5032891035	-0.8042349219	1.2893944979	1.2089048624	1	1
355	100	2004-11-21	192.8	medium	high	0	182	182	1	5	1	2	0	1	0	0	0	0	0	1	1	0	0	0	1	1	0	0	1	1	0	0	0	0	54	1	0	0.2269012481	0.152905494	0.1248729303	1.2404088974	-0.3917624652	-1.199629426	1	1
355	104	2004-12-26	192.8	medium	high	182	217	399	0	0	1	2	0	1	0	0	0	0	0	1	1	0	0	0	1	1	0	0	1	1	0	0	0	0	54	1	0	0.2269012481	0.152905494	0.1248729303	1.2404088974	-0.3917624652	-1.199629426	1	1
356	104	2004-12-26	203.6	medium	high	0	798	798	0	0	4	3	0	0	0	0	0	0	0	0	0	0	0	0	0	0	0	1	0	0	0	0	1	0	35	1	0	-0.6268885732	-0.3930217922	0.1016123667	0.8957823515	-0.4563067555	0.3344688118	1	1
357	74	2004-05-23	201.6	medium	high	0	566	566	1	3	4	1	0	1	0	0	0	1	0	1	1	0	0	0	0	0	0	1	1	0	0	0	1	0	39	1	0	0.3692103028	-0.1326632947	1.3608454466	0.8957823515	-0.4563067555	-0.1257606745	1	0
357	104	2004-12-26	207.5	high	high	566	214	780	0	0	4	1	0	1	0	0	0	1	0	1	1	0	0	0	0	0	0	1	1	0	0	0	1	0	39	1	0	0.3692103028	-0.1326632947	1.3608454466	0.8957823515	-0.4563067555	-0.1257606745	0	1
358	104	2004-12-26	184.3	low	low	0	2186	2186	0	0	2	0	0	0	0	0	0	0	0	0	0	0	0	0	0	0	1	0	0	1	0	0	0	0	38	1	0	0.0249870457	0.0808594152	-1.1037274599	-0.8042349219	1.2893944979	1.3469736576	1	0
359	4	2003-01-19	185.2	low	low	0	331	331	1	2	1	4	0	0	0	0	0	0	0	1	1	0	0	0	0	1	0	0	0	0	0	0	1	0	34	0	1	0.7084715962	-0.3714326918	-0.4544790387	1.4208112955	-0.6892802119	-1.0462195873	1	0
359	104	2004-12-26	193.2	medium	high	331	208	539	0	0	1	5	0	0	0	0	0	0	0	0	0	0	0	0	0	1	0	0	0	1	0	0	0	0	34	0	1	-0.1791485399	-0.9392587543	3.3387453556	1.0647583008	0.2281136513	-1.2916753292	1	0
360	104	2004-12-26	208.4	high	high	0	165	165	0	0	3	6	0	0	0	0	0	0	1	0	0	1	0	0	0	0	0	0	0	1	0	0	0	0	26	1	0	-0.8187064528	-0.3414341509	0.8235240579	-0.8042349219	1.2893944979	1.4543604851	0	1
361	5	2003-01-26	184	low	low	0	397	397	1	2	3	3	0	1	0	0	0	0	0	1	1	0	0	0	1	0	0	0	1	1	0	0	0	0	44	1	0	1.3774681091	-0.6836300492	-0.2233738899	-0.8042349219	1.2893944979	1.1628818512	1	0
361	104	2004-12-26	184	low	low	397	1097	1494	0	0	3	3	0	1	0	0	0	0	0	1	1	0	0	0	1	0	0	0	1	1	0	0	0	0	44	1	0	4.0346121788	2.3647003174	-0.4374862611	-0.8042349219	1.2893944979	1.1935638189	1	0
362	104	2004-12-26	195.4	medium	high	0	1453	1453	0	0	3	0	0	0	0	0	0	0	0	0	0	0	0	0	0	0	0	0	0	1	0	0	0	0	29	1	0	0.2625739276	0.8225229979	-0.5316383243	-0.8042349219	1.2893944979	1.0401539803	1	0
363	104	2004-12-26	205	high	high	0	306	306	0	0	3	0	0	0	0	0	0	0	0	1	1	0	0	1	0	0	0	0	0	0	0	0	1	0	21	1	0	-0.3188706338	-0.8917364478	0.210082978	-0.8042349219	1.2893944979	1.2089048624	0	0
364	104	2004-12-26	192.5	medium	high	0	644	644	0	0	3	0	0	0	1	0	0	0	0	0	0	0	0	0	0	0	0	0	1	0	0	0	1	0	44	1	0	0.7863893509	0.227932319	-0.1946863979	-0.8042349219	1.2893944979	1.1935638189	0	1
365	104	2004-12-26	185.4	low	low	0	880	880	0	0	3	0	0	0	0	1	0	1	0	0	0	0	0	0	0	0	0	0	0	1	0	0	0	0	32	1	0	1.4654021263	2.1965308189	0.2152403444	-0.8042349219	1.2893944979	1.1935638189	1	0
366	92	2004-09-26	187.5	low	low	0	1186	1186	1	3	3	6	0	0	0	0	1	0	0	1	1	0	0	0	1	0	0	0	1	1	0	0	0	0	46	1	0	1.3390390873	-1.155769825	1.3053576946	-0.8042349219	1.2893944979	1.1628818512	1	1
366	104	2004-12-26	211.8	high	high	1186	82	1268	0	0	3	6	0	0	0	0	0	0	0	0	0	0	0	0	1	0	0	0	1	1	0	0	0	0	46	1	0	1.3390390873	-1.155769825	1.3053576946	-0.8042349219	1.2893944979	1.1628818512	1	1
367	104	2004-12-26	196.2	medium	high	0	484	484	0	0	3	0	0	0	0	0	0	0	0	0	0	0	0	1	0	0	0	0	1	0	1	0	0	0	26	1	1	0.6477002501	-1.64820683	1.0728645325	-0.8042349219	1.2893944979	1.1475409269	0	1
368	7	2003-02-09	188.6	low	low	0	11	11	1	5	1	0	0	0	0	0	0	0	0	1	1	0	0	0	0	1	0	0	0	1	0	0	0	0	38	1	0	0.5915580392	0.6774522662	0.5935114622	0.292335242	-0.9706577063	-0.9695147276	1	0
368	104	2004-12-26	188.6	low	low	11	697	708	0	0	1	1	0	0	0	0	0	0	0	0	0	0	0	0	0	1	0	0	0	1	0	0	0	0	38	1	0	0.5915580392	0.6774522662	0.5935114622	0.292335242	-0.9706577063	-0.9695147276	1	0
369	104	2004-12-26	204	medium	high	0	1968	1968	0	0	4	2	0	0	0	0	1	0	0	0	1	0	0	1	0	0	0	1	0	1	0	0	0	0	20	1	0	-0.4076858163	1.1041510105	-0.427080512	0.5710824728	-0.4055785835	-0.8314458728	1	0
370	40	2003-09-28	184.3	low	low	0	99	99	1	3	2	6	0	1	0	0	0	0	0	1	1	0	0	0	0	0	1	0	1	1	0	0	0	0	30	1	1	1.3455365896	-0.495833993	-0.3202444613	-0.8042349219	1.2893944979	1.1628818512	1	1
370	104	2004-12-26	187.3	low	low	99	247	346	0	0	2	7	0	1	0	0	0	0	0	0	0	0	0	0	0	0	1	0	1	1	0	0	0	0	30	1	1	1.5349758863	1.3189865351	1.3210294247	-0.0823689327	-0.749428153	-0.0950787142	1	1
371	104	2004-12-26	184.2	low	low	0	487	487	0	0	2	1	0	0	0	0	0	0	0	1	1	0	0	0	0	0	1	0	0	1	0	0	0	0	29	1	0	-1.4084478617	-0.3700775206	1.3901172876	-0.102925159	1.9550893307	-1.2303113937	1	0
372	104	2004-12-26	200.1	medium	high	0	978	978	0	0	4	1	0	0	0	0	0	0	0	0	0	0	0	1	0	0	0	1	0	1	0	0	0	0	26	1	0	-0.8336138129	-0.2121477425	-0.2518290579	0.8957823515	-0.4563067555	-0.6780360341	1	0
373	104	2004-12-26	205	high	high	0	292	292	0	0	3	0	1	0	0	0	0	0	0	1	1	0	0	0	0	0	0	0	0	0	1	0	0	0	32	1	0	-1.4391533136	-1.1663683653	4.6636209488	0.5909893513	-0.447514087	0.441855669	1	0
374	104	2004-12-26	189.2	low	low	0	172	172	0	0	2	0	1	0	0	0	0	0	0	1	1	0	0	1	0	0	1	0	0	0	1	0	0	0	22	1	0	-0.4032178223	0.5764128566	-1.2369072437	-1.0230289698	-1.7025355101	-0.7854229212	1	0
375	104	2004-12-26	197.6	medium	high	0	116	116	0	0	1	0	0	0	0	0	0	0	0	1	1	0	0	0	0	1	0	0	0	1	0	0	0	0	38	1	0	1.1084443331	-0.1123074889	0.0090817809	1.2404088974	-0.3917624652	-1.199629426	0	0
376	104	2004-12-26	190.2	medium	high	0	1545	1545	0	0	3	1	0	0	0	0	0	0	1	0	0	0	1	0	0	0	0	0	0	0	0	0	1	0	30	1	0	2.0547149181	2.260789156	0.6592450738	-0.8042349219	1.2893944979	1.2089048624	1	1
377	25	2003-06-15	199.5	medium	high	0	78	78	1	4	4	0	0	1	0	0	0	0	0	1	1	0	0	1	0	0	0	1	0	1	0	0	0	0	20	1	0	0.699028492	0.2544392645	-1.0493673086	0.5710824728	-0.4055785835	-1.0001966953	1	1
377	104	2004-12-26	208.6	high	high	78	111	189	0	0	4	2	0	0	0	0	0	0	0	0	0	0	0	1	0	0	0	1	0	1	0	0	0	0	20	1	0	0.699028492	0.2544392645	-1.0493673086	0.5710824728	-0.4055785835	-1.0001966953	1	0
378	104	2004-12-26	186.6	low	low	0	1339	1339	0	0	3	1	1	0	0	0	0	0	0	0	0	0	0	1	0	0	0	0	0	1	0	0	0	0	27	1	0	0.3571309149	1.7931828499	0.3151495457	-0.8042349219	1.2893944979	1.1475409269	1	0
379	104	2004-12-26	188	low	low	0	25	25	0	0	2	0	1	0	0	0	0	0	0	1	1	0	0	1	0	0	1	0	0	1	0	0	0	0	24	1	0	-0.0349586718	-0.7641329169	-0.0539761297	0.0476075001	-1.6724392176	-1.3683803082	1	0
380	62	2004-02-29	184.2	low	low	0	178	178	1	3	2	1	0	0	1	0	0	0	0	1	1	0	0	0	0	0	1	0	0	1	0	0	0	0	33	1	0	-1.0479950905	-0.4596835673	0.7518753409	-0.7997999191	-0.5156743526	-0.4172393382	1	0
380	104	2004-12-26	184.2	low	low	178	479	657	0	0	2	2	0	0	1	0	0	0	0	0	0	0	0	0	0	0	1	0	0	0	0	0	1	0	33	1	0	-1.0479950905	-0.4596835673	0.7518753409	-0.7997999191	-0.5156743526	-0.4172393382	1	0
381	31	2003-07-27	183.5	low	low	0	108	108	1	4	2	3	1	0	0	0	0	0	0	1	1	1	1	1	0	0	1	0	0	0	0	0	0	1	20	1	0	-0.561973989	-0.708799243	0.2804893553	-0.8960357308	-0.3202427626	-1.0769015551	1	1
381	104	2004-12-26	187.6	low	low	108	65	173	0	0	2	5	1	0	0	0	0	0	0	1	1	1	1	1	0	0	1	0	0	0	0	0	0	1	20	1	0	0.7556350231	1.2330685854	-0.6755899191	-0.8960357308	-0.3202427626	-1.0922425985	1	1
382	104	2004-12-26	204.2	medium	high	0	1504	1504	0	0	4	4	1	0	0	0	0	0	0	0	0	1	0	0	1	0	0	1	1	0	1	0	0	0	36	1	0	0.6049534678	0.4763435423	0.0780746043	0.5710824728	-0.4055785835	-1.0001966953	1	0
383	56	2004-01-18	189	low	low	0	314	314	1	4	1	1	1	0	0	0	0	1	0	1	1	0	0	0	0	1	0	0	0	0	0	0	0	1	33	1	1	-0.482206285	0.5625320673	-0.6706433892	1.4352911711	-1.2356606722	-1.1229245663	1	0
383	104	2004-12-26	196.7	medium	high	314	132	446	0	0	1	2	1	0	0	0	0	1	0	1	1	0	0	0	0	1	0	0	0	0	0	0	0	1	33	1	1	-0.130077213	-0.0827150345	-0.1018121839	0.292335242	-0.9706577063	-0.923491776	0	1
384	61	2004-02-22	204.3	medium	high	0	48	48	1	2	4	0	0	1	0	0	0	0	0	1	1	0	0	0	1	0	0	1	0	1	0	0	0	0	58	1	0	-1.1049880981	-1.394364357	0.9375494719	0.8747732043	-0.4233145416	1.3316327333	0	0
384	63	2004-03-07	204.3	medium	high	48	62	110	1	5	4	0	0	1	0	0	1	0	0	1	1	0	0	0	1	0	0	1	0	1	0	0	0	0	58	1	0	-1.1049880981	-1.394364357	0.9375494719	0.8747732043	-0.4233145416	1.3316327333	0	0
384	104	2004-12-26	204.3	medium	high	110	356	466	0	0	4	1	0	1	0	0	0	0	0	0	0	0	0	0	1	0	0	1	0	0	0	0	1	0	58	1	0	0.0267936625	1.0247952938	-1.2446091175	0.8747732043	-0.4233145416	-1.0001966953	1	1
385	104	2004-12-26	188.8	low	low	0	744	744	0	0	1	3	0	1	0	0	0	0	0	1	1	0	0	0	0	1	0	0	0	1	0	0	0	0	27	1	0	-0.0270617865	0.5447822213	0.3255066574	0.292335242	-0.9706577063	-0.9388327599	1	0
386	25	2003-06-15	190.1	medium	high	0	36	36	1	5	1	6	0	0	0	0	0	0	0	1	1	0	0	0	0	1	0	0	0	0	1	0	0	0	38	1	0	-0.1162232757	0.2332871854	0.4396927953	0.292335242	-0.9706577063	-0.923491776	1	0
386	36	2003-08-31	191.4	medium	high	36	68	104	1	4	1	6	0	0	0	0	0	0	0	1	1	0	0	0	0	1	0	0	0	0	1	0	0	0	38	1	0	-0.1162232757	0.2332871854	0.4396927953	0.292335242	-0.9706577063	-0.923491776	1	0
386	104	2004-12-26	191.4	medium	high	104	551	655	0	0	1	7	0	0	0	0	0	0	0	0	0	0	0	0	0	1	0	0	0	0	1	0	0	0	38	1	0	-0.1004910246	0.84004426	2.4772665501	0.292335242	-0.9706577063	-0.9695147276	1	0
387	52	2003-12-21	205.8	high	high	0	73	73	1	1	4	4	0	0	1	0	1	1	0	1	1	0	0	0	0	0	0	1	0	0	1	0	0	0	35	1	1	1.3617953062	0.8925782442	0.671089828	-0.3684669435	-0.7872508764	-0.2791705132	0	0
387	76	2004-06-06	206.4	high	high	73	13	86	1	2	4	4	0	0	1	0	0	1	0	1	1	0	0	0	0	0	0	1	0	0	1	0	0	0	35	1	1	1.3617953062	0.8925782442	0.671089828	-0.3684669435	-0.7872508764	-0.2791705132	0	0
387	80	2004-07-04	206.4	high	high	86	41	127	1	5	4	4	0	0	1	0	1	1	0	1	1	0	0	0	0	0	0	1	0	0	1	0	0	0	35	1	1	1.3617953062	0.8925782442	0.671089828	-0.3684669435	-0.7872508764	-0.2791705132	0	0
387	104	2004-12-26	206.4	high	high	127	216	343	0	0	4	4	0	0	1	0	0	1	0	0	0	0	0	0	0	0	0	1	0	0	1	0	0	0	35	1	1	1.3617953062	0.8925782442	0.671089828	-0.3684669435	-0.7872508764	-0.2791705132	0	0
388	104	2004-12-26	200.5	medium	high	0	369	369	0	0	3	1	0	1	0	0	0	0	0	1	1	0	1	0	0	0	0	0	1	0	0	0	1	0	27	1	1	1.7559870481	0.0649817139	0.5009254813	-0.8042349219	1.2893944979	1.1475409269	0	1
389	57	2004-01-25	186.5	low	low	0	401	401	1	2	3	3	1	0	0	0	0	0	0	1	1	0	0	0	0	0	0	0	0	1	0	0	0	0	33	1	0	-1.5136492252	-1.696077466	0.2966408432	-0.8042349219	1.2893944979	0.5492425561	0	1
389	104	2004-12-26	186.5	low	low	401	737	1138	0	0	3	3	1	0	0	0	1	0	0	0	1	0	0	0	0	0	0	0	0	1	0	0	0	0	33	1	0	-1.5136492252	-1.696077466	0.2966408432	-0.8042349219	1.2893944979	0.5492425561	0	1
390	48	2003-11-23	202.5	medium	high	0	80	80	1	2	4	0	0	0	0	0	0	0	0	1	1	0	0	1	0	0	0	1	0	1	0	0	0	0	29	1	1	-1.003149271	-1.2585875988	-0.1771068424	0.8957823515	-0.4563067555	-0.8928098083	1	0
390	54	2004-01-04	202.5	medium	high	80	122	202	1	3	4	0	0	0	0	0	1	0	0	1	1	0	0	1	0	0	0	1	0	1	0	0	0	0	29	1	1	-0.0667664111	-0.223706156	-0.5490933657	1.0415363312	-0.458248049	0.1043540612	1	0
390	101	2004-11-28	207.9	high	high	202	111	313	1	1	4	1	0	0	0	0	0	0	0	1	1	0	0	1	0	0	0	1	0	1	0	0	0	0	29	1	1	-0.2386084646	-0.8917206526	0.882641077	-0.8042349219	1.2893944979	0.4571966529	1	0
390	104	2004-12-26	207.9	high	high	313	139	452	0	0	4	1	0	0	0	0	0	0	0	1	1	0	0	1	0	0	0	1	0	1	0	0	0	0	29	1	1	-0.2386084646	-0.8917206526	0.882641077	-0.8042349219	1.2893944979	0.4571966529	1	0
391	1	2002-12-29	190.4	medium	high	0	1118	1118	1	2	3	1	0	0	0	0	0	0	0	1	1	0	0	0	0	0	0	0	0	0	0	0	1	0	30	1	0	-0.0635759458	-0.9837741256	1.8736697435	-0.8042349219	1.2893944979	-0.3251934648	1	1
391	11	2003-03-09	190.4	medium	high	1118	1195	2313	1	4	3	1	0	0	0	0	1	0	0	1	1	0	0	0	0	0	0	0	0	0	0	0	1	0	30	1	0	-0.0635759458	-0.9837741256	1.8736697435	-0.8042349219	1.2893944979	-0.3251934648	1	1
391	104	2004-12-26	197.5	medium	high	2313	455	2768	0	0	3	2	0	0	0	0	0	0	0	0	0	0	0	0	0	0	0	0	0	0	0	0	1	0	30	1	0	-0.0635759458	-0.9837741256	1.8736697435	-0.8042349219	1.2893944979	-0.3251934648	1	0
392	104	2004-12-26	208.1	high	high	0	163	163	0	0	4	0	0	1	0	0	0	0	0	1	1	0	0	1	0	0	0	1	0	1	0	0	0	0	20	1	0	-0.9987967014	-0.2139951289	0.4915456474	0.8747732043	-0.4233145416	1.2395868301	1	0
393	30	2003-07-20	176	low	low	0	462	462	1	2	3	2	0	1	0	0	0	0	1	1	1	1	0	0	0	0	0	0	0	0	0	0	0	1	30	1	1	-0.2461320013	0.6022037268	-0.291561842	-0.8042349219	1.2893944979	1.3469736576	1	1
393	36	2003-08-31	176	low	low	462	504	966	1	4	3	3	0	1	0	0	1	0	1	1	1	1	0	0	0	0	0	0	0	0	1	0	0	0	30	1	1	-0.2461320013	0.6022037268	-0.291561842	-0.8042349219	1.2893944979	1.3469736576	1	0
393	102	2004-12-05	200.5	medium	high	966	368	1334	1	5	3	4	0	1	0	0	0	0	1	1	1	1	0	0	0	0	0	0	0	1	0	0	0	0	30	1	1	-0.3062111139	1.2022469044	-0.5981026292	0.8747732043	-0.4233145416	1.1935638189	1	0
393	104	2004-12-26	200.5	medium	high	1334	389	1723	0	0	3	4	0	1	0	0	0	0	1	0	0	1	0	0	0	0	0	0	0	1	0	0	0	0	30	1	1	-0.3062111139	1.2022469044	-0.5981026292	0.8747732043	-0.4233145416	1.1935638189	1	0
394	104	2004-12-26	204.2	medium	high	0	1643	1643	0	0	4	1	0	0	0	0	0	0	0	0	0	0	1	0	1	0	0	1	0	0	0	0	1	0	50	1	0	-0.6337126493	-0.0065866564	0.8307467699	0.8747732043	-0.4233145416	1.2089048624	1	1
395	97	2004-10-31	198.3	medium	high	0	37	37	1	5	1	6	0	0	0	0	0	0	0	1	1	0	0	0	0	1	0	0	0	0	0	0	0	1	35	1	1	1.0016292334	1.168653965	0.3972613215	0.1300956905	-2.1723315716	-1.2303113937	1	0
395	104	2004-12-26	198.3	medium	high	37	93	130	0	0	1	6	0	0	0	0	0	0	0	0	0	0	0	0	0	1	0	0	0	1	0	0	0	0	35	1	1	1.0016292334	1.168653965	0.3972613215	0.1300956905	-2.1723315716	-1.2303113937	1	0
396	104	2004-12-26	187.6	low	low	0	79	79	0	0	2	1	0	0	0	1	0	1	1	1	1	0	2	0	0	0	1	0	0	0	1	0	0	0	40	1	0	0.2399873435	0.269536227	-0.4927764535	-0.3684669435	-0.7872508764	-0.1104196981	1	1
397	104	2004-12-26	203.7	medium	high	0	235	235	0	0	3	1	0	0	0	0	0	0	1	1	1	1	1	0	0	0	0	0	0	0	0	0	0	1	32	1	0	0.7863893509	0.227932319	-0.1946863979	-0.8042349219	1.2893944979	1.1935638189	1	1
398	104	2004-12-26	190.1	medium	high	0	611	611	0	0	1	1	0	0	0	0	0	0	0	0	0	0	0	0	0	1	0	0	0	1	0	0	0	0	32	1	0	-1.5450892448	-0.2439658344	2.120452404	1.0647583008	0.2281136513	-1.2916753292	0	0
399	104	2004-12-26	203.4	medium	high	0	290	290	0	0	4	0	0	1	0	0	0	0	0	1	1	0	0	0	0	0	0	1	0	1	0	0	0	0	33	0	0	-1.2048518658	-0.5273208022	-0.5427610278	0.8747732043	-0.4233145416	1.1168589592	1	1
400	28	2003-07-06	177.9	low	low	0	401	401	1	2	3	3	0	0	0	0	0	0	0	1	1	0	0	0	0	0	0	0	1	0	0	1	0	0	39	0	1	1.602299571	-0.8239864707	1.4217467308	-0.8042349219	1.2893944979	1.2089048624	1	1
400	104	2004-12-26	177.9	low	low	401	940	1341	0	0	3	3	0	0	0	0	0	0	0	1	1	0	0	0	0	0	0	0	1	0	0	0	0	1	39	0	1	1.602299571	-0.8239864707	1.4217467308	-0.8042349219	1.2893944979	1.2089048624	1	1
401	92	2004-09-26	211.5	high	high	0	5	5	1	2	3	1	0	1	0	0	0	0	1	1	1	1	2	0	0	0	0	0	1	0	0	0	0	1	36	1	0	0.2849289179	-1.020516634	1.2378007174	-0.8042349219	1.2893944979	1.1782228947	1	1
401	104	2004-12-26	211.5	high	high	5	96	101	0	0	3	1	0	1	0	0	1	0	1	0	1	1	2	0	0	0	0	0	1	0	0	0	0	1	36	1	0	0.2849289179	-1.020516634	1.2378007174	-0.8042349219	1.2893944979	1.1782228947	1	1
402	18	2003-04-27	185.5	low	low	0	903	903	1	4	2	0	1	0	0	0	0	0	0	1	1	0	0	0	0	0	1	0	0	0	0	0	1	0	29	1	0	-1.0943077803	0.2260560244	-0.4382152557	-0.7997999191	-0.5156743526	-0.923491776	1	1
402	104	2004-12-26	185.5	low	low	903	1512	2415	0	0	2	1	0	0	0	0	0	0	0	0	0	1	0	0	0	0	1	0	0	1	0	0	0	0	29	1	0	-1.0943077803	0.2260560244	-0.4382152557	-0.7997999191	-0.5156743526	-0.923491776	1	0
403	9	2003-02-23	179.1	low	low	0	336	336	1	2	3	1	0	0	0	0	0	0	0	1	1	0	0	0	0	0	0	0	1	1	0	0	0	0	38	1	0	0.7863893509	0.227932319	-0.1946863979	-0.8042349219	1.2893944979	1.1935638189	1	0
403	15	2003-04-06	179.1	low	low	336	378	714	1	5	3	1	0	0	0	0	0	0	0	1	1	0	0	0	0	0	0	0	1	1	0	0	0	0	38	1	0	1.3455365896	-0.495833993	-0.3202444613	-0.8042349219	1.2893944979	1.1628818512	1	0
403	104	2004-12-26	179.1	low	low	714	1008	1722	0	0	3	1	0	0	0	0	0	0	0	1	1	0	0	0	0	0	0	0	1	0	0	0	1	0	38	1	0	0.4535741806	-0.2052080333	-0.5051419735	-0.8042349219	1.2893944979	1.2089048624	0	1
404	7	2003-02-09	186.1	low	low	0	1104	1104	1	2	2	0	0	0	1	0	0	0	0	1	1	0	0	1	0	0	1	0	0	0	1	0	0	0	21	1	0	-0.0635759458	-0.9837741256	1.8736697435	-0.8042349219	1.2893944979	-0.3251934648	1	1
404	104	2004-12-26	189.2	low	low	1104	171	1275	0	0	2	1	0	0	0	0	0	0	0	1	1	0	0	1	0	0	1	0	0	0	0	0	1	0	21	1	0	-1.1665004492	-0.4820669591	0.6958303452	-0.7997999191	-0.5156743526	-0.432580322	0	1
405	38	2003-09-14	197.7	medium	high	0	236	236	1	1	4	5	0	0	0	0	0	0	0	1	1	0	0	0	0	0	0	1	0	1	0	0	0	0	27	1	0	0.5805737376	-0.3625202477	0.2297946215	1.0415363312	-0.458248049	0.0890130773	1	1
405	104	2004-12-26	206.7	high	high	236	88	324	0	0	4	5	0	0	0	0	0	0	0	0	0	0	0	0	0	0	0	1	0	0	0	0	1	0	27	1	0	-1.0501765013	-0.3422777057	-1.2602411509	0.5710824728	-0.4055785835	-0.8774688244	1	1
406	32	2003-08-03	179.3	low	low	0	224	224	1	3	2	1	1	0	0	0	0	0	0	1	1	0	0	0	0	0	1	0	0	0	0	0	1	0	38	1	0	-0.7193769217	-1.3777276278	0.8188401461	-0.3684669435	-0.7872508764	-0.0797377303	1	1
406	83	2004-07-25	186.3	low	low	224	173	397	1	2	2	3	1	0	0	0	1	0	0	1	1	0	0	0	0	0	1	0	0	1	0	0	0	0	38	1	0	-2.5603981018	-2.050314188	0.8419844508	-1.8153613806	-1.0048490763	-0.0337147824	1	1
406	104	2004-12-26	187.7	low	low	397	53	450	0	0	2	3	1	0	0	0	0	0	0	1	1	0	0	0	0	0	1	0	0	1	0	0	0	0	38	1	0	-2.5603981018	-2.050314188	0.8419844508	-1.8153613806	-1.0048490763	-0.0337147824	1	1
407	104	2004-12-26	192.2	medium	high	0	2254	2254	0	0	3	1	0	0	0	0	0	0	0	0	0	0	0	0	0	0	0	0	0	1	0	0	0	0	33	1	0	-0.6746811867	0.6527243853	0.0580043197	-0.8042349219	1.2893944979	1.0861769915	1	1
408	104	2004-12-26	202.5	medium	high	0	488	488	0	0	4	0	0	1	0	0	0	0	0	0	0	0	0	1	0	0	0	1	0	0	0	0	1	0	20	0	0	-0.611610949	0.059065111	1.5077798367	0.5710824728	-0.4055785835	-1.0001966953	1	0
409	4	2003-01-19	176.3	low	low	0	265	265	1	2	3	0	0	0	1	0	0	0	0	1	1	0	0	1	0	0	0	0	0	0	1	0	0	0	20	1	0	-1.0482894182	-0.8630188107	-0.2271588445	-0.8042349219	1.2893944979	1.1015179157	1	0
409	13	2003-03-23	176.3	low	low	265	328	593	1	4	3	0	0	0	1	0	1	0	0	1	1	0	0	1	0	0	0	0	0	0	1	0	0	0	20	1	0	-0.7806380391	-0.4030353725	0.5269235373	-0.8042349219	1.2893944979	1.1628818512	1	0
409	104	2004-12-26	176.3	low	low	593	972	1565	0	0	3	1	0	0	1	0	0	0	0	0	0	0	0	1	0	0	0	0	0	1	0	0	0	0	20	1	0	0.3529899418	0.6824153066	0.3345923126	-0.8042349219	1.2893944979	1.070835948	1	1
410	104	2004-12-26	189.6	low	low	0	1339	1339	0	0	1	0	0	0	0	1	0	1	0	0	0	0	0	0	0	1	0	0	0	1	0	0	0	0	30	1	0	-0.1875145435	-0.7530402541	0.2030748874	1.0647583008	0.2281136513	-1.2916753292	1	0
411	7	2003-02-09	184.2	low	low	0	145	145	1	4	2	2	0	0	1	0	1	0	0	1	1	0	0	0	1	0	1	0	0	1	0	0	0	0	48	1	1	-0.3017356396	0.9215468168	1.6504766941	-0.7997999191	-0.5156743526	-0.1717836261	1	1
411	104	2004-12-26	183.6	low	low	145	508	653	0	0	2	2	0	0	1	0	0	0	0	1	1	0	0	0	1	0	1	0	0	1	0	0	0	0	48	1	1	-0.538195014	0.9559607506	-0.693118453	1.8671296835	-1.8147611618	-0.0183738004	1	0
412	22	2003-05-25	202.1	medium	high	0	23	23	1	3	4	6	0	0	1	0	0	0	0	1	1	1	0	1	0	0	0	1	0	1	0	0	0	0	21	1	0	0.3692103028	-0.1326632947	1.3608454466	0.8957823515	-0.4563067555	-0.1257606745	0	0
412	64	2004-03-14	205	high	high	23	90	113	1	2	4	6	0	0	1	0	0	0	0	1	1	1	0	1	0	0	0	1	0	1	0	0	0	0	21	1	0	0.3692103028	-0.1326632947	1.3608454466	0.8957823515	-0.4563067555	-0.1257606745	0	0
412	104	2004-12-26	205	high	high	113	377	490	0	0	4	7	0	0	1	0	0	0	0	0	0	1	0	1	0	0	0	1	0	0	0	0	1	0	21	1	0	0.3692103028	-0.1326632947	1.3608454466	0.8957823515	-0.4563067555	-0.1257606745	0	0
413	104	2004-12-26	186.9	low	low	0	1164	1164	0	0	1	1	1	0	0	0	0	1	0	0	0	0	0	0	0	1	0	0	1	0	1	0	0	0	38	1	0	-0.09724354	-0.0147835994	-0.0500449911	1.028072238	-0.510065496	-1.2149704695	1	0
414	104	2004-12-26	186.3	low	low	0	1224	1224	0	0	1	1	0	1	0	0	0	0	0	0	0	0	0	0	0	1	0	0	1	0	0	0	1	0	39	1	0	-0.0330232307	0.0902205557	2.0638720989	0.292335242	-0.9706577063	-0.9388327599	1	1
415	104	2004-12-26	204.3	medium	high	0	337	337	0	0	4	0	1	0	0	0	0	0	0	1	1	0	0	0	1	0	0	1	1	0	0	0	0	1	39	1	1	0.050104402	1.3566577435	-1.3271076679	0.5710824728	-0.4055785835	-0.7240589857	1	0
416	104	2004-12-26	202.8	medium	high	0	2377	2377	0	0	4	0	0	0	0	1	1	1	0	0	1	0	0	0	0	0	0	1	0	0	1	0	0	0	39	1	0	-0.6629391909	0.3025755584	-1.0101174116	0.8747732043	-0.4233145416	1.1475409269	1	0
417	104	2004-12-26	194.6	medium	high	0	562	562	0	0	3	4	0	0	0	0	0	0	0	1	1	0	0	0	0	0	0	0	0	0	0	0	1	0	32	1	0	-2.3433260918	-1.2167056799	-1.5328880548	-0.8042349219	1.2893944979	1.070835948	1	0
418	55	2004-01-11	185.5	low	low	0	825	825	1	4	3	0	1	0	0	0	0	0	0	1	1	0	0	0	0	0	0	0	1	1	0	0	0	0	44	1	1	0.8126975298	1.4734721184	-0.2090484351	-0.8042349219	1.2893944979	1.1935638189	1	0
418	104	2004-12-26	185.5	low	low	825	1175	2000	0	0	3	0	1	0	0	0	0	0	0	0	0	0	0	0	0	0	0	0	1	1	0	0	0	0	44	1	1	1.4654021263	2.1965308189	0.2152403444	-0.8042349219	1.2893944979	1.1935638189	1	0
419	104	2004-12-26	180.6	low	low	0	1104	1104	0	0	2	0	0	0	1	0	0	0	0	0	0	0	0	1	0	0	1	0	0	1	0	0	0	0	27	1	0	-0.8107789755	-0.3765640557	-0.2481291145	-0.7997999191	-0.5156743526	-0.0950787142	1	0
420	104	2004-12-26	186.3	low	low	0	1244	1244	0	0	1	3	0	0	0	0	0	0	0	0	0	0	0	0	1	1	0	0	1	1	0	0	0	0	44	1	0	-0.390743643	-1.4720081091	0.3489120007	1.3822122812	-0.0002015339	-1.1229245663	0	1
421	40	2003-09-28	202.5	medium	high	0	16	16	1	1	4	2	0	1	0	0	0	0	0	1	1	0	0	1	0	0	0	1	0	0	1	0	0	0	22	1	0	-1.2896401882	-2.2236552238	3.2164952755	1.0415363312	-0.458248049	-1.0001966953	0	1
421	86	2004-08-15	203.7	medium	high	16	177	193	1	4	4	2	0	1	0	0	1	0	0	1	1	0	0	1	0	0	0	1	0	0	1	0	0	0	22	1	0	-1.2896401882	-2.2236552238	3.2164952755	1.0415363312	-0.458248049	-1.0001966953	0	1
421	91	2004-09-19	203.7	medium	high	193	212	405	1	2	4	2	0	1	0	0	0	0	0	1	1	0	0	1	0	0	0	1	0	1	0	0	0	0	22	1	0	-1.2896401882	-2.2236552238	3.2164952755	1.0415363312	-0.458248049	-1.0001966953	0	1
421	104	2004-12-26	203.7	medium	high	405	310	715	0	0	4	2	0	1	0	0	1	0	0	0	1	0	0	1	0	0	0	1	0	1	0	0	0	0	22	1	0	-1.2896401882	-2.2236552238	3.2164952755	1.0415363312	-0.458248049	-1.0001966953	0	1
422	51	2003-12-14	197	medium	high	0	140	140	1	2	3	0	1	0	0	0	0	0	0	1	1	0	0	1	0	0	0	0	0	0	1	0	0	0	17	1	1	-0.0891513005	0.9147974849	0.0618224628	-0.8042349219	1.2893944979	1.1782228947	1	1
422	56	2004-01-18	197	medium	high	140	175	315	1	3	3	0	1	0	0	0	1	0	0	1	1	0	0	1	0	0	0	0	0	0	1	0	0	0	17	1	1	-0.0891513005	0.9147974849	0.0618224628	-0.8042349219	1.2893944979	1.1782228947	1	1
422	104	2004-12-26	197	medium	high	315	518	833	0	0	3	1	0	0	1	0	0	0	0	0	0	1	0	1	0	0	0	0	0	1	0	0	0	0	17	1	1	-0.0891513005	0.9147974849	0.0618224628	-0.8042349219	1.2893944979	1.1782228947	1	0
423	104	2004-12-26	198.6	medium	high	0	1054	1054	0	0	4	2	0	0	0	0	0	0	0	0	0	0	0	0	0	0	0	1	0	1	0	0	0	0	31	1	1	-1.1211389303	-0.6552505493	-1.4854992628	0.8747732043	-0.4233145416	1.2089048624	0	1
424	7	2003-02-09	185.4	low	low	0	181	181	1	4	3	6	1	0	0	0	0	0	0	1	1	2	1	0	0	0	0	0	1	0	1	0	0	0	28	1	0	1.4513984919	-0.4619164765	0.0297577083	-0.8042349219	1.2893944979	1.2089048624	1	1
424	104	2004-12-26	185.4	low	low	181	867	1048	0	0	3	6	1	0	0	0	0	0	0	0	0	2	1	0	0	0	0	0	1	0	0	0	0	1	28	1	0	1.4513984919	-0.4619164765	0.0297577083	-0.8042349219	1.2893944979	1.2089048624	1	1
425	17	2003-04-20	192.5	medium	high	0	47	47	1	4	3	4	1	0	0	0	0	0	0	1	1	0	0	0	0	0	0	0	0	0	0	0	1	0	36	1	0	-0.2105016112	0.7595615387	-0.6383178234	-0.8042349219	1.2893944979	1.2089048624	0	0
425	28	2003-07-06	192.5	medium	high	47	124	171	0	0	3	4	1	0	0	0	0	0	0	0	0	0	0	0	0	0	0	0	0	1	0	0	0	0	36	1	0	-0.2105016112	0.7595615387	-0.6383178234	-0.8042349219	1.2893944979	1.2089048624	1	1
426	104	2004-12-26	185.8	low	low	0	1106	1106	0	0	3	0	0	1	0	0	0	0	0	0	0	0	0	0	0	0	0	0	1	0	0	0	1	0	35	1	0	0.1549345553	1.6442402601	0.0970312804	-0.8042349219	1.2893944979	0.7333343625	0	1
427	104	2004-12-26	191.9	medium	high	0	2217	2217	0	0	3	2	1	0	0	0	1	0	0	0	1	0	0	1	0	0	0	0	0	1	0	0	0	0	21	1	0	0.0560714565	1.8311439753	-0.3567926586	-0.8042349219	1.2893944979	1.1782228947	0	0
428	104	2004-12-26	176	low	low	0	996	996	0	0	3	0	1	0	0	0	0	0	0	1	1	0	0	1	0	0	0	0	0	0	0	0	0	1	21	1	1	-0.3059013486	1.0795705318	-0.3502208591	-0.8042349219	1.2893944979	1.1168589592	1	1
429	39	2003-09-21	183.3	low	low	0	147	147	1	4	2	1	0	0	0	0	0	0	0	1	1	1	0	0	0	0	1	0	1	0	1	0	0	0	35	1	0	-0.7193769217	-1.3777276278	0.8188401461	-0.3684669435	-0.7872508764	-0.0797377303	1	1
429	104	2004-12-26	191.1	medium	high	147	101	248	0	0	2	1	0	0	0	0	0	0	0	1	1	1	0	0	0	0	1	0	1	1	0	0	0	0	35	1	0	-0.7193769217	-1.3777276278	0.8188401461	-0.3684669435	-0.7872508764	-0.0797377303	1	1
430	104	2004-12-26	190.2	medium	high	0	186	186	0	0	2	2	1	0	0	0	0	0	1	0	0	0	1	1	0	0	1	0	0	0	0	0	1	0	19	1	1	-1.2588707209	-0.6969385147	-0.9230300188	-1.8153613806	-1.0048490763	0.0429901294	1	0
431	104	2004-12-26	185.5	low	low	0	1187	1187	0	0	3	3	0	0	0	0	1	0	1	0	1	1	0	0	0	0	0	0	0	0	0	0	1	0	32	1	1	0.7299681306	2.4940114021	-0.675478816	-0.8042349219	1.2893944979	1.1628818512	1	1
432	104	2004-12-26	201.6	medium	high	0	931	931	0	0	4	0	0	1	0	0	0	0	0	0	0	0	0	1	0	0	0	1	0	0	0	0	1	0	22	1	0	0.0627896786	-0.8225180507	0.7314737439	0.8957823515	-0.4563067555	-0.0490557663	1	0
433	104	2004-12-26	193.9	medium	high	0	1429	1429	0	0	3	0	0	0	0	0	0	0	1	0	0	0	2	0	0	0	0	0	1	0	0	0	0	1	36	1	0	0.3649478257	-1.0726053715	1.2461874485	-0.8042349219	1.2893944979	1.2089048624	0	1
434	104	2004-12-26	187.4	low	low	0	1306	1306	0	0	3	0	1	0	0	0	0	0	0	0	0	0	0	0	0	0	0	0	0	0	0	0	0	1	35	1	0	-0.0625754595	-0.5350830555	0.4404915571	-0.8042349219	1.2893944979	1.2089048624	1	1
435	51	2003-12-14	199.7	medium	high	0	642	642	1	3	4	3	0	0	0	0	0	0	0	1	1	2	0	0	0	0	0	1	1	0	0	0	0	1	39	1	0	-0.0642378554	0.1840046793	-0.1605571061	0.8957823515	-0.4563067555	-0.2178065777	1	0
435	95	2004-10-17	206.7	high	high	642	10	652	1	4	4	4	1	0	0	0	0	0	0	1	1	2	0	0	0	0	0	1	1	1	0	0	0	0	39	1	0	-0.4076858163	1.1041510105	-0.427080512	1.0415363312	-0.458248049	-0.8314458728	1	1
435	104	2004-12-26	206.7	high	high	652	80	732	0	0	4	4	1	0	0	0	0	0	0	1	1	2	0	0	0	0	0	1	1	0	0	0	1	0	39	1	0	-0.4076858163	1.1041510105	-0.427080512	1.0415363312	-0.458248049	-0.8314458728	1	1
436	104	2004-12-26	204.8	medium	high	0	41	41	0	0	4	0	1	0	0	0	0	0	0	1	1	0	0	1	0	0	0	1	0	0	1	0	0	0	22	1	0	-0.1172304824	-0.1324441731	0.0951381922	0.8957823515	-0.4563067555	-0.8314458728	1	0
437	104	2004-12-26	193.9	medium	high	0	1412	1412	0	0	3	0	0	0	0	0	0	0	0	0	0	0	0	1	0	0	0	0	0	1	0	0	0	0	24	1	0	0.8237535954	1.860794425	-0.0564921089	-0.8042349219	1.2893944979	1.1935638189	0	0
438	104	2004-12-26	186.9	low	low	0	948	948	0	0	1	3	0	1	0	0	0	0	0	0	0	0	0	0	1	1	0	0	1	1	0	0	0	0	42	0	0	0.2269012481	0.152905494	0.1248729303	1.028072238	-0.510065496	-1.199629426	0	1
439	37	2003-09-07	197	medium	high	0	19	19	1	1	3	2	0	0	0	1	1	1	1	1	1	0	1	0	0	0	0	0	1	1	0	0	0	0	36	1	1	0.7193076015	1.5059754848	-0.3254925609	-0.8042349219	1.2893944979	1.1935638189	1	1
439	76	2004-06-06	203.4	medium	high	19	10	29	1	2	3	3	0	0	0	1	0	1	1	1	1	0	1	0	0	0	0	0	1	0	1	0	0	0	36	1	1	0.7681510448	-0.1470068693	-0.0862107053	-0.8042349219	1.2893944979	1.1321998835	1	0
439	104	2004-12-26	203.4	medium	high	29	213	242	0	0	3	4	0	0	0	1	0	1	1	0	0	0	1	0	0	0	0	0	1	0	1	0	0	0	36	1	1	0.7681510448	-0.1470068693	-0.0862107053	-0.8042349219	1.2893944979	1.1321998835	1	0
440	104	2004-12-26	192.8	medium	high	0	216	216	0	0	1	0	1	0	0	0	0	0	0	1	1	0	0	1	0	1	0	0	1	0	0	0	0	1	27	1	0	0.290024817	-1.093855381	0.7874042392	0.292335242	-0.9706577063	-0.9388327599	0	1
441	104	2004-12-26	198.7	medium	high	0	743	743	0	0	4	0	0	0	0	0	0	0	0	1	1	0	0	0	0	0	0	1	0	0	0	0	1	0	30	1	1	-0.2116227597	0.0587861128	-0.2269635499	0.8747732043	-0.4233145416	1.4236785173	1	1
442	104	2004-12-26	193.7	medium	high	0	320	320	0	0	1	0	0	0	1	0	0	0	0	1	1	0	0	1	0	1	0	0	0	1	0	0	0	0	29	1	0	-0.0349586718	-0.7641329169	-0.0539761297	-0.5132143497	-1.6860771179	-1.3683803082	0	0
443	104	2004-12-26	188.7	low	low	0	3925	3925	0	0	1	0	0	0	0	0	1	0	0	0	1	0	0	0	0	1	0	0	0	1	0	0	0	0	32	0	0	-0.9388740063	-0.7971833944	-0.1011559293	1.7743976116	0.2838962674	-1.199629426	1	0
444	88	2004-08-29	192.3	medium	high	0	148	148	1	2	1	1	0	1	0	0	0	0	0	1	1	0	0	0	1	1	0	0	0	1	0	0	0	0	47	1	0	0.6249973774	-0.4656248093	-0.064901486	1.3822122812	-0.0002015339	-1.0769015551	0	1
444	104	2004-12-26	192.3	medium	high	148	267	415	0	0	1	2	0	1	0	0	0	0	0	0	0	0	0	0	1	1	0	0	0	1	0	0	0	0	47	1	0	0.2269012481	0.152905494	0.1248729303	1.2404088974	-0.3917624652	-1.199629426	0	1
445	104	2004-12-26	190.6	medium	high	0	808	808	0	0	3	3	0	0	0	0	0	0	0	0	0	0	0	0	0	0	0	0	1	1	0	0	0	0	38	1	1	0.8854514956	2.0631382465	-0.6162385345	-0.8042349219	1.2893944979	1.1628818512	1	1
446	72	2004-05-09	185.8	low	low	0	891	891	1	3	3	3	0	1	0	0	1	0	0	1	1	0	0	0	0	0	0	0	1	1	0	0	0	0	35	1	0	1.0163527727	-0.317761153	-0.6140334606	-0.8042349219	1.2893944979	1.1321998835	1	0
446	78	2004-06-20	185.8	low	low	891	933	1824	1	2	3	3	0	1	0	0	0	0	0	1	1	0	0	0	0	0	0	0	1	1	0	0	0	0	35	1	0	1.0163527727	-0.317761153	-0.6140334606	-0.8042349219	1.2893944979	1.1321998835	1	0
446	104	2004-12-26	185.8	low	low	1824	1122	2946	0	0	3	3	0	1	0	0	0	0	0	1	1	0	0	0	0	0	0	0	1	1	0	0	0	0	35	1	0	1.0163527727	-0.317761153	-0.6140334606	-0.8042349219	1.2893944979	1.1321998835	1	0
447	104	2004-12-26	205	high	high	0	292	292	0	0	3	0	0	1	0	0	0	0	0	1	1	0	0	0	0	0	0	0	0	0	0	0	1	0	38	1	0	0.7863893509	0.227932319	-0.1946863979	-0.8042349219	1.2893944979	1.1935638189	1	0
448	104	2004-12-26	191.7	medium	high	0	498	498	0	0	1	1	0	1	0	0	0	0	0	0	0	0	0	0	0	1	0	0	1	1	0	0	0	0	36	1	0	-0.1106928289	-1.0665254593	-0.0825162902	1.028072238	-0.510065496	-1.2149704695	1	0
449	59	2004-02-08	202.1	medium	high	0	278	278	1	2	4	4	0	1	0	0	0	0	0	1	1	0	0	1	0	0	0	1	0	1	0	0	0	0	26	1	0	0.5805737376	-0.3625202477	0.2297946215	1.0415363312	-0.458248049	0.0890130773	1	1
449	67	2004-04-04	202.1	medium	high	278	334	612	1	1	4	4	0	1	0	0	1	0	0	1	1	0	0	1	0	0	0	1	0	1	0	0	0	0	26	1	0	0.5805737376	-0.3625202477	0.2297946215	1.0415363312	-0.458248049	0.0890130773	1	1
449	104	2004-12-26	202.1	medium	high	612	600	1212	0	0	4	4	0	1	0	0	0	0	0	1	1	0	0	1	0	0	0	1	0	0	0	0	1	0	26	1	0	-0.1645506024	1.8220014572	-0.9870170951	-0.8042349219	1.2893944979	1.0554950237	1	0
450	104	2004-12-26	208.6	high	high	0	114	114	0	0	4	0	1	0	0	0	0	0	0	1	1	0	0	1	0	0	0	1	0	0	0	0	1	0	29	0	0	-0.7189929485	-0.2620944679	0.4052112997	0.8957823515	-0.4563067555	-0.7087180018	1	0
451	19	2003-05-04	188.9	low	low	0	344	344	1	5	1	1	0	0	0	1	0	1	0	1	1	0	0	0	1	1	0	0	0	0	0	0	0	1	55	1	0	-0.438462168	0.0170304552	0.5821304917	0.8688815832	-0.9252591729	-1.0001966953	1	1
451	104	2004-12-26	192.8	medium	high	344	242	586	0	0	1	1	0	0	0	1	0	1	0	1	1	0	0	0	1	1	0	0	0	0	0	0	0	1	55	1	0	-0.438462168	0.0170304552	0.5821304917	0.8688815832	-0.9252591729	-1.0001966953	0	0
452	16	2003-04-13	198.3	medium	high	0	65	65	1	2	4	0	0	0	0	0	0	0	0	1	1	0	0	0	0	0	0	1	1	1	0	0	0	0	43	0	0	-0.78756845	-0.4413544536	-1.4029732943	0.5710824728	-0.4055785835	-1.0001966953	0	0
452	18	2003-04-27	198.3	medium	high	65	79	144	1	4	4	0	0	0	0	0	1	0	0	1	1	0	0	0	0	0	0	1	1	1	0	0	0	0	43	0	0	-0.78756845	-0.4413544536	-1.4029732943	0.5710824728	-0.4055785835	-1.0001966953	0	0
452	65	2004-03-21	203.8	medium	high	144	232	376	1	5	4	1	0	0	0	0	0	0	0	1	1	0	0	0	0	0	0	1	1	1	0	0	0	0	43	0	0	0.6049534678	0.4763435423	0.0780746043	0.5710824728	-0.4055785835	-1.0001966953	0	0
452	91	2004-09-19	208.6	high	high	376	2	378	1	3	4	2	0	0	0	0	0	0	0	1	1	0	0	0	1	0	0	1	1	0	0	1	0	0	43	0	0	0.6049534678	0.4763435423	0.0780746043	0.5710824728	-0.4055785835	-1.0001966953	0	0
452	104	2004-12-26	208.6	high	high	378	100	478	0	0	4	2	0	0	0	0	0	0	0	1	1	0	0	0	1	0	0	1	1	1	0	0	0	0	43	0	0	0.5432499051	2.3112018108	-1.5132929087	0.5710824728	-0.4055785835	-1.0001966953	0	0
453	72	2004-05-09	193.7	medium	high	0	90	90	1	2	1	5	0	1	0	0	0	0	0	1	1	1	0	0	0	1	0	0	0	1	0	0	0	0	35	1	1	1.0016292334	1.168653965	0.3972613215	0.1300956905	-2.1723315716	-1.2303113937	1	0
453	104	2004-12-26	193.7	medium	high	90	321	411	0	0	1	6	0	1	0	0	0	0	0	0	0	1	0	0	0	1	0	0	0	1	0	0	0	0	35	1	1	1.0016292334	1.168653965	0.3972613215	0.1300956905	-2.1723315716	-1.2303113937	1	0
454	104	2004-12-26	197.7	medium	high	0	716	716	0	0	4	4	0	1	0	0	0	0	0	0	0	1	0	1	0	0	0	1	0	1	0	0	0	0	19	1	0	0.0809712335	0.5164670348	0.1546301693	1.0415363312	-0.458248049	0.4878786206	1	0
455	104	2004-12-26	185.1	low	low	0	1062	1062	0	0	1	1	0	1	0	0	0	0	0	0	0	6	0	0	0	1	0	0	1	0	0	0	0	1	19	1	0	-0.0862847343	0.1763407886	1.131644845	0.292335242	-0.9706577063	-0.9695147276	1	0
456	104	2004-12-26	189.6	low	low	0	1661	1661	0	0	1	0	0	1	0	0	0	0	1	0	0	0	0	0	0	1	0	0	0	1	0	0	0	0	26	1	0	1.5673992634	0.9431625605	0.9672402143	0.292335242	-0.9706577063	-0.923491776	1	0
457	97	2004-10-31	196.1	medium	high	0	2657	2657	1	2	2	0	0	0	0	0	0	0	0	1	1	0	0	0	0	0	1	0	0	0	1	0	0	0	36	1	0	-1.103852272	-1.3139660358	0.0003597844	-2.7995643616	-0.4943807423	-0.0183738004	1	0
457	104	2004-12-26	196.1	medium	high	2657	2713	5370	0	0	2	0	0	0	0	0	1	0	0	0	1	0	0	0	0	0	1	0	0	0	1	0	0	0	36	1	0	-2.5603981018	-2.050314188	0.8419844508	-1.8153613806	-1.0048490763	-0.0337147824	1	0
458	67	2004-04-04	200.5	medium	high	0	128	128	1	5	3	3	1	0	0	0	0	0	0	1	1	0	0	1	0	0	0	0	1	0	1	0	0	0	22	1	1	-0.6894105077	-0.5258951783	0.2026539594	-0.8042349219	1.2893944979	1.4543604851	1	1
458	104	2004-12-26	200.5	medium	high	128	394	522	0	0	3	3	1	0	0	0	0	0	0	0	0	0	0	1	0	0	0	0	1	0	0	0	1	0	22	1	1	-0.6894105077	-0.5258951783	0.2026539594	-0.8042349219	1.2893944979	1.4543604851	1	1
459	40	2003-09-28	176	low	low	0	550	550	1	5	3	0	0	1	0	0	1	0	0	1	1	0	0	0	1	0	0	0	1	1	0	0	0	0	45	1	0	1.6275812387	0.6413273215	0.4980138838	-0.8960357308	-0.3202427626	-1.0001966953	1	0
459	76	2004-06-06	205	high	high	550	86	636	1	2	3	1	0	1	0	0	0	0	0	1	1	0	0	0	1	0	0	0	1	1	0	0	0	0	45	1	0	1.1567014456	2.4783227444	-1.1895208359	-0.8042349219	1.2893944979	1.1321998835	1	1
459	104	2004-12-26	205	high	high	636	289	925	0	0	3	1	0	1	0	0	1	0	0	0	1	0	0	0	1	0	0	0	1	1	0	0	0	0	45	1	0	1.1567014456	2.4783227444	-1.1895208359	-0.8042349219	1.2893944979	1.1321998835	1	1
460	11	2003-03-09	204	medium	high	0	244	244	1	3	4	2	0	0	1	0	0	0	0	1	1	0	0	0	0	0	0	1	0	0	0	0	1	0	33	1	0	-0.5070495009	0.7677372098	-0.0424578711	0.5710824728	-0.4055785835	-0.8314458728	0	0
460	64	2004-03-14	205	high	high	244	100	344	1	4	4	3	0	1	0	0	0	0	0	1	1	0	0	0	0	0	0	1	0	1	0	0	0	0	33	1	0	-0.0028099753	0.1903885901	-0.455209583	0.8957823515	-0.4563067555	0.2731048763	1	0
460	104	2004-12-26	204.6	medium	high	344	27	371	0	0	4	4	0	0	0	0	0	0	0	1	1	0	0	0	0	0	0	1	0	1	0	0	0	0	33	1	0	-0.3578442931	-0.5298074484	-0.1723391712	0.8957823515	-0.4563067555	0.2884458601	1	0
461	104	2004-12-26	177.9	low	low	0	924	924	0	0	3	4	0	1	0	0	0	0	0	0	0	0	0	0	0	0	0	0	1	1	0	0	0	0	28	1	0	-0.9409667253	-0.6624518633	0.389726609	-0.8042349219	1.2893944979	1.1782228947	1	0
462	38	2003-09-14	202.8	medium	high	0	821	821	1	5	4	1	0	1	0	0	0	0	0	1	1	0	0	1	0	0	0	1	0	0	0	0	1	0	19	1	0	-0.7817538977	-0.0893671289	0.1530793905	0.8747732043	-0.4233145416	1.2549277544	1	1
462	104	2004-12-26	205.5	high	high	821	422	1243	0	0	4	1	0	1	0	0	0	0	0	0	0	0	0	1	0	0	0	1	0	0	0	0	1	0	19	1	0	-0.5898426771	0.5324732065	-0.8413944244	0.8747732043	-0.4233145416	1.2242457867	0	0
463	23	2003-06-01	188.8	low	low	0	65	65	1	2	1	1	0	1	0	0	0	0	0	1	1	0	0	1	0	1	0	0	0	1	0	0	0	0	21	1	0	0.8190805316	-0.1348345578	-0.236367926	0.8688815832	-0.9252591729	-1.0462195873	1	0
463	104	2004-12-26	192.5	medium	high	65	407	472	0	0	1	3	0	1	0	0	0	0	0	0	0	1	0	1	0	1	0	0	0	1	0	0	0	0	21	1	0	0.1882113367	-0.2567043006	-0.475925982	1.2404088974	-0.3917624652	-1.2303113937	1	0
464	104	2004-12-26	190.2	medium	high	0	1618	1618	0	0	3	2	0	0	0	0	0	0	1	0	0	0	1	1	0	0	0	0	0	1	0	0	0	0	22	0	1	0.1547786146	-0.2615938783	0.4195003211	-0.8042349219	1.2893944979	1.2089048624	0	1
465	20	2003-05-11	183.5	low	low	0	19	19	1	5	2	4	0	0	1	0	1	0	0	1	1	0	0	0	0	0	1	0	0	1	0	0	0	0	35	1	1	-0.5212184191	0.133634463	-0.2662782073	-0.7997999191	-0.5156743526	-0.0950787142	1	0
465	63	2004-03-07	186.3	low	low	19	33	52	1	2	2	5	0	0	1	0	0	0	0	1	1	0	0	0	0	0	1	0	0	0	1	0	0	0	35	1	1	-0.5212184191	0.133634463	-0.2662782073	-0.7997999191	-0.5156743526	-0.0950787142	1	1
465	65	2004-03-21	186.3	low	low	52	47	99	1	4	2	5	0	0	1	0	1	0	0	1	1	0	0	0	0	0	1	0	0	0	1	0	0	0	35	1	1	-1.13554883	-0.1654818207	-1.3093144894	-0.7997999191	-0.5156743526	-0.524626255	1	1
465	66	2004-03-28	186.3	low	low	99	54	153	1	1	2	6	0	0	1	0	0	0	0	1	1	0	0	0	0	0	1	0	0	0	1	0	0	0	35	1	1	0.0926742554	0.8952451944	-0.5704054236	-0.8042349219	1.2893944979	1.1475409269	1	1
465	104	2004-12-26	191.1	medium	high	153	121	274	0	0	2	6	0	0	1	0	0	0	0	0	0	0	0	0	0	0	1	0	0	0	1	0	0	0	35	1	1	-0.8765263557	0.2442296594	0.1804713607	-1.8153613806	-1.0048490763	0.0429901294	1	1
466	68	2004-04-11	192.5	medium	high	0	161	161	1	4	1	0	0	1	0	0	0	0	0	1	1	0	0	1	0	1	0	0	0	1	0	0	0	0	27	1	0	0.7340235114	-0.7098841071	-0.2037606686	1.3822122812	-0.0002015339	-1.0769015551	0	0
466	104	2004-12-26	192.5	medium	high	161	420	581	0	0	1	0	0	1	0	0	0	0	0	1	1	0	0	1	0	1	0	0	0	1	0	0	0	0	27	1	0	0.7340235114	-0.7098841071	-0.2037606686	1.3822122812	-0.0002015339	-1.0769015551	0	0
467	104	2004-12-26	194.9	medium	high	0	158	158	0	0	1	0	0	0	0	0	0	0	0	1	1	0	0	0	0	1	0	0	0	1	0	0	0	0	34	1	0	-1.0501765013	-0.3422777057	-1.2602411509	0.5710824728	-0.4055785835	-0.8774688244	0	0
468	104	2004-12-26	188.9	low	low	0	918	918	0	0	1	0	0	1	0	0	0	0	0	0	0	1	0	0	0	1	0	0	0	0	0	0	1	0	30	1	0	1.3438366652	1.0371886492	0.1017742679	1.028072238	-0.510065496	-1.2149704695	1	0
469	104	2004-12-26	203.4	medium	high	0	304	304	0	0	4	0	0	1	0	0	0	1	0	1	1	0	0	0	0	0	0	1	0	0	0	0	1	0	35	1	0	-0.821415782	-0.6189285517	3.19998312	0.8957823515	-0.4563067555	1.024813056	1	1
470	104	2004-12-26	211.8	high	high	0	75	75	0	0	3	1	0	0	0	0	0	0	0	1	1	0	0	0	0	0	0	0	0	0	1	0	0	0	25	1	0	1.1860532761	0.4614483714	0.2126412094	-0.8042349219	1.2893944979	1.2089048624	1	0
471	83	2004-07-25	191.7	medium	high	0	341	341	1	1	1	1	0	0	1	0	0	0	0	1	1	0	0	0	1	1	0	0	0	1	0	0	0	0	51	1	0	-0.6595763564	-0.8271917105	1.7227853537	1.177319169	-2.5262904167	-1.3683803082	1	0
471	104	2004-12-26	197.5	medium	high	341	51	392	0	0	1	1	0	0	1	0	0	0	0	1	1	0	0	0	1	1	0	0	0	1	0	0	0	0	51	1	0	-0.6595763564	-0.8271917105	1.7227853537	1.177319169	-2.5262904167	-1.3683803082	1	0
472	104	2004-12-26	204.5	medium	high	0	1699	1699	0	0	4	0	0	0	0	0	1	0	0	0	1	0	0	1	0	0	0	1	0	1	0	0	0	0	27	1	0	-1.0501765013	-0.3422777057	-1.2602411509	0.5710824728	-0.4055785835	-0.8774688244	1	0
473	68	2004-04-11	192.3	medium	high	0	7	7	1	1	1	2	0	1	0	0	0	0	0	1	1	0	0	0	1	1	0	0	0	1	0	0	0	0	44	0	1	-1.0303068161	-0.703547895	-0.6105954647	1.4352911711	-1.2356606722	-1.1229245663	1	0
473	93	2004-10-03	192.3	medium	high	7	182	189	1	5	1	2	0	1	0	0	0	0	0	1	1	0	0	0	1	1	0	0	0	1	0	0	0	0	44	0	1	-0.2801482081	-1.5340561867	-0.9721032977	1.2404088974	-0.3917624652	-1.2149704695	1	0
473	104	2004-12-26	192.3	medium	high	189	266	455	0	0	1	2	0	1	0	0	0	0	0	1	1	0	0	0	1	1	0	0	0	1	0	0	0	0	44	0	1	-0.2801482081	-1.5340561867	-0.9721032977	1.2404088974	-0.3917624652	-1.2149704695	1	0
474	29	2003-07-13	188.8	low	low	0	109	109	1	2	1	3	0	0	1	0	0	0	0	1	1	0	0	1	0	1	0	0	1	0	1	0	0	0	25	1	0	-0.381172061	-0.565710187	0.7825577259	1.2404088974	-0.3917624652	-1.199629426	0	0
474	49	2003-11-30	188.8	low	low	109	249	358	1	3	1	3	0	0	1	0	1	0	0	1	1	0	0	1	0	1	0	0	1	0	1	0	0	0	25	1	0	-0.381172061	-0.565710187	0.7825577259	1.2404088974	-0.3917624652	-1.199629426	0	0
474	104	2004-12-26	193.2	medium	high	358	214	572	0	0	1	4	0	0	1	0	0	0	0	1	1	0	0	1	0	1	0	0	1	0	1	0	0	0	25	1	0	1.3549438715	0.1153128371	-1.3153585196	1.2404088974	-0.3917624652	-1.199629426	0	0
475	104	2004-12-26	211.5	high	high	0	102	102	0	0	3	0	0	0	0	0	0	0	0	1	1	0	0	1	0	0	0	0	0	0	0	0	1	0	28	1	0	-0.2386084646	-0.8917206526	0.882641077	-0.8042349219	1.2893944979	0.4571966529	0	1
476	104	2004-12-26	205.8	high	high	0	435	435	0	0	4	1	0	0	0	0	0	0	0	0	0	0	0	0	1	0	0	1	0	0	0	0	1	0	47	1	0	-0.6337126493	-0.0065866564	0.8307467699	0.8747732043	-0.4233145416	1.2089048624	1	0
477	104	2004-12-26	193.6	medium	high	0	444	444	0	0	1	1	0	0	0	0	0	0	1	0	0	1	0	0	0	1	0	0	0	0	0	0	1	0	31	1	0	-0.8336138129	-0.2121477425	-0.2518290579	0.5710824728	-0.4055785835	-0.6780360341	1	0
478	104	2004-12-26	192.5	medium	high	0	669	669	0	0	3	1	0	0	0	0	0	0	1	1	1	0	1	1	0	0	0	0	0	0	0	0	1	0	18	1	0	0.9130409956	-0.4134620428	0.4434484541	-0.8042349219	1.2893944979	1.2089048624	1	0
479	104	2004-12-26	190.3	medium	high	0	581	581	0	0	1	4	0	1	0	0	0	0	0	0	0	0	0	0	0	1	0	0	1	1	0	0	0	0	35	0	1	-0.0207687765	-1.3063384295	-0.7118775249	1.2404088974	-0.3917624652	-1.2303113937	1	0
480	27	2003-06-29	183.3	low	low	0	64	64	1	4	2	7	0	1	0	0	1	0	1	1	1	1	0	0	0	0	1	0	1	1	0	0	0	0	22	1	0	1.6213716269	-0.1168113947	-0.1078297794	-0.3684669435	-0.7872508764	0.0429901294	1	1
480	104	2004-12-26	190.2	medium	high	64	211	275	0	0	2	7	0	1	0	0	0	0	1	0	0	1	0	0	0	0	1	0	1	1	0	0	0	0	22	1	0	1.6213716269	-0.1168113947	-0.1078297794	-0.3684669435	-0.7872508764	0.0429901294	1	1
481	104	2004-12-26	200.2	medium	high	0	1116	1116	0	0	4	1	0	0	0	0	0	0	0	0	0	0	0	0	1	0	0	1	0	0	0	0	1	0	42	1	0	-0.040841531	-1.4159007072	0.6647893786	0.5710824728	-0.4055785835	-1.0001966953	1	0
482	52	2003-12-21	188.6	low	low	0	315	315	1	5	1	4	0	1	0	0	0	0	0	1	1	0	0	1	0	1	0	0	0	1	0	0	0	0	22	1	1	-0.3822831511	-0.2194016576	0.2212188989	1.3822122812	-0.0002015339	-1.1075835228	1	1
482	104	2004-12-26	193.2	medium	high	315	199	514	0	0	1	5	0	1	0	0	0	0	0	1	1	0	0	1	0	1	0	0	0	1	0	0	0	0	22	1	1	-0.5928186774	0.7227896452	-1.0698170662	1.3822122812	-0.0002015339	-1.2303113937	1	0
483	104	2004-12-26	186.3	low	low	0	325	325	0	0	2	0	1	0	0	0	0	1	0	1	1	0	1	0	1	0	1	0	0	0	0	0	1	0	45	1	1	-1.103852272	-1.3139660358	0.0003597844	-2.7995643616	-0.4943807423	-0.0183738004	0	1
484	66	2004-03-28	176.3	low	low	0	687	687	1	4	3	6	0	1	0	0	0	0	0	1	1	0	0	0	0	0	0	0	1	1	0	0	0	0	32	1	1	1.3455365896	-0.495833993	-0.3202444613	-0.8042349219	1.2893944979	1.1628818512	1	1
484	91	2004-09-19	176.3	low	low	687	862	1549	1	2	3	6	0	1	0	0	0	0	0	1	1	0	0	0	0	0	0	0	1	0	0	0	1	0	32	1	1	0.9114130735	1.5511977673	1.0799450874	-0.8042349219	1.2893944979	1.2242457867	1	1
484	103	2004-12-12	176.3	low	low	1549	946	2495	1	1	3	6	0	1	0	0	1	0	0	1	1	0	0	0	0	0	0	0	1	1	0	0	0	0	32	1	1	0.9114130735	1.5511977673	1.0799450874	-0.8042349219	1.2893944979	1.2242457867	1	1
484	104	2004-12-26	176.3	low	low	2495	960	3455	0	0	3	6	0	1	0	0	0	0	0	1	1	0	0	0	0	0	0	0	1	1	0	0	0	0	32	1	1	0.9114130735	1.5511977673	1.0799450874	-0.8042349219	1.2893944979	1.2242457867	1	1
485	104	2004-12-26	190.2	medium	high	0	1618	1618	0	0	3	0	1	0	0	0	0	0	0	0	0	0	0	1	0	0	0	0	1	0	0	0	0	1	18	1	0	1.9856057167	0.7205907106	-0.385827601	-0.8042349219	1.2893944979	1.1475409269	1	0
486	41	2003-10-05	185	low	low	0	844	844	1	3	2	2	0	0	0	0	0	0	0	1	1	0	0	0	0	0	1	0	0	1	0	0	0	0	36	1	0	-1.0479950905	-0.4596835673	0.7518753409	-0.7997999191	-0.5156743526	-0.4172393382	1	0
486	104	2004-12-26	185	low	low	844	1292	2136	0	0	2	2	0	0	0	0	0	0	0	0	0	0	0	0	0	0	1	0	0	1	0	0	0	0	36	1	0	-0.4190480709	0.8493728042	0.3245226741	0.5909893513	-0.447514087	-1.1075835228	1	0
487	85	2004-08-08	207.5	high	high	0	55	55	1	2	4	0	1	0	0	0	0	0	0	1	1	0	0	1	0	0	0	1	0	0	0	0	0	1	22	1	0	-0.7189929485	-0.2620944679	0.4052112997	0.8957823515	-0.4563067555	-0.7087180018	1	0
487	88	2004-08-29	207.5	high	high	55	76	131	1	5	4	1	1	0	0	0	1	0	0	1	1	0	0	1	0	0	0	1	0	0	0	0	0	1	22	1	0	-0.7189929485	-0.2620944679	0.4052112997	0.8957823515	-0.4563067555	-0.7087180018	1	0
487	104	2004-12-26	208.6	high	high	131	115	246	0	0	4	1	1	0	0	0	0	0	0	1	1	0	0	1	0	0	0	1	0	0	0	0	0	1	22	1	0	-0.7189929485	-0.2620944679	0.4052112997	0.8957823515	-0.4563067555	-0.7087180018	1	0
488	104	2004-12-26	208.6	high	high	0	107	107	0	0	4	4	0	1	0	0	0	0	0	1	1	0	0	0	0	0	0	1	0	0	0	0	1	0	29	1	0	1.470703721	1.4729882479	-0.4943293035	1.0415363312	-0.458248049	-0.1717836261	1	0
489	104	2004-12-26	201.6	medium	high	0	934	934	0	0	4	3	0	0	0	0	0	0	0	0	0	0	0	0	0	0	0	1	0	0	0	0	1	0	39	1	1	0.2209981084	1.4133418798	-0.4814276695	0.5710824728	-0.4055785835	-1.0001966953	0	0
490	104	2004-12-26	200.8	medium	high	0	1235	1235	0	0	4	0	0	0	0	0	1	0	0	0	1	0	0	1	0	0	0	1	0	1	0	0	0	0	21	1	0	-0.7134904265	-0.0756299421	-0.1031702161	0.8957823515	-0.4563067555	-0.8621278405	1	0
491	19	2003-05-04	184.2	low	low	0	55	55	1	1	2	4	0	0	0	0	0	0	0	1	1	0	0	0	0	0	1	0	1	1	0	0	0	0	42	1	1	0.5211042166	-0.157953769	0.5281674862	0.292335242	-0.9706577063	-0.9541737437	1	0
491	43	2003-10-19	184.9	low	low	55	16	71	1	4	2	5	0	0	0	0	0	0	0	1	1	0	0	0	0	0	1	0	1	1	0	0	0	0	42	1	1	-0.6532000303	0.0190248527	1.2758747339	0.1178779677	-0.5894348621	-1.2763344049	1	1
491	85	2004-08-08	187.3	low	low	71	121	192	1	2	2	5	0	0	0	0	0	0	0	1	1	0	0	0	1	0	1	0	1	1	0	0	0	0	42	1	1	1.9650156498	1.490650773	0.4090904593	0.8688815832	-0.9252591729	-1.0001966953	1	1
491	104	2004-12-26	187.3	low	low	192	261	453	0	0	2	5	0	0	0	0	0	0	0	1	1	0	0	0	1	0	1	0	1	1	0	0	0	0	42	1	1	1.7715317011	0.5786384344	0.3533200324	-1.8153613806	-1.0048490763	0.0429901294	1	1
492	16	2003-04-13	197.7	medium	high	0	81	81	1	5	4	3	0	1	0	0	0	0	1	1	1	0	1	0	0	0	0	1	0	1	0	0	0	0	27	1	0	0.6049534678	0.4763435423	0.0780746043	0.5710824728	-0.4055785835	-1.0001966953	0	1
492	61	2004-02-22	205	high	high	81	76	157	1	3	4	4	0	1	0	0	1	0	1	1	1	0	1	0	0	0	0	1	0	0	0	0	0	1	27	1	0	0.6049534678	0.4763435423	0.0780746043	0.5710824728	-0.4055785835	-1.0001966953	1	0
492	89	2004-09-05	208.6	high	high	157	7	164	1	1	4	5	0	1	0	0	0	0	1	1	1	0	1	0	0	0	0	1	0	1	0	0	0	0	27	1	0	0.6049534678	0.4763435423	0.0780746043	0.5710824728	-0.4055785835	-1.0001966953	1	0
492	104	2004-12-26	208.6	high	high	164	119	283	0	0	4	5	0	1	0	0	0	0	1	1	1	0	1	0	0	0	0	1	0	0	0	0	1	0	27	1	0	0.6049534678	0.4763435423	0.0780746043	0.5710824728	-0.4055785835	-1.0001966953	0	0
493	104	2004-12-26	191.3	medium	high	0	1926	1926	0	0	3	0	0	0	1	0	0	0	1	0	0	0	0	1	0	0	0	0	0	1	0	0	0	0	23	1	0	-0.5431322455	-0.2851779759	-0.4714650512	-0.8042349219	1.2893944979	1.4543604851	1	1
494	104	2004-12-26	177.9	low	low	0	935	935	0	0	3	1	0	1	0	0	0	0	0	0	0	0	0	0	0	0	0	0	0	1	0	0	0	0	37	1	0	0.0522321947	0.4138188064	-0.2258573174	-0.8042349219	1.2893944979	1.1628818512	1	0
495	19	2003-05-04	189	low	low	0	45	45	1	2	1	3	1	0	0	0	0	0	1	1	1	1	1	0	0	1	0	0	1	0	0	0	0	1	21	1	0	-1.4192141294	-0.9612103105	-1.4906009436	0.292335242	-0.9706577063	-1.0001966953	1	0
495	104	2004-12-26	195.8	medium	high	45	10	55	0	0	1	4	1	0	0	0	0	0	1	1	1	1	1	0	0	1	0	0	1	0	0	0	0	1	21	1	0	-0.0127337277	-0.1269728839	0.2366975695	0.292335242	-0.9706577063	-0.9388327599	1	0
496	104	2004-12-26	189.2	low	low	0	1285	1285	0	0	1	0	0	0	0	0	0	0	0	0	0	0	0	0	1	1	0	0	0	1	0	0	0	0	47	1	1	0.2831562757	0.358627677	0.4783416986	-0.8042349219	1.2893944979	0.2270819247	0	0
497	104	2004-12-26	192.8	medium	high	0	240	240	0	0	1	0	0	1	0	0	0	0	0	1	1	0	0	1	0	1	0	0	0	1	0	0	0	0	30	1	0	-0.1106928289	-1.0665254593	-0.0825162902	1.028072238	-0.510065496	-1.2149704695	0	0
498	104	2004-12-26	198.3	medium	high	0	677	677	0	0	4	0	1	0	0	0	0	0	0	0	0	0	0	1	0	0	0	1	0	0	0	0	1	0	24	1	0	0.2369180918	0.7001475096	-0.4570774436	0.5710824728	-0.4055785835	-1.0001966953	1	0
499	104	2004-12-26	187.3	low	low	0	272	272	0	0	2	0	1	0	0	0	0	0	0	1	1	0	0	1	0	0	1	0	0	1	0	0	0	0	27	1	0	-1.0280582905	-0.4888220429	-1.0921623707	-0.8042349219	1.2893944979	1.1015179157	1	0
500	32	2003-08-03	192.5	medium	high	0	134	134	1	4	3	3	0	0	0	0	0	0	0	1	1	0	0	0	1	0	0	0	0	0	0	0	1	0	59	1	0	-0.2709184885	0.3351092041	-0.3712753057	-0.8042349219	1.2893944979	1.5157244205	0	0
500	67	2004-04-04	187.7	low	low	134	65	199	1	2	3	3	0	0	0	0	0	0	0	1	1	0	0	0	1	0	0	0	0	1	0	0	0	0	59	1	0	-0.2709184885	0.3351092041	-0.3712753057	-0.8042349219	1.2893944979	1.5157244205	1	1
500	76	2004-06-06	187.7	low	low	199	128	327	1	5	3	3	0	0	0	0	1	0	0	1	1	0	0	0	1	0	0	0	0	1	0	0	0	0	59	1	0	-0.2709184885	0.3351092041	-0.3712753057	-0.8042349219	1.2893944979	1.5157244205	1	1
500	104	2004-12-26	212.8	high	high	327	46	373	0	0	3	4	0	0	0	0	0	0	0	0	0	0	0	0	1	0	0	0	0	1	0	0	0	0	59	1	0	-0.2709184885	0.3351092041	-0.3712753057	-0.8042349219	1.2893944979	1.5157244205	1	0
501	104	2004-12-26	185.1	low	low	0	1388	1388	0	0	3	0	0	1	0	0	0	0	1	0	0	0	1	1	0	0	0	0	1	0	0	0	1	0	27	0	0	-0.2114426792	1.2270983458	-1.0112928152	-0.8042349219	1.2893944979	1.1015179157	0	1
502	104	2004-12-26	184.8	low	low	0	676	676	0	0	2	4	0	0	0	0	0	1	0	0	0	0	2	0	1	0	1	0	1	0	0	0	1	0	43	1	0	-0.8765263557	0.2442296594	0.1804713607	-1.8153613806	-1.0048490763	0.0429901294	1	0
503	21	2003-05-18	202.3	medium	high	0	1639	1639	1	5	4	3	0	1	0	0	1	0	0	1	1	0	0	0	0	0	0	1	0	1	0	0	0	0	32	1	0	0.0249870457	0.0808594152	-1.1037274599	-0.8042349219	1.2893944979	1.3469736576	1	0
503	104	2004-12-26	203.8	medium	high	1639	492	2131	0	0	4	4	0	1	0	0	0	0	0	1	1	0	0	0	0	0	0	1	0	0	0	0	1	0	32	1	0	-0.5256679654	-0.1801817864	-0.6402186751	0.5909893513	-0.447514087	-1.0922425985	1	0
504	104	2004-12-26	190.3	medium	high	0	577	577	0	0	1	4	1	0	0	0	0	0	0	0	0	0	0	0	0	1	0	0	1	1	0	0	0	0	33	1	1	-0.9128590822	-0.6527167559	-1.3850780725	1.7743976116	0.2838962674	-1.0462195873	1	0
505	23	2003-06-01	202.1	medium	high	0	32	32	1	2	4	0	0	1	0	0	0	0	0	1	1	0	0	0	0	0	0	1	0	1	0	0	0	0	34	1	1	-0.3546852767	-0.9295725822	-0.2504227161	1.0415363312	-0.458248049	0.0123081645	1	0
505	44	2003-10-26	202.1	medium	high	32	179	211	1	4	4	1	0	1	0	0	1	0	0	1	1	0	0	0	0	0	0	1	0	1	0	0	0	0	34	1	1	-0.3546852767	-0.9295725822	-0.2504227161	1.0415363312	-0.458248049	0.0123081645	1	1
505	104	2004-12-26	206.4	high	high	211	234	445	0	0	4	1	0	1	0	0	0	0	0	1	1	0	0	0	0	0	0	1	0	0	0	0	1	0	34	1	1	-0.8411093354	-1.1308269501	3.4879555702	1.0415363312	-0.458248049	-0.2638295293	0	1
506	33	2003-08-10	204.2	medium	high	0	19	19	1	4	4	6	1	0	0	0	0	0	0	1	1	0	0	1	0	0	0	1	0	0	1	0	0	0	21	1	0	-0.6521806121	-1.2201507092	1.4407362938	0.8957823515	-0.4563067555	-0.8314458728	0	0
506	49	2003-11-30	205.8	high	high	19	66	85	1	2	4	6	1	0	0	0	0	0	0	1	1	0	0	1	0	0	0	1	0	0	1	0	0	0	21	1	0	-0.1172304824	-0.1324441731	0.0951381922	0.8957823515	-0.4563067555	-0.8314458728	0	0
506	104	2004-12-26	206.4	high	high	85	226	311	0	0	4	7	1	0	0	0	0	0	0	0	0	0	0	1	0	0	0	1	0	0	1	0	0	0	21	1	0	0.3016456962	-0.3040852249	-0.2350121289	0.8957823515	-0.4563067555	-0.8928098083	1	0
507	104	2004-12-26	184.2	low	low	0	839	839	0	0	2	0	0	0	1	0	0	0	0	1	1	0	0	0	1	0	1	0	0	0	0	0	1	0	63	1	0	-0.7931765914	1.3640552759	-0.3983050585	-0.7997999191	-0.5156743526	-0.0950787142	1	0
508	103	2004-12-12	191.7	medium	high	0	481	481	0	0	1	2	0	0	0	0	0	1	0	1	1	0	0	0	0	1	0	0	1	1	0	0	0	0	30	1	0	-0.1106928289	-1.0665254593	-0.0825162902	1.028072238	-0.510065496	-1.2149704695	1	0
508	104	2004-12-19	191.7	medium	high	481	488	969	1	5	1	2	0	0	0	0	0	1	0	1	1	0	0	0	0	1	0	0	1	1	0	0	0	0	30	1	0	-0.1106928289	-1.0665254593	-0.0825162902	1.028072238	-0.510065496	-1.2149704695	1	0
509	104	2004-12-26	197.6	medium	high	0	113	113	0	0	1	0	0	0	0	0	0	0	0	1	1	0	0	0	1	1	0	0	0	1	0	0	0	0	48	0	0	-0.3689711392	-0.7792572379	-0.2633436024	1.2102575302	-2.2724547386	-1.0615606308	1	0
510	104	2004-12-26	213.5	high	high	0	20	20	0	0	3	2	0	0	0	0	0	0	1	1	1	0	1	0	1	0	0	0	1	0	0	0	0	1	42	1	0	0.1666184068	1.0453271866	0.7659353614	-0.8042349219	1.2893944979	1.1168589592	0	0
511	104	2004-12-26	183	low	low	0	895	895	0	0	3	0	0	0	0	0	0	0	1	0	0	0	0	0	0	0	0	0	1	1	0	0	0	0	32	1	0	-1.8104526997	-1.050526619	0.8664698601	-0.8042349219	1.2893944979	1.4543604851	1	1
512	23	2003-06-01	188.8	low	low	0	41	41	1	3	1	3	1	0	0	0	0	0	0	1	1	0	0	1	0	1	0	0	1	0	1	0	0	0	20	1	1	0.4936252236	1.0466793776	1.508988142	0.292335242	-0.9706577063	-0.9388327599	1	0
512	45	2003-11-02	193.6	medium	high	41	11	52	1	4	1	3	1	0	0	0	0	0	0	1	1	0	0	1	0	1	0	0	1	0	1	0	0	0	20	1	1	0.4936252236	1.0466793776	1.508988142	0.292335242	-0.9706577063	-0.9388327599	1	0
512	104	2004-12-26	193.6	medium	high	52	431	483	0	0	1	4	1	0	0	0	0	0	0	0	0	0	0	1	0	1	0	0	1	0	1	0	0	0	20	1	1	0.4936252236	1.0466793776	1.508988142	0.292335242	-0.9706577063	-0.9388327599	1	1
513	104	2004-12-26	191.3	medium	high	0	1590	1590	0	0	3	1	0	1	0	0	0	0	0	0	0	0	0	0	0	0	0	0	0	0	0	0	1	0	30	0	0	0.3506649733	-0.1427881569	0.9699599743	-0.8042349219	1.2893944979	0.3498097956	1	0
514	83	2004-07-25	190.1	medium	high	0	432	432	1	4	1	6	1	0	0	0	0	0	0	1	1	0	1	0	1	1	0	0	0	0	0	0	1	0	41	1	0	-0.8366777301	0.6687505841	-1.2102264166	1.028072238	-0.510065496	1.1782228947	1	0
514	104	2004-12-26	196.7	medium	high	432	152	584	0	0	1	6	1	0	0	0	0	0	0	1	1	0	1	0	1	1	0	0	0	1	0	0	0	0	41	1	0	-0.8366777301	0.6687505841	-1.2102264166	1.028072238	-0.510065496	1.1782228947	1	0
515	104	2004-12-26	190.5	medium	high	0	2817	2817	0	0	3	4	0	1	0	0	0	0	0	0	0	0	0	1	0	0	0	0	1	1	0	0	0	0	25	1	0	1.1415324211	1.6874420643	-0.941183269	-0.8042349219	1.2893944979	1.070835948	1	1
516	104	2004-12-26	184.2	low	low	0	656	656	0	0	2	5	0	1	0	0	0	0	0	0	0	0	0	1	0	0	1	0	1	1	0	0	0	0	20	1	1	-0.1451542228	0.4232052863	-0.8049022555	-1.8153613806	-1.0048490763	0.0429901294	1	1
517	104	2004-12-26	200.3	medium	high	0	2559	2559	0	0	1	0	0	0	0	0	0	0	0	0	0	0	0	0	0	1	0	0	0	1	0	0	0	0	38	1	0	1.3952987194	0.1169531345	-0.2724945843	1.2404088974	-0.3917624652	-1.1689474583	1	0
518	62	2004-02-29	200.5	medium	high	0	74	74	1	1	3	3	0	0	0	0	1	0	0	1	1	0	0	0	0	0	0	0	1	1	0	0	0	0	39	1	1	0.0926742554	0.8952451944	-0.5704054236	-0.8042349219	1.2893944979	1.1475409269	1	1
518	98	2004-11-07	200.5	medium	high	74	326	400	1	2	3	3	0	0	0	0	0	0	0	1	1	0	0	0	0	0	0	0	1	1	0	0	0	0	39	1	1	0.0926742554	0.8952451944	-0.5704054236	-0.8042349219	1.2893944979	1.1475409269	1	1
518	102	2004-12-05	200.5	medium	high	400	354	754	1	5	3	3	0	0	0	0	1	0	0	1	1	0	0	0	0	0	0	0	1	1	0	0	0	0	39	1	1	0.0926742554	0.8952451944	-0.5704054236	-0.8042349219	1.2893944979	1.1475409269	1	1
518	104	2004-12-26	200.5	medium	high	754	375	1129	0	0	3	3	0	0	0	0	0	0	0	1	1	0	0	0	0	0	0	0	1	1	0	0	0	0	39	1	1	0.0926742554	0.8952451944	-0.5704054236	-0.8042349219	1.2893944979	1.1475409269	1	1
519	104	2004-12-26	184.3	low	low	0	556	556	0	0	2	0	0	0	0	0	0	0	0	0	0	0	0	1	0	0	1	0	0	0	0	0	1	0	21	0	0	0.2655232549	1.1929570436	0.4846110046	-0.0823689327	-0.749428153	-0.0950787142	1	0
520	104	2004-12-26	197	medium	high	0	495	495	0	0	3	1	1	0	0	0	0	0	0	1	1	0	0	1	0	0	0	0	1	0	0	0	0	1	20	1	0	-0.8132983446	0.0836151242	-0.7853625417	-0.8042349219	1.2893944979	1.1168589592	0	0
521	104	2004-12-26	182.7	low	low	0	1473	1473	0	0	2	0	0	0	0	0	0	0	0	0	0	0	0	1	0	0	1	0	0	1	0	0	0	0	24	1	0	-1.1517833471	0.5458400846	-0.1183251068	-0.7997999191	-0.5156743526	-0.0797377303	1	0
522	104	2004-12-26	188	low	low	0	30	30	0	0	2	0	0	1	0	0	0	0	0	1	1	0	0	0	0	0	1	0	0	1	0	0	0	0	38	1	0	-1.6798757315	-1.2983981371	7.5425858498	-0.7997999191	-0.5156743526	-0.7393999696	1	0
523	104	2004-12-26	188.6	low	low	0	1372	1372	0	0	1	1	0	0	0	0	0	0	0	0	0	0	0	0	0	1	0	0	0	0	0	0	1	0	32	1	0	-0.9108225703	-1.156437993	0.1575782299	0.8688815832	-0.9252591729	-1.199629426	0	0
524	51	2003-12-14	184.9	low	low	0	61	61	1	3	2	2	1	0	0	0	0	1	0	1	1	0	0	1	0	0	1	0	0	0	0	0	0	1	21	1	1	-1.2865579128	-0.0850289837	-0.9993256927	-0.7997999191	-0.5156743526	-0.0950787142	1	1
524	104	2004-12-26	184.9	low	low	61	439	500	0	0	2	3	0	0	1	0	0	1	0	0	0	0	1	1	0	0	1	0	0	1	0	0	0	0	21	1	1	-1.2865579128	-0.0850289837	-0.9993256927	-0.7997999191	-0.5156743526	-0.0950787142	1	0
525	104	2004-12-26	192.9	medium	high	0	543	543	0	0	3	0	1	0	0	0	0	0	0	1	1	0	0	1	0	0	0	0	1	0	0	0	0	1	23	1	0	1.529125452	-0.0786204338	0.166414544	-0.8042349219	1.2893944979	1.1628818512	1	1
526	61	2004-02-22	191.4	medium	high	0	242	242	1	2	1	6	1	0	0	0	0	0	0	1	1	0	0	0	1	1	0	0	0	0	0	0	0	1	45	1	1	1.1658182144	1.5948678255	-1.3406472206	0.1300956905	-2.1723315716	-1.2456524372	1	0
526	72	2004-05-09	191.4	medium	high	242	319	561	1	4	1	6	1	0	0	0	1	0	0	1	1	0	0	0	1	1	0	0	0	1	0	0	0	0	45	1	1	1.1658182144	1.5948678255	-1.3406472206	0.1300956905	-2.1723315716	-1.2456524372	1	0
526	104	2004-12-26	198.3	medium	high	561	78	639	0	0	1	7	1	0	0	0	0	0	0	0	0	0	0	0	1	1	0	0	0	0	0	0	0	1	45	1	1	1.1658182144	1.5948678255	-1.3406472206	0.1300956905	-2.1723315716	-1.2456524372	1	0
527	104	2004-12-26	203.7	medium	high	0	333	333	0	0	4	0	0	0	1	0	0	0	0	1	1	0	0	1	0	0	0	1	1	0	0	0	1	0	28	1	0	0.0317489542	-2.3080921173	1.0432614088	-0.8042349219	1.2893944979	1.1935638189	1	0
528	104	2004-12-26	188.8	low	low	0	640	640	0	0	1	0	0	1	0	0	0	0	0	0	0	0	0	1	0	1	0	0	0	0	0	0	1	0	26	0	0	-0.6808398962	-0.9117853045	-1.0326886177	1.6981703043	-1.6633706093	-1.2149704695	0	1
529	1	2002-12-29	187.5	low	low	0	-5	-5	1	1	3	11	0	0	0	0	0	0	0	1	1	0	0	0	0	0	0	0	1	0	0	1	0	0	25	1	0	0.9977299571	1.6022096872	-0.1703021526	-0.8042349219	1.2893944979	1.1935638189	1	0
529	10	2003-03-02	187.5	low	low	-5	65	60	1	2	3	11	0	0	0	0	0	0	0	1	1	0	0	0	0	0	0	0	1	0	0	1	0	0	25	1	0	0.9977299571	1.6022096872	-0.1703021526	-0.8042349219	1.2893944979	1.1935638189	1	0
529	11	2003-03-09	187.5	low	low	60	72	132	1	4	3	11	0	0	0	0	1	0	0	1	1	0	0	0	0	0	0	0	1	0	0	1	0	0	25	1	0	0.9977299571	1.6022096872	-0.1703021526	-0.8042349219	1.2893944979	1.1935638189	1	0
529	104	2004-12-26	197.5	medium	high	132	459	591	0	0	3	12	0	0	0	0	0	0	0	0	0	0	0	0	0	0	0	0	1	0	0	1	0	0	25	1	0	1.0149818659	0.3789422214	0.5686833858	-0.8042349219	1.2893944979	1.2089048624	1	0
530	104	2004-12-26	204.2	medium	high	0	1644	1644	0	0	4	0	1	0	0	0	0	0	0	0	0	0	0	1	0	0	0	1	0	0	0	0	1	0	20	0	0	-0.8386075497	0.180659622	0.2739425898	0.8747732043	-0.4233145416	1.2089048624	1	0
531	23	2003-06-01	191.3	medium	high	0	1032	1032	1	3	3	0	1	0	0	0	0	0	0	1	1	0	0	1	0	0	0	0	0	0	0	0	1	0	23	1	1	-1.1180683374	-1.4587856531	0.6143095493	-0.8042349219	1.2893944979	1.1321998835	1	1
531	73	2004-05-16	205	high	high	1032	55	1087	1	2	3	1	1	0	0	0	0	0	0	1	1	0	0	1	0	0	0	0	0	0	0	0	1	0	23	1	1	-1.1180683374	-1.4587856531	0.6143095493	-0.8042349219	1.2893944979	1.1321998835	1	1
531	84	2004-08-01	205	high	high	1087	132	1219	1	5	3	2	1	0	0	0	1	0	0	1	1	0	0	1	0	0	0	0	0	0	1	0	0	0	23	1	1	-1.1180683374	-1.4587856531	0.6143095493	-0.8042349219	1.2893944979	1.1321998835	1	1
531	104	2004-12-26	212.8	high	high	1219	39	1258	0	0	3	2	1	0	0	0	0	0	0	0	0	0	0	1	0	0	0	0	0	0	0	0	1	0	23	1	1	-1.1180683374	-1.4587856531	0.6143095493	-0.8042349219	1.2893944979	1.1321998835	1	1
532	104	2004-12-26	186.3	low	low	0	1236	1236	0	0	1	4	1	0	0	0	0	0	0	0	0	0	6	0	0	1	0	0	0	0	0	0	1	0	18	1	1	1.5793777704	-0.8258423805	-0.0652420372	1.7743976116	0.2838962674	-1.1075835228	1	0
533	104	2004-12-26	201.9	medium	high	0	1256	1256	0	0	4	1	0	0	0	0	0	0	0	0	0	0	0	0	0	0	0	1	1	1	0	0	0	0	34	0	0	-0.1495544165	1.4328871965	-0.4605079591	0.5710824728	-0.4055785835	-0.8928098083	1	0
534	86	2004-08-15	193.2	medium	high	0	62	62	1	4	1	4	1	0	0	0	0	1	1	1	1	0	1	0	0	1	0	0	0	0	0	0	0	1	19	1	0	1.7956105471	-0.344155103	0.9543048739	1.3822122812	-0.0002015339	-1.0922425985	0	1
534	104	2004-12-26	193.2	medium	high	62	195	257	0	0	1	4	1	0	0	0	0	1	1	0	0	0	1	0	0	1	0	0	0	0	0	0	0	1	19	1	0	1.7956105471	-0.344155103	0.9543048739	1.3822122812	-0.0002015339	-1.0922425985	0	1
535	104	2004-12-26	188.8	low	low	0	642	642	0	0	1	2	1	0	0	0	0	0	0	0	0	0	0	1	0	1	0	0	0	0	0	0	1	0	16	1	0	1.0497397184	0.5351284742	0.5071640015	1.0647583008	0.2281136513	-1.2916753292	1	0
536	80	2004-07-04	194.9	medium	high	0	10	10	1	3	1	2	0	0	1	0	0	0	0	1	1	0	0	1	0	1	0	0	0	1	0	0	0	0	20	1	0	0.6785929799	0.410500735	0.2832062542	1.4208112955	-0.6892802119	-1.0615606308	1	0
536	104	2004-12-26	197.5	medium	high	10	59	69	0	0	1	2	0	0	1	0	0	0	0	1	1	0	0	1	0	1	0	0	0	1	0	0	0	0	20	1	0	0.4355874956	-0.5034495592	1.3002601862	1.3822122812	-0.0002015339	-1.0769015551	1	0
537	5	2003-01-26	198.7	medium	high	0	61	61	1	1	4	4	0	0	1	0	0	0	0	1	1	0	0	0	0	0	0	1	1	1	0	0	0	0	27	1	0	0.5805737376	-0.3625202477	0.2297946215	1.0415363312	-0.458248049	0.0890130773	0	0
537	70	2004-04-25	199.5	medium	high	61	396	457	0	0	4	4	0	0	1	0	0	0	0	0	0	0	0	0	0	0	0	1	1	0	0	0	0	1	27	1	0	0.5805737376	-0.3625202477	0.2297946215	1.0415363312	-0.458248049	0.0890130773	0	0
538	104	2004-12-26	193.7	medium	high	0	316	316	0	0	1	0	0	1	0	0	0	0	0	1	1	0	0	0	0	1	0	0	0	0	0	0	1	0	41	1	1	0.0406985618	0.8132875562	-1.0915532112	1.2404088974	-0.3917624652	-1.2303113937	1	0
539	104	2004-12-26	190.1	medium	high	0	841	841	0	0	1	3	0	0	0	0	0	0	1	0	0	1	0	0	0	1	0	0	0	0	0	0	1	0	34	1	1	0.1882113367	-0.2567043006	-0.475925982	1.2404088974	-0.3917624652	-1.2303113937	1	0
540	104	2004-12-26	201.4	medium	high	0	2465	2465	0	0	4	9	0	0	0	0	1	0	0	0	1	1	0	0	0	0	0	1	0	1	0	0	0	0	28	1	0	0.5805737376	-0.3625202477	0.2297946215	1.0415363312	-0.458248049	0.0890130773	1	0
541	104	2004-12-26	179.6	low	low	0	1017	1017	0	0	2	0	0	0	0	1	0	1	0	1	1	0	0	1	0	0	1	0	0	0	0	0	1	0	25	1	1	-0.5568966269	0.3139292896	-1.5851358175	0.5909893513	-0.447514087	-1.1689474583	0	0
542	98	2004-11-07	190.6	medium	high	0	773	773	1	5	3	3	0	1	0	0	0	0	0	1	1	0	0	1	0	0	0	0	0	1	0	0	0	0	20	1	0	0.2678281069	0.3351365626	-1.4178022146	-0.8042349219	1.2893944979	1.1168589592	1	0
542	104	2004-12-26	190.6	medium	high	773	822	1595	0	0	3	3	0	1	0	0	0	0	0	0	0	0	0	1	0	0	0	0	0	1	0	0	0	0	20	1	0	0.2678281069	0.3351365626	-1.4178022146	-0.8042349219	1.2893944979	1.1168589592	1	0
543	104	2004-12-26	180.9	low	low	0	978	978	0	0	2	0	1	0	0	0	0	0	0	1	1	0	0	0	0	0	1	0	0	1	0	0	0	0	30	1	0	-1.103852272	-1.3139660358	0.0003597844	-2.7995643616	-0.4943807423	-0.0183738004	0	1
544	104	2004-12-26	184.2	low	low	0	843	843	0	0	2	1	0	0	0	1	0	1	0	0	0	0	0	1	0	0	1	0	0	0	0	0	0	1	24	1	1	-0.2354340404	-0.5138610601	-0.1371148229	0.3893731236	-1.2881045341	-1.4297442436	1	0
545	104	2004-12-26	186.6	low	low	0	366	366	0	0	2	1	0	1	0	0	0	0	0	1	1	0	0	0	0	0	1	0	1	1	0	0	0	0	35	1	0	-0.5212184191	0.133634463	-0.2662782073	-0.7997999191	-0.5156743526	-0.0950787142	0	1
546	104	2004-12-26	201.4	medium	high	0	1163	1163	0	0	4	4	0	0	0	0	0	0	1	0	0	1	0	0	1	0	0	1	0	0	0	0	0	1	43	1	0	-1.1211389303	-0.6552505493	-1.4854992628	0.8747732043	-0.4233145416	1.2089048624	0	0
547	104	2004-12-26	187.7	low	low	0	1137	1137	0	0	3	2	0	0	1	0	0	0	0	0	0	1	0	0	1	0	0	0	0	0	0	0	1	0	43	0	1	0.3089305162	-0.3848669529	0.1443838626	-0.8042349219	1.2893944979	1.1782228947	1	0
548	3	2003-01-12	177.9	low	low	0	212	212	1	3	3	4	0	0	0	0	0	0	0	1	1	1	0	0	0	0	0	0	1	1	0	0	0	0	28	0	1	1.4513984919	-0.4619164765	0.0297577083	-0.8042349219	1.2893944979	1.2089048624	1	0
548	104	2004-12-26	177.9	low	low	212	926	1138	0	0	3	4	0	0	0	0	0	0	0	0	0	1	0	0	0	0	0	0	1	1	0	0	0	0	28	0	1	-0.6032585502	0.2477967739	-0.1240044087	-0.8042349219	1.2893944979	-0.1104196981	1	1
549	36	2003-08-31	203.4	medium	high	0	72	72	1	3	4	2	0	1	0	0	0	0	1	1	1	0	0	0	0	0	0	1	0	0	0	1	0	0	30	1	1	0.7808707356	2.0793013573	-1.2198543549	0.5710824728	-0.4055785835	-1.0001966953	1	0
549	104	2004-12-26	203.4	medium	high	72	555	627	0	0	4	3	0	1	0	0	0	0	1	0	0	0	0	0	0	0	0	1	0	0	0	0	1	0	30	1	1	0.7808707356	2.0793013573	-1.2198543549	0.5710824728	-0.4055785835	-1.0001966953	1	0
550	75	2004-05-30	193.7	medium	high	0	110	110	1	2	1	2	0	0	0	0	0	0	0	1	1	1	0	1	0	1	0	0	1	1	0	0	0	0	20	1	0	1.6966383457	-0.5763261914	0.5741704702	0.8688815832	-0.9252591729	-1.0155376196	1	0
550	77	2004-06-13	193.7	medium	high	110	124	234	1	4	1	2	0	0	0	0	1	0	0	1	1	1	0	1	0	1	0	0	1	1	0	0	0	0	20	1	0	1.6966383457	-0.5763261914	0.5741704702	0.8688815832	-0.9252591729	-1.0155376196	1	0
550	104	2004-12-26	193.7	medium	high	234	320	554	0	0	1	2	0	0	0	0	0	0	0	0	0	1	0	1	0	1	0	0	1	1	0	0	0	0	20	1	0	1.6966383457	-0.5763261914	0.5741704702	0.8688815832	-0.9252591729	-1.0155376196	1	0
551	9	2003-02-23	189.6	low	low	0	1092	1092	1	2	3	3	0	0	0	0	0	0	0	1	1	0	0	0	0	0	0	0	1	0	0	0	1	0	34	0	1	0.7876559496	-0.5557100177	-0.2175807059	-0.8042349219	1.2893944979	1.2089048624	1	0
551	52	2003-12-21	189.6	low	low	1092	1393	2485	1	1	3	3	0	0	0	0	1	0	0	1	1	0	0	0	0	0	0	0	1	0	0	0	1	0	34	0	1	1.1599930525	0.9564759135	0.0462400056	-0.8042349219	1.2893944979	1.1475409269	0	1
551	104	2004-12-26	189.6	low	low	2485	1764	4249	0	0	3	3	0	0	0	0	0	0	0	0	0	0	0	0	0	0	0	0	1	1	0	0	0	0	34	0	1	0.3506649733	-0.1427881569	0.9699599743	-0.8042349219	1.2893944979	0.3498097956	0	1
552	104	2004-12-26	185.1	low	low	0	2364	2364	0	0	2	0	0	0	0	0	1	0	0	0	1	0	0	1	0	0	1	0	1	1	0	0	0	0	20	1	0	1.7715317011	0.5786384344	0.3533200324	-1.8153613806	-1.0048490763	0.0429901294	1	0
553	104	2004-12-26	213.5	high	high	0	25	25	0	0	3	0	0	1	0	0	0	1	1	1	1	0	0	1	0	0	0	0	1	1	0	0	0	0	28	1	1	0.3280358613	0.9476113915	0.0834075361	-0.8042349219	1.2893944979	1.1628818512	1	0
554	104	2004-12-26	199.5	medium	high	0	640	640	0	0	4	4	0	1	0	0	0	0	0	0	0	0	0	0	0	0	0	1	0	1	0	0	0	0	35	1	1	-0.8968936205	-0.1653967351	1.4285604954	0.8747732043	-0.4233145416	1.2549277544	1	0
555	104	2004-12-26	190.3	medium	high	0	2105	2105	0	0	3	0	0	0	0	0	1	0	0	0	1	0	0	1	0	0	0	0	0	0	0	0	1	0	27	1	0	1.3737735748	0.8885033131	-0.9503931403	-0.8042349219	1.2893944979	1.1628818512	1	1
556	10	2003-03-02	185.1	low	low	0	396	396	1	4	1	3	0	0	0	0	0	0	0	1	1	1	0	1	0	1	0	0	0	1	0	0	0	0	19	1	1	0.1084325165	0.5344250202	-0.6102576852	1.1684091091	-2.2347795963	-1.3837212324	1	0
556	21	2003-05-18	185.1	low	low	396	473	869	1	2	1	3	0	0	0	0	0	0	0	1	1	1	0	1	0	1	0	0	0	1	0	0	0	0	19	1	1	0.1084325165	0.5344250202	-0.6102576852	1.1684091091	-2.2347795963	-1.3837212324	1	0
556	104	2004-12-26	185.1	low	low	869	1061	1930	0	0	1	3	0	0	0	0	1	0	0	0	1	1	0	1	0	1	0	0	0	1	0	0	0	0	19	1	1	0.1084325165	0.5344250202	-0.6102576852	1.1684091091	-2.2347795963	-1.3837212324	1	0
557	104	2004-12-26	188.8	low	low	0	619	619	0	0	1	3	1	0	0	0	0	1	0	0	0	1	0	0	0	1	0	0	0	0	1	0	0	0	32	1	0	-0.0222556069	-0.8733130097	0.7758880854	0.8688815832	-0.9252591729	-1.0001966953	1	0
558	68	2004-04-11	186.3	low	low	0	55	55	1	2	2	3	0	0	1	0	0	0	1	1	1	2	0	0	1	0	1	0	0	0	0	0	0	1	38	1	0	-0.3017356396	0.9215468168	1.6504766941	-0.7997999191	-0.5156743526	-0.1717836261	0	0
558	96	2004-10-24	187.6	low	low	55	6	61	1	3	2	4	0	0	1	0	0	0	1	1	1	2	0	0	1	0	1	0	0	0	0	0	0	1	38	1	0	-0.3017356396	0.9215468168	1.6504766941	-0.7997999191	-0.5156743526	-0.1717836261	0	0
558	104	2004-12-26	187.6	low	low	61	69	130	0	0	2	4	0	0	1	0	0	0	1	0	0	2	0	0	1	0	1	0	0	0	0	0	0	1	38	1	0	-0.3017356396	0.9215468168	1.6504766941	-0.7997999191	-0.5156743526	-0.1717836261	0	0
559	104	2004-12-26	201	medium	high	0	1136	1136	0	0	4	2	0	0	0	0	0	0	0	0	0	0	0	0	0	0	0	1	0	0	0	0	1	0	33	1	0	-0.9261727929	0.4881748259	-1.5789042711	0.5710824728	-0.4055785835	-0.8161048889	0	0
560	95	2004-10-17	203.4	medium	high	0	219	219	1	2	4	2	0	0	0	1	0	1	0	1	1	0	0	1	0	0	0	1	1	0	0	0	0	1	20	1	1	-0.0592570566	2.0691215992	-1.0957924128	0.5710824728	-0.4055785835	-1.0001966953	1	0
560	104	2004-12-26	203.4	medium	high	219	289	508	0	0	4	2	0	0	0	1	1	1	0	0	1	0	0	1	0	0	0	1	1	0	0	0	0	1	20	1	1	-0.0592570566	2.0691215992	-1.0957924128	0.5710824728	-0.4055785835	-1.0001966953	1	0
561	21	2003-05-18	189.5	low	low	0	246	246	1	5	3	2	0	0	0	0	0	0	0	1	1	0	0	1	0	0	0	0	0	1	0	0	0	0	22	1	0	0.2992962599	0.6471236944	0.564427793	-0.8042349219	1.2893944979	1.1168589592	0	1
561	104	2004-12-26	189.5	low	low	246	834	1080	0	0	3	2	0	0	0	0	0	0	0	0	0	0	0	1	0	0	0	0	0	1	0	0	0	0	22	1	0	0.2992962599	0.6471236944	0.564427793	-0.8042349219	1.2893944979	1.1168589592	0	1
562	2	2003-01-05	199.7	medium	high	0	311	311	1	2	4	2	0	1	0	0	0	0	1	1	1	0	0	1	0	0	0	1	0	1	0	0	0	0	19	1	0	0.9047781229	1.3098249435	-1.6425756216	0.5710824728	-0.4055785835	-1.0001966953	0	0
562	7	2003-02-09	199.7	medium	high	311	346	657	1	3	4	2	0	1	0	0	1	0	1	1	1	0	0	1	0	0	0	1	0	1	0	0	0	0	19	1	0	0.9047781229	1.3098249435	-1.6425756216	0.5710824728	-0.4055785835	-1.0001966953	0	0
562	104	2004-12-26	199.7	medium	high	657	1032	1689	0	0	4	3	0	1	0	0	0	0	1	0	0	1	0	1	0	0	0	1	0	1	0	0	0	0	19	1	0	0.9047781229	1.3098249435	-1.6425756216	0.5710824728	-0.4055785835	-1.0001966953	1	0
563	104	2004-12-26	203.8	medium	high	0	497	497	0	0	4	4	0	0	0	0	0	0	0	1	1	0	0	0	0	0	0	1	1	0	0	0	1	0	36	1	0	-0.1907499284	-0.2417202294	-0.3762379289	1.0415363312	-0.458248049	-0.1717836261	1	0
564	75	2004-05-30	206.7	high	high	0	52	52	1	3	4	6	0	0	0	0	0	0	0	1	1	0	0	0	1	0	0	1	1	1	0	0	0	0	40	0	1	-0.6400510073	0.2417221069	-0.0690912604	0.5710824728	-0.4055785835	-1.0001966953	1	1
564	104	2004-12-26	206.7	high	high	52	262	314	0	0	4	6	0	0	0	0	0	0	0	0	0	0	0	0	1	0	0	1	1	0	0	0	1	0	40	0	1	-0.6400510073	0.2417221069	-0.0690912604	0.5710824728	-0.4055785835	-1.0001966953	1	1
565	104	2004-12-26	205.5	high	high	0	409	409	0	0	4	0	0	1	0	0	0	0	1	1	1	0	0	0	0	0	0	1	0	1	0	0	0	0	26	1	1	-0.8336138129	-0.2121477425	-0.2518290579	0.5710824728	-0.4055785835	-0.6780360341	1	0
566	51	2003-12-14	198.3	medium	high	0	307	307	1	5	4	1	1	0	0	0	0	0	0	1	1	0	0	1	0	0	0	1	0	0	0	0	1	0	20	1	1	-0.728739202	-1.1532751322	-0.7062548995	0.6706596017	-1.9902966022	-1.3683803082	1	0
566	99	2004-11-14	198.3	medium	high	307	40	347	1	3	1	1	1	0	0	0	0	0	0	1	1	0	0	1	0	1	0	0	0	1	0	0	0	0	20	1	1	-0.728739202	-1.1532751322	-0.7062548995	0.6706596017	-1.9902966022	-1.3683803082	1	0
566	104	2004-12-26	198.3	medium	high	347	82	429	0	0	1	1	1	0	0	0	0	0	0	1	1	0	0	1	0	1	0	0	0	1	0	0	0	0	20	1	1	-0.728739202	-1.1532751322	-0.7062548995	0.6706596017	-1.9902966022	-1.3683803082	1	0
567	104	2004-12-26	191.4	medium	high	0	282	282	0	0	1	1	0	0	1	0	0	0	0	1	1	0	0	0	0	1	0	0	0	1	0	0	0	0	28	1	0	-0.1106928289	-1.0665254593	-0.0825162902	1.2404088974	-0.3917624652	-1.2149704695	0	0
568	104	2004-12-26	204.2	medium	high	0	1761	1761	0	0	4	0	0	1	0	0	0	0	0	0	0	0	0	0	0	0	0	1	0	0	0	0	1	0	26	1	0	-1.3779348135	-1.0878018141	0.9313313961	0.5710824728	-0.4055785835	-0.9541737437	1	0
569	104	2004-12-26	179.6	low	low	0	1012	1012	0	0	2	6	0	0	1	0	0	0	0	0	0	0	0	0	0	0	1	0	1	1	0	0	0	0	35	1	0	0.6026737094	0.2908300757	0.5519474745	-1.8153613806	-1.0048490763	0.0429901294	1	1
570	104	2004-12-26	191.1	medium	high	0	105	105	0	0	2	0	0	0	0	0	0	0	0	1	1	0	0	1	0	0	1	0	0	1	0	0	0	0	29	1	0	0.2152831405	-0.5279415846	-0.06543345	1.177319169	-2.5262904167	-1.3683803082	0	0
571	104	2004-12-26	188.4	low	low	0	1769	1769	0	0	1	0	0	1	0	0	0	0	0	0	0	0	0	0	1	1	0	0	0	1	0	0	0	0	54	1	1	0.6249973774	-0.4656248093	-0.064901486	1.3822122812	-0.0002015339	-1.0769015551	0	1
572	104	2004-12-26	188.9	low	low	0	887	887	0	0	1	0	0	0	1	0	0	0	0	1	1	0	0	1	0	1	0	0	0	1	0	0	0	0	22	1	0	0.691137135	0.9735540748	-0.0529609323	1.3822122812	-0.0002015339	-1.0922425985	0	0
573	68	2004-04-11	187.2	low	low	0	531	531	1	2	3	0	1	0	0	0	0	0	0	1	1	0	0	1	0	0	0	0	1	0	0	0	0	1	21	1	1	0.3050113022	1.175260663	-0.9864118099	-0.8042349219	1.2893944979	1.1628818512	0	0
573	104	2004-12-26	187.2	low	low	531	790	1321	0	0	3	0	1	0	0	0	0	0	0	1	1	0	0	1	0	0	0	0	1	0	0	0	0	1	21	1	1	0.3050113022	1.175260663	-0.9864118099	-0.8042349219	1.2893944979	1.1628818512	1	0
574	104	2004-12-26	195.4	medium	high	0	1452	1452	0	0	3	0	0	1	0	0	0	0	0	0	0	0	0	0	0	0	0	0	0	1	0	0	0	0	43	1	0	1.0163527727	-0.317761153	-0.6140334606	-0.8042349219	1.2893944979	1.1321998835	1	0
575	104	2004-12-26	206.7	high	high	0	261	261	0	0	4	4	1	0	0	0	0	0	0	1	1	0	0	0	0	0	0	1	0	1	0	0	0	0	33	1	1	-0.7099544406	-0.538387835	-0.5840475559	1.0415363312	-0.458248049	0.4878786206	1	0
576	104	2004-12-26	213.5	high	high	0	17	17	0	0	3	0	0	1	0	0	0	0	0	1	1	0	0	0	1	0	0	0	0	1	0	0	0	0	46	1	0	0.7863893509	0.227932319	-0.1946863979	-0.8042349219	1.2893944979	1.1935638189	1	0
577	104	2004-12-26	192	medium	high	0	2004	2004	0	0	1	2	0	1	0	0	1	0	0	0	1	0	0	0	1	1	0	0	0	1	0	0	0	0	46	1	0	-1.1276410818	-1.4658229351	-1.0188268423	1.4208112955	-0.6892802119	-0.1717836261	0	1
578	21	2003-05-18	190.2	medium	high	0	949	949	1	3	3	1	1	0	0	0	0	0	0	1	1	1	0	0	0	0	0	0	0	0	0	0	1	0	31	1	0	0.989665091	0.0740437508	-0.4982559979	-0.8042349219	1.2893944979	1.2089048624	1	0
578	104	2004-12-26	190.2	medium	high	949	1537	2486	0	0	3	1	1	0	0	0	0	0	0	0	0	1	0	0	0	0	0	0	0	0	0	0	0	1	31	1	0	0.989665091	0.0740437508	-0.4982559979	-0.8042349219	1.2893944979	1.2089048624	0	0
579	104	2004-12-26	203.4	medium	high	0	200	200	0	0	3	0	0	1	0	0	0	0	0	1	1	0	0	1	0	0	0	0	0	0	0	0	1	0	28	1	0	1.3600153923	0.7851147056	-0.3044889867	-0.8042349219	1.2893944979	1.1935638189	1	0
580	104	2004-12-26	190.2	medium	high	0	211	211	0	0	2	1	0	0	1	0	0	1	0	1	1	0	2	0	1	0	1	0	1	0	0	0	0	1	48	1	0	-0.8765263557	0.2442296594	0.1804713607	-1.8153613806	-1.0048490763	0.0429901294	1	1
581	6	2003-02-02	186.5	low	low	0	49	49	1	4	3	0	0	1	0	0	0	0	0	1	1	0	0	0	0	0	0	0	0	1	0	0	0	0	39	1	0	-0.0635759458	-0.9837741256	1.8736697435	-0.8042349219	1.2893944979	-0.3251934648	0	1
581	92	2004-09-26	205	high	high	49	204	253	1	2	3	1	0	0	0	0	0	0	0	1	1	0	0	0	0	0	0	0	0	1	0	0	0	0	39	1	0	0.7863893509	0.227932319	-0.1946863979	-0.8042349219	1.2893944979	1.1935638189	1	0
581	104	2004-12-26	205	high	high	253	295	548	0	0	3	1	0	0	0	0	1	0	0	0	0	0	0	0	0	0	0	0	0	1	0	0	0	0	39	1	0	0.7863893509	0.227932319	-0.1946863979	-0.8042349219	1.2893944979	1.1935638189	1	0
582	104	2004-12-26	213.5	high	high	0	32	32	0	0	3	3	0	1	0	0	0	0	0	1	1	0	0	1	0	0	0	0	1	1	0	0	0	0	20	1	1	0.8602925539	1.7506875992	-0.9168203473	-0.8042349219	1.2893944979	1.1628818512	1	1
583	104	2004-12-26	192.8	medium	high	0	235	235	0	0	1	0	0	0	0	0	0	1	0	1	1	0	0	0	1	1	0	0	1	0	1	0	0	0	47	1	1	2.0058310032	0.034441404	0.1982955188	1.3822122812	-0.0002015339	-1.0922425985	1	1
584	91	2004-09-19	203.2	medium	high	0	164	164	1	3	3	1	1	0	0	0	0	0	1	1	1	2	0	0	0	0	0	0	0	0	0	0	0	1	22	1	1	-1.0572092533	-0.3452301919	0.1316722035	-0.8042349219	1.2893944979	-0.0490557663	1	1
584	104	2004-12-26	203.2	medium	high	164	262	426	0	0	3	1	1	0	0	0	0	0	1	1	1	2	0	0	0	0	0	0	0	0	0	0	0	1	22	1	1	-1.0572092533	-0.3452301919	0.1316722035	-0.8042349219	1.2893944979	-0.0490557663	1	1
585	104	2004-12-26	182	low	low	0	1139	1139	0	0	2	1	1	0	0	0	0	0	0	0	0	0	0	0	0	0	1	0	0	0	0	0	0	1	40	1	1	-0.9025508761	0.7510992885	2.0180609226	-2.7995643616	-0.4943807423	-0.003032818	0	0
586	51	2003-12-14	188.8	low	low	0	246	246	1	4	1	6	0	1	0	0	0	0	0	1	1	0	0	1	0	1	0	0	0	1	0	0	0	0	19	1	0	-0.2564250529	-1.0986800194	-0.4796616435	1.177319169	-2.5262904167	-1.3530392647	1	0
586	104	2004-12-26	192.3	medium	high	246	276	522	0	0	1	6	0	1	0	0	0	0	0	0	0	0	0	1	0	1	0	0	0	1	0	0	0	0	19	1	0	-0.8909674883	-1.34696877	0.7962369323	1.177319169	-2.5262904167	-1.3683803082	0	1
587	104	2004-12-26	201.6	medium	high	0	775	775	0	0	4	3	0	0	0	0	0	0	1	0	0	1	0	0	0	0	0	1	0	1	0	0	0	0	29	1	0	-0.1101297811	1.3959646225	-0.9331558943	0.8747732043	-0.4233145416	1.1475409269	1	0
588	88	2004-08-29	191.4	medium	high	0	165	165	1	5	1	1	0	1	0	0	0	0	0	1	1	0	0	0	0	1	0	0	0	1	0	0	0	0	31	1	1	-0.6808398962	-0.9117853045	-1.0326886177	1.6981703043	-1.6633706093	-1.2149704695	0	1
588	104	2004-12-26	191.4	medium	high	165	284	449	0	0	1	1	0	1	0	0	0	0	0	0	0	0	0	0	0	1	0	0	0	0	0	0	1	0	31	1	1	-0.6808398962	-0.9117853045	-1.0326886177	1.6981703043	-1.6633706093	-1.2149704695	0	1
589	98	2004-11-07	194.9	medium	high	0	121	121	1	3	1	2	0	1	0	0	0	0	0	1	1	0	0	0	0	1	0	0	0	1	0	0	0	0	30	1	1	-0.7763924003	-0.2124260515	0.6799137592	1.2404088974	-0.3917624652	-1.199629426	1	0
589	104	2004-12-26	194.9	medium	high	121	170	291	0	0	1	3	0	1	0	0	0	0	0	0	0	0	0	0	0	1	0	0	0	1	0	0	0	0	30	1	1	-0.7763924003	-0.2124260515	0.6799137592	1.2404088974	-0.3917624652	-1.199629426	1	0
590	77	2004-06-13	185	low	low	0	1093	1093	1	4	2	2	0	1	0	0	1	0	0	1	1	0	0	0	1	0	1	0	1	1	0	0	0	0	50	1	1	1.6275812387	0.6413273215	0.4980138838	-0.8960357308	-0.3202427626	-1.0001966953	1	0
590	104	2004-12-26	188	low	low	1093	24	1117	0	0	2	2	0	1	0	0	0	0	0	1	1	0	0	0	1	0	1	0	1	1	0	0	0	0	50	1	1	1.6275812387	0.6413273215	0.4980138838	-0.8960357308	-0.3202427626	-1.0001966953	1	0
591	104	2004-12-26	180	low	low	0	1054	1054	0	0	2	2	0	0	0	0	0	0	0	1	1	0	0	0	0	0	1	0	0	1	0	0	0	0	34	1	0	-1.0501765013	-0.3422777057	-1.2602411509	0.5710824728	-0.4055785835	-0.8774688244	0	1
592	88	2004-08-29	198.8	medium	high	0	500	500	1	5	3	0	0	0	0	0	0	0	0	1	1	0	0	1	0	0	0	0	0	1	0	0	0	0	22	1	0	-0.8444695473	0.5593019128	3.1223750114	-0.8042349219	1.2893944979	1.1628818512	1	1
592	104	2004-12-26	198.8	medium	high	500	619	1119	0	0	3	0	0	0	0	0	0	0	0	1	1	0	0	1	0	0	0	0	0	0	0	0	1	0	22	1	0	-1.7873442173	-1.9536039829	-0.8455463052	-0.8042349219	1.2893944979	1.1015179157	1	1
593	104	2004-12-26	201.9	medium	high	0	1259	1259	0	0	4	0	0	0	1	0	0	0	0	0	0	0	0	0	1	0	0	1	1	0	0	0	1	0	45	1	0	0.8421567082	1.00116992	-0.2544911504	0.8957823515	-0.4563067555	0.1196950451	1	1
594	43	2003-10-19	197.4	medium	high	0	2780	2780	1	5	4	2	0	0	0	0	1	0	0	1	1	0	0	0	0	0	0	1	0	1	0	0	0	0	34	1	0	0.0249870457	0.0808594152	-1.1037274599	-0.8042349219	1.2893944979	1.3469736576	1	1
594	51	2003-12-14	197.4	medium	high	2780	2836	5616	1	2	4	2	0	0	0	0	0	0	0	1	1	0	0	0	0	0	0	1	0	1	0	0	0	0	34	1	0	0.0249870457	0.0808594152	-1.1037274599	-0.8042349219	1.2893944979	1.3469736576	1	1
594	97	2004-10-31	197.4	medium	high	5616	3158	8774	1	4	4	2	0	0	0	0	1	0	0	1	1	0	0	0	0	0	0	1	0	1	0	0	0	0	34	1	0	0.0249870457	0.0808594152	-1.1037274599	-0.8042349219	1.2893944979	1.3469736576	1	0
594	104	2004-12-26	197.4	medium	high	8774	3214	11988	0	0	4	3	0	0	0	0	0	0	0	0	0	0	0	0	0	0	0	1	0	1	0	0	0	0	34	1	0	0.0249870457	0.0808594152	-1.1037274599	-0.8042349219	1.2893944979	1.3469736576	1	0
595	104	2004-12-26	186	low	low	0	1534	1534	0	0	2	1	0	0	0	0	0	0	1	0	0	7	0	1	0	0	1	0	0	0	0	0	0	1	24	1	0	-0.4700123966	1.0226687193	0.0119301081	0.5909893513	-0.447514087	0.0736720935	1	0
596	13	2003-03-23	186.2	low	low	0	156	156	1	2	2	4	1	0	0	0	0	0	0	1	1	0	2	0	0	0	1	0	1	0	0	0	0	1	32	1	1	1.3084585667	0.3254499733	-0.8245412707	-1.8153613806	-1.0048490763	0.0583311133	1	0
596	69	2004-04-18	186.2	low	low	156	548	704	1	1	2	4	1	0	0	0	1	0	0	1	1	0	2	0	0	0	1	0	1	0	0	0	0	1	32	1	1	1.3084585667	0.3254499733	-0.8245412707	-1.8153613806	-1.0048490763	0.0583311133	1	0
596	104	2004-12-26	186.2	low	low	704	800	1504	0	0	2	4	1	0	0	0	0	0	0	0	0	0	2	0	0	0	1	0	1	0	0	0	0	1	32	1	1	1.3084585667	0.3254499733	-0.8245412707	-1.8153613806	-1.0048490763	0.0583311133	1	0
597	98	2004-11-07	207.9	high	high	0	78	78	1	2	4	0	0	1	0	0	0	0	0	1	1	0	0	0	0	0	0	1	0	1	0	0	0	0	38	1	0	-0.1373559237	1.855294466	-0.970287919	0.8747732043	-0.4233145416	1.1935638189	1	0
597	104	2004-12-26	207.9	high	high	78	127	205	0	0	4	0	0	1	0	0	1	0	0	0	1	0	0	0	0	0	0	1	0	1	0	0	0	0	38	1	0	-0.1373559237	1.855294466	-0.970287919	0.8747732043	-0.4233145416	1.1935638189	1	0
598	104	2004-12-26	202.5	medium	high	0	460	460	0	0	4	0	0	0	0	1	0	1	0	1	1	0	0	1	0	0	0	1	0	0	1	0	0	0	19	1	0	1.0159273148	0.7362989783	-0.1934231222	1.0415363312	-0.458248049	0.0429901294	1	0
599	100	2004-11-21	205	high	high	0	345	345	1	3	4	1	0	0	0	0	0	0	0	1	1	0	0	0	1	0	0	1	0	0	1	0	0	0	46	1	1	0.0655534863	1.3454469442	-0.6336532235	0.5710824728	-0.4055785835	-1.0001966953	1	0
599	104	2004-12-26	205	high	high	345	380	725	0	0	4	1	0	0	0	0	0	0	0	0	0	0	0	0	1	0	0	1	0	0	1	0	0	0	46	1	1	0.0655534863	1.3454469442	-0.6336532235	0.5710824728	-0.4055785835	-1.0001966953	1	0
600	68	2004-04-11	184.1	low	low	0	523	523	1	4	2	1	0	1	0	0	0	0	1	1	1	0	0	0	0	0	1	0	0	0	0	0	1	0	28	1	1	0.0713166371	0.2467168868	0.5303959846	1.177319169	-2.5262904167	-1.3683803082	1	1
600	104	2004-12-26	188	low	low	523	10	533	0	0	2	2	0	1	0	0	0	0	1	1	1	0	0	0	0	0	1	0	0	1	0	0	0	0	28	1	1	0.0713166371	0.2467168868	0.5303959846	1.177319169	-2.5262904167	-1.3683803082	0	0
601	104	2004-12-26	184.2	low	low	0	481	481	0	0	2	0	0	0	0	0	0	0	1	1	1	0	0	0	1	0	1	0	0	1	0	0	0	0	47	1	0	-0.7689100504	0.065967463	0.2888387442	-0.7997999191	-0.5156743526	-0.923491776	1	0
602	94	2004-10-10	186.3	low	low	0	245	245	1	2	2	0	1	0	0	0	0	0	0	1	1	0	1	0	0	0	1	0	0	1	0	0	0	0	38	1	0	-0.4119476378	1.4188160896	-1.363024354	-0.7084547281	0.6663253307	-1.2609933615	0	0
602	104	2004-12-26	186.3	low	low	245	322	567	0	0	2	0	1	0	0	0	0	0	0	0	0	0	1	0	0	0	1	0	0	1	0	0	0	0	38	1	0	-0.4119476378	1.4188160896	-1.363024354	-0.7084547281	0.6663253307	-1.2609933615	0	0
603	104	2004-12-26	179.3	low	low	0	754	754	0	0	2	4	0	1	0	0	0	0	0	0	0	0	0	0	0	0	1	0	0	1	0	0	0	0	30	1	0	-0.0867969841	-0.042453818	0.2660469115	-1.8153613806	-1.0048490763	-1.3990622759	1	0
604	104	2004-12-26	202.1	medium	high	0	585	585	0	0	4	2	0	0	0	0	0	0	1	0	0	6	0	0	0	0	0	1	0	0	0	0	0	1	31	1	0	-0.5191715956	0.0195528157	-1.1034641266	1.0415363312	-0.458248049	0.4725376368	1	0
605	104	2004-12-26	187.7	low	low	0	324	324	0	0	3	0	0	1	0	0	0	0	0	1	1	0	0	0	0	0	0	0	0	1	0	0	0	0	40	0	0	-0.7355663776	-0.8227092028	0.2638446689	-0.8042349219	1.2893944979	1.3776556253	1	0
606	3	2003-01-12	184	low	low	0	364	364	1	2	3	1	1	0	0	0	0	0	0	1	1	0	0	1	0	0	0	0	1	0	0	0	0	1	20	1	0	0.3050113022	1.175260663	-0.9864118099	-0.8042349219	1.2893944979	1.1628818512	1	0
606	104	2004-12-26	184	low	low	364	1078	1442	0	0	3	1	1	0	0	0	0	0	0	0	0	0	0	1	0	0	0	0	1	0	0	0	0	1	20	1	0	-0.5990049839	-0.1095669642	-1.7989248037	-0.8042349219	1.2893944979	1.2089048624	0	0
607	104	2004-12-26	203.6	medium	high	0	796	796	0	0	4	6	0	1	0	0	0	0	0	0	0	0	0	1	0	0	0	1	0	0	1	0	0	0	23	1	0	-0.521732986	-1.1158851385	1.777711153	0.8957823515	-0.4563067555	-0.9081507921	1	0
608	104	2004-12-26	186.5	low	low	0	742	742	0	0	3	2	0	1	0	0	0	0	0	1	1	0	0	0	1	0	0	0	1	0	0	0	1	0	47	1	0	-0.9476438165	-1.1722923517	-0.1134308651	-0.8042349219	1.2893944979	0.7640163302	0	0
609	31	2003-07-27	187.2	low	low	0	270	270	1	4	3	1	0	0	0	0	0	0	0	1	1	0	0	1	0	0	0	0	0	1	0	0	0	0	24	1	0	-0.0662551597	0.518298924	-0.3169983327	-0.8042349219	1.2893944979	1.2242457867	1	0
609	64	2004-03-14	191.5	medium	high	270	52	322	1	5	3	2	0	0	0	0	0	0	0	1	1	0	0	1	0	0	0	0	0	1	0	0	0	0	24	1	0	-0.0662551597	0.518298924	-0.3169983327	-0.8042349219	1.2893944979	1.2242457867	1	0
609	104	2004-12-26	191.5	medium	high	322	339	661	0	0	3	3	0	0	1	0	0	0	0	0	0	0	0	1	0	0	0	0	0	1	0	0	0	0	24	1	0	-0.0662551597	0.518298924	-0.3169983327	-0.8042349219	1.2893944979	1.2242457867	1	0
610	7	2003-02-09	198.3	medium	high	0	14	14	1	5	4	9	0	1	0	0	0	0	0	1	1	0	0	1	0	0	0	1	0	1	0	0	0	0	19	1	0	-1.0718096495	-0.5817344785	-0.1645864099	0.8747732043	-0.4233145416	1.2395868301	1	0
610	104	2004-12-26	199.5	medium	high	14	673	687	0	0	4	9	0	1	0	0	0	0	0	0	0	0	0	1	0	0	0	1	0	0	0	0	1	0	19	1	0	-1.0718096495	-0.5817344785	-0.1645864099	0.8747732043	-0.4233145416	1.2395868301	1	0
611	30	2003-07-20	187.5	low	low	0	184	184	1	2	3	0	0	0	1	0	0	0	0	1	1	0	0	1	0	0	0	0	0	1	0	0	0	0	24	1	0	1.1337131262	0.1228751838	0.2804216146	1.0415363312	-0.458248049	-0.1717836261	1	0
611	93	2004-10-03	208.6	high	high	184	47	231	1	3	3	1	0	0	1	0	0	0	0	1	1	0	0	1	0	0	0	0	0	1	0	0	0	0	24	1	0	1.1459088326	-0.3974709809	-0.5016074777	-0.8042349219	1.2893944979	1.2089048624	1	0
611	104	2004-12-26	208.6	high	high	231	131	362	0	0	3	1	0	0	1	0	0	0	0	0	0	0	0	1	0	0	0	0	0	1	0	0	0	0	24	1	0	1.1459088326	-0.3974709809	-0.5016074777	-0.8042349219	1.2893944979	1.2089048624	1	1
612	104	2004-12-26	207.9	high	high	0	134	134	0	0	4	0	0	0	0	0	0	0	0	1	1	0	0	1	0	0	0	1	0	1	0	0	0	0	29	1	0	0.2220147699	-0.2646417022	0.3452373445	0.8957823515	-0.4563067555	-0.6780360341	1	0
613	104	2004-12-26	191	medium	high	0	1654	1654	0	0	3	0	0	0	0	0	0	0	0	0	0	0	0	1	0	0	0	0	0	0	0	0	1	0	26	1	0	-0.2386084646	-0.8917206526	0.882641077	-0.8042349219	1.2893944979	0.4571966529	1	0
614	104	2004-12-26	200.2	medium	high	0	599	599	0	0	3	3	1	0	0	0	0	0	0	1	1	0	0	0	0	0	0	0	0	0	0	0	1	0	30	1	0	-0.5908149481	-1.244644165	-0.1245421246	-0.8042349219	1.2893944979	1.3929966688	0	0
615	104	2004-12-26	208.6	high	high	0	94	94	0	0	4	6	0	0	0	0	0	0	1	1	1	1	0	0	0	0	0	1	0	1	0	0	0	0	26	1	0	-0.4074755311	0.7000084519	-0.6574804783	1.0415363312	-0.458248049	-0.5553082228	1	1
616	28	2003-07-06	204.5	medium	high	0	332	332	1	4	4	0	0	0	0	0	0	0	0	1	1	1	0	0	0	0	0	1	1	1	0	0	0	0	34	1	0	0.7140191793	0.2341608852	-0.1539912373	1.0415363312	-0.458248049	-0.8774688244	0	0
616	104	2004-12-26	204.5	medium	high	332	871	1203	0	0	4	1	1	0	0	0	0	0	0	0	0	1	0	0	0	0	0	1	1	0	0	0	1	0	34	1	0	0.7140191793	0.2341608852	-0.1539912373	1.0415363312	-0.458248049	-0.8774688244	1	0
617	36	2003-08-31	204.2	medium	high	0	44	44	1	4	4	2	0	0	0	1	0	1	0	1	1	0	0	0	1	0	0	1	0	0	0	0	0	1	48	1	1	-1.1641199589	0.9416137934	2.6649787426	0.8747732043	-0.4233145416	1.3316327333	1	0
617	104	2004-12-26	187.7	low	low	44	306	350	0	0	2	2	0	0	0	1	0	1	0	1	1	0	0	0	1	0	1	0	0	0	0	0	1	0	48	1	1	-0.3313705921	0.5779194236	-1.0992976427	0.1178779677	-0.5894348621	-1.3070163727	1	0
618	104	2004-12-26	187.5	low	low	0	1251	1251	0	0	3	0	0	1	0	0	0	0	0	0	0	0	0	1	0	0	0	0	1	1	0	0	0	0	21	1	0	0.1250668764	1.6996022463	-1.1156568527	-0.8042349219	1.2893944979	1.1321998835	1	1
619	20	2003-05-11	188.6	low	low	0	97	97	1	2	1	0	0	1	0	0	0	1	0	1	1	0	0	0	0	1	0	0	0	0	1	0	0	0	31	1	1	-0.3272304833	0.0488874726	0.4694094956	0.8688815832	-0.9252591729	-0.9848557115	1	0
619	104	2004-12-26	198.3	medium	high	97	87	184	0	0	1	1	1	0	0	0	0	1	0	1	1	0	0	0	0	1	0	0	0	0	1	0	0	0	31	1	1	0.0992499813	-0.8379331827	-0.3573080003	0.8688815832	-0.9252591729	-1.0308786631	1	0
620	104	2004-12-26	190.5	medium	high	0	2804	2804	0	0	3	0	0	0	1	0	1	0	0	0	1	0	0	0	0	0	0	0	0	1	0	0	0	0	33	1	0	-0.5565539002	-0.3182590902	0.1138246804	-0.8042349219	1.2893944979	1.1475409269	1	1
621	78	2004-06-20	197.5	medium	high	0	259	259	1	2	3	10	0	0	0	0	0	0	0	1	1	0	0	0	1	0	0	0	0	0	0	0	1	0	47	1	1	-0.4793241024	0.6372185349	0.2534163892	-0.8042349219	1.2893944979	1.3469736576	1	0
621	104	2004-12-26	197.5	medium	high	259	448	707	0	0	3	11	0	0	0	0	0	0	0	0	0	0	0	0	1	0	0	0	0	1	0	0	0	0	47	1	1	-0.4793241024	0.6372185349	0.2534163892	-0.8042349219	1.2893944979	1.3469736576	0	0
622	104	2004-12-26	199.3	medium	high	0	1097	1097	0	0	4	1	0	1	0	0	0	1	1	1	1	2	1	0	1	0	0	1	0	0	0	0	0	1	43	1	0	-0.5278778076	-0.8405137658	0.2249450237	1.0415363312	-0.458248049	-0.9388327599	1	0
623	47	2003-11-16	205.8	high	high	0	49	49	1	5	4	8	0	1	0	0	0	0	1	1	1	1	0	0	0	0	0	1	1	0	0	0	1	0	27	1	1	1.6213716269	-0.1168113947	-0.1078297794	-0.3684669435	-0.7872508764	0.0429901294	1	0
623	104	2004-12-26	205.8	high	high	49	455	504	0	0	4	9	0	1	0	0	0	0	1	0	0	1	0	0	0	0	0	1	1	1	0	0	0	0	27	1	1	1.6213716269	-0.1168113947	-0.1078297794	-0.3684669435	-0.7872508764	0.0429901294	1	1
624	104	2004-12-26	183.5	low	low	0	618	618	0	0	2	5	0	1	0	0	0	0	0	0	0	1	0	0	0	0	1	0	1	1	0	0	0	0	22	1	0	0.5397748351	-1.0488367081	0.9475140572	-1.8153613806	-1.0048490763	0.0583311133	0	0
625	83	2004-07-25	193.7	medium	high	0	173	173	1	4	1	1	0	0	0	0	0	0	1	1	1	1	0	0	0	1	0	0	0	1	0	0	0	0	28	1	0	-0.7045332193	-0.8226795793	0.2572393715	0.292335242	-0.9706577063	-0.9695147276	1	1
625	104	2004-12-26	197.6	medium	high	173	101	274	0	0	1	1	0	0	0	0	0	0	1	1	1	1	0	0	0	1	0	0	0	1	0	0	0	0	28	1	0	-0.7045332193	-0.8226795793	0.2572393715	0.292335242	-0.9706577063	-0.9695147276	1	1
626	104	2004-12-26	191.3	medium	high	0	1594	1594	0	0	3	0	0	0	1	0	0	0	0	0	0	0	0	1	0	0	0	0	1	1	0	0	0	0	19	1	0	-0.9847080112	-0.1827766746	-0.0275168512	-0.8042349219	1.2893944979	1.1475409269	0	0
627	104	2004-12-26	185.1	low	low	0	1394	1394	0	0	3	1	0	0	0	0	0	0	0	0	0	0	0	0	0	0	0	0	1	0	0	0	1	0	39	0	0	0.7668263316	1.7272233963	-0.2779136598	-0.8042349219	1.2893944979	1.1628818512	0	1
628	2	2003-01-05	203.9	medium	high	0	891	891	1	5	4	1	1	0	0	0	1	0	0	1	1	0	0	1	0	0	0	1	0	0	1	0	0	0	20	1	0	0.0319954902	-0.2772679627	-0.7532941699	1.0415363312	-0.458248049	-0.8467868567	0	0
628	104	2004-12-26	202.5	medium	high	891	488	1379	0	0	4	2	1	0	0	0	0	0	0	1	1	0	0	1	0	0	0	1	0	0	1	0	0	0	20	1	0	-0.5191376209	-0.0888703242	-0.6749426126	0.5710824728	-0.4055785835	-1.0001966953	0	0
629	8	2003-02-16	187.5	low	low	0	38	38	1	3	3	13	0	1	0	0	0	0	1	1	1	0	1	0	0	0	0	0	1	1	0	0	0	0	28	1	1	-0.5687758327	-0.2183928043	-0.2493758649	-0.8042349219	1.2893944979	1.2242457867	1	0
629	104	2004-12-26	187.5	low	low	38	717	755	0	0	3	14	0	1	0	0	0	0	1	0	0	0	1	0	0	0	0	0	1	1	0	0	0	0	28	1	1	-0.5687758327	-0.2183928043	-0.2493758649	-0.8042349219	1.2893944979	1.2242457867	1	0
630	1	2002-12-29	184.1	low	low	0	37	37	1	2	2	1	1	0	0	0	0	0	0	1	1	0	0	1	0	0	1	0	0	0	1	0	0	0	24	1	0	-1.6013383865	-0.9543364644	-0.2531335354	-0.7997999191	-0.5156743526	-0.3558754325	1	0
630	14	2003-03-30	184.1	low	low	37	135	172	1	3	2	1	1	0	0	0	1	0	0	1	1	0	0	1	0	0	1	0	0	0	1	0	0	0	24	1	0	-1.6013383865	-0.9543364644	-0.2531335354	-0.7997999191	-0.5156743526	-0.3558754325	1	1
630	104	2004-12-26	184.1	low	low	172	772	944	0	0	2	2	0	0	0	0	0	0	1	0	0	1	0	1	0	0	1	0	0	1	0	0	0	0	24	1	0	-1.6013383865	-0.9543364644	-0.2531335354	-0.7997999191	-0.5156743526	-0.3558754325	1	0
631	0	2005-11-24	203.6	medium	high	0	65	65	1	1	4	4	0	0	0	0	0	0	0	1	1	0	0	0	0	0	0	1	1	0	1	0	0	0	40	1	0	-0.78756845	-0.4413544536	-1.4029732943	0.5710824728	-0.4055785835	-1.0001966953	1	0
631	24	2003-06-08	199.5	medium	high	65	78	143	1	2	4	5	0	0	0	0	0	0	0	1	1	0	0	0	1	0	0	1	1	1	0	0	0	0	40	1	0	0.3120919168	0.9193495512	-0.5968339443	1.0415363312	-0.458248049	-0.8621278405	0	0
631	25	2003-06-15	199.5	medium	high	143	85	228	1	3	4	5	0	0	0	0	1	0	0	1	1	0	0	0	1	0	0	1	1	1	0	0	0	0	40	1	0	-0.78756845	-0.4413544536	-1.4029732943	0.5710824728	-0.4055785835	-1.0001966953	0	0
631	104	2004-12-26	204.6	medium	high	228	13	241	0	0	4	6	0	0	0	0	0	0	0	1	1	0	0	0	1	0	0	1	1	1	0	0	0	0	40	1	0	-0.8625001311	-0.5489814281	0.5652195215	0.8747732043	-0.4233145416	1.2242457867	0	0
632	104	2004-12-26	184.3	low	low	0	568	568	0	0	2	1	0	0	1	0	0	0	0	0	0	0	0	0	0	0	1	0	0	1	0	0	0	0	32	0	0	-0.2360627651	-1.1176578999	-1.1673053503	-1.0846978426	-0.6467528939	0.0276491474	1	0
633	104	2004-12-26	203.6	medium	high	0	812	812	0	0	4	1	1	0	0	0	0	0	0	0	0	0	0	1	0	0	0	1	1	0	0	0	0	1	22	1	0	0.3156569302	0.0187451206	-0.3023749888	0.8957823515	-0.4563067555	-0.2178065777	1	0
634	48	2003-11-23	197.7	medium	high	0	307	307	1	5	4	2	0	0	1	0	0	0	0	1	1	0	0	1	0	0	0	1	1	0	1	0	0	0	20	1	0	1.0096275806	-0.2247303128	0.155153811	0.1871892512	1.4826076031	-1.4450851679	1	1
634	50	2003-12-07	197.7	medium	high	307	321	628	1	2	4	2	0	0	1	0	0	0	0	1	1	0	0	1	0	0	0	1	1	0	1	0	0	0	20	1	0	1.0096275806	-0.2247303128	0.155153811	0.1871892512	1.4826076031	-1.4450851679	1	0
634	104	2004-12-26	208.6	high	high	628	115	743	0	0	4	3	0	0	1	0	0	0	0	0	0	0	0	1	0	0	0	1	1	0	1	0	0	0	20	1	0	1.0096275806	-0.2247303128	0.155153811	0.1871892512	1.4826076031	-1.4450851679	1	1
635	91	2004-09-19	189.2	low	low	0	61	61	1	5	2	3	1	0	0	0	0	0	0	1	1	0	0	0	0	0	1	0	1	1	0	0	0	0	23	1	0	0.4364615977	-0.2217196673	0.6661506891	-0.0823689327	-0.749428153	-0.1564426422	1	0
635	104	2004-12-26	189.2	low	low	61	159	220	0	0	2	4	1	0	0	0	0	0	0	0	0	0	0	0	0	0	1	0	1	1	0	0	0	0	23	1	0	0.4364615977	-0.2217196673	0.6661506891	-0.0823689327	-0.749428153	-0.1564426422	1	0
636	104	2004-12-26	190.3	medium	high	0	558	558	0	0	1	0	0	0	0	1	0	1	0	1	1	0	0	0	0	1	0	0	0	0	1	0	0	0	33	1	0	0.4683396816	0.1359539032	0.5203598738	1.3822122812	-0.0002015339	-1.0922425985	1	0
637	104	2004-12-26	196.5	medium	high	0	1465	1465	0	0	3	2	0	0	0	0	1	0	0	0	1	0	0	0	1	0	0	0	0	1	0	0	0	0	41	1	0	-0.4329299927	-0.675039351	-0.3601036966	-0.8042349219	1.2893944979	1.1321998835	0	0
638	104	2004-12-26	184.9	low	low	0	440	440	0	0	2	0	1	0	0	0	0	0	0	1	1	0	0	0	0	0	1	0	0	1	0	0	0	0	34	0	0	-0.3264422119	-0.7710710764	-0.1127092987	-1.8153613806	-1.0048490763	0.0429901294	1	0
639	104	2004-12-26	203.2	medium	high	0	1366	1366	0	0	4	3	0	0	0	0	0	0	1	0	0	0	1	0	0	0	0	1	0	1	0	0	0	0	23	1	0	-1.6790190935	-1.1894466877	-0.7878100276	0.8747732043	-0.4233145416	0.8407212496	1	0
640	104	2004-12-26	201.1	medium	high	0	972	972	0	0	4	2	0	0	0	0	0	0	0	0	0	0	0	0	0	0	0	1	1	1	0	0	0	0	27	1	0	0.5350776315	2.1084196568	-0.8906180263	0.5710824728	-0.4055785835	-1.0001966953	1	1
641	89	2004-09-05	179.6	low	low	0	926	926	1	4	2	5	0	0	1	0	0	0	0	1	1	1	1	0	0	0	1	0	1	0	0	0	0	1	25	1	1	0.5805737376	-0.3625202477	0.2297946215	1.0415363312	-0.458248049	0.0890130773	0	0
641	104	2004-12-26	179.6	low	low	926	1038	1964	0	0	2	5	0	0	1	0	0	0	0	0	0	1	1	0	0	0	1	0	1	0	0	0	0	1	25	1	1	0.5805737376	-0.3625202477	0.2297946215	1.0415363312	-0.458248049	0.0890130773	0	0
642	104	2004-12-26	192.5	medium	high	0	410	410	0	0	1	0	0	0	1	0	0	1	0	1	1	1	0	0	1	1	0	0	0	1	0	0	0	0	56	1	1	1.0016292334	1.168653965	0.3972613215	0.1300956905	-2.1723315716	-1.2303113937	1	0
643	24	2003-06-08	189.5	low	low	0	239	239	1	3	1	1	0	0	0	0	0	0	0	1	1	0	0	0	1	1	0	0	0	0	0	0	1	0	42	1	0	-0.1875145435	-0.7530402541	0.2030748874	1.0647583008	0.2281136513	-1.2916753292	1	0
643	104	2004-12-26	190.3	medium	high	239	562	801	0	0	1	1	0	0	0	0	0	0	0	0	0	0	0	0	1	1	0	0	0	1	0	0	0	0	42	1	0	-0.1875145435	-0.7530402541	0.2030748874	1.0647583008	0.2281136513	-1.2916753292	1	0
644	104	2004-12-26	191.4	medium	high	0	288	288	0	0	1	6	0	0	0	0	0	0	0	1	1	1	0	0	0	1	0	0	0	0	0	0	1	0	28	1	0	0.5155770779	0.4386486411	0.4423697889	0.1300956905	-2.1723315716	-1.2456524372	1	0
645	12	2003-03-16	203.6	medium	high	0	156	156	1	4	4	4	0	1	0	0	1	0	0	1	1	0	0	0	0	0	0	1	0	1	0	0	0	0	27	1	1	-1.0718096495	-0.5817344785	-0.1645864099	0.8747732043	-0.4233145416	1.2395868301	1	0
645	42	2003-10-12	203.4	medium	high	156	116	272	1	1	4	4	0	1	0	0	1	0	0	1	1	0	0	0	0	0	0	1	0	1	0	0	0	0	27	1	1	-0.736083746	-0.9292910099	-1.1524845362	1.0415363312	-0.458248049	-1.2609933615	1	0
645	103	2004-12-19	208.1	high	high	272	169	441	1	2	4	5	0	1	0	0	0	0	0	1	1	0	0	0	0	0	0	1	0	1	0	0	0	0	27	1	1	0.583686173	2.086817503	-0.4415210485	0.5710824728	-0.4055785835	-1.0001966953	1	0
645	104	2004-12-26	208.1	high	high	441	176	617	0	0	4	5	0	1	0	0	1	0	0	0	1	0	0	0	0	0	0	1	0	1	0	0	0	0	27	1	1	0.583686173	2.086817503	-0.4415210485	0.5710824728	-0.4055785835	-1.0001966953	1	0
646	86	2004-08-15	189.5	low	low	0	691	691	1	4	1	1	0	1	0	0	0	0	0	1	1	0	0	0	0	1	0	0	0	0	0	0	1	0	29	1	0	-0.1361980438	0.3178622425	-0.1339548081	-0.8042349219	1.2893944979	1.2089048624	1	0
646	104	2004-12-26	189.5	low	low	691	824	1515	0	0	1	1	0	1	0	0	0	0	0	1	1	0	0	0	0	1	0	0	0	1	0	0	0	0	29	1	0	-0.1106928289	-1.0665254593	-0.0825162902	1.028072238	-0.510065496	-1.2149704695	1	0
647	49	2003-11-30	197.7	medium	high	0	339	339	1	2	4	2	0	1	0	0	0	0	0	1	1	0	0	0	1	0	0	1	0	1	0	0	0	0	46	1	0	-1.1049880981	-1.394364357	0.9375494719	0.8747732043	-0.4233145416	1.3316327333	0	0
647	80	2004-07-04	197.7	medium	high	339	556	895	1	3	4	3	0	1	0	0	1	0	0	1	1	0	0	0	1	0	0	1	0	1	0	0	0	0	46	1	0	-1.1049880981	-1.394364357	0.9375494719	0.8747732043	-0.4233145416	1.3316327333	0	0
647	104	2004-12-26	207.9	high	high	895	145	1040	0	0	4	3	0	1	0	0	0	0	0	1	1	0	0	0	1	0	0	1	0	1	0	0	0	0	46	1	0	-0.7164958715	-0.6138143539	-0.3550208509	0.8747732043	-0.4233145416	1.3469736576	0	0
648	103	2004-12-19	192.8	medium	high	0	231	231	1	2	1	8	0	1	0	0	0	0	0	1	1	0	0	0	0	1	0	0	0	1	0	0	0	0	28	1	0	0.1882113367	-0.2567043006	-0.475925982	1.2404088974	-0.3917624652	-1.2303113937	1	0
648	104	2004-12-26	192.8	medium	high	231	238	469	0	0	1	8	0	1	0	0	1	0	0	0	1	0	0	0	0	1	0	0	0	1	0	0	0	0	28	1	0	0.1882113367	-0.2567043006	-0.475925982	1.2404088974	-0.3917624652	-1.2303113937	1	0
649	104	2004-12-26	198.8	medium	high	0	613	613	0	0	3	0	0	0	1	0	0	0	1	0	0	0	0	1	0	0	0	0	0	1	0	0	0	0	23	1	0	0.1497337371	1.365906477	-1.4364519119	-0.8042349219	1.2893944979	1.2089048624	0	1
650	14	2003-03-30	188.6	low	low	0	53	53	1	3	1	0	1	0	0	0	0	0	0	1	1	0	0	1	0	1	0	0	0	1	0	0	0	0	26	1	0	1.3549438715	0.1153128371	-1.3153585196	1.2404088974	-0.3917624652	-1.199629426	1	0
650	82	2004-07-18	192.3	medium	high	53	91	144	1	2	1	1	1	0	0	0	0	0	0	1	1	0	0	1	0	1	0	0	0	1	0	0	0	0	26	1	0	-0.0349586718	-0.7641329169	-0.0539761297	0.2201542854	-1.6917542219	-1.3683803082	1	0
650	98	2004-11-07	192.3	medium	high	144	203	347	1	1	1	1	1	0	0	0	1	0	0	1	1	0	0	1	0	1	0	0	0	1	0	0	0	0	26	1	0	-0.0349586718	-0.7641329169	-0.0539761297	0.2201542854	-1.6917542219	-1.3683803082	0	0
650	104	2004-12-26	192.3	medium	high	347	252	599	0	0	1	2	1	0	0	0	0	0	0	0	0	0	0	1	0	1	0	0	0	1	0	0	0	0	26	1	0	-0.0349586718	-0.7641329169	-0.0539761297	0.2201542854	-1.6917542219	-1.3683803082	1	1
651	12	2003-03-16	188.6	low	low	0	31	31	1	2	1	3	1	0	0	0	0	0	0	1	1	0	0	1	0	1	0	0	0	0	1	0	0	0	22	1	0	1.3101974726	0.8961259127	0.0635577291	1.028072238	-0.510065496	-1.2149704695	1	0
651	23	2003-06-01	188.6	low	low	31	108	139	1	5	1	3	1	0	0	0	1	0	0	1	1	0	0	1	0	1	0	0	0	0	1	0	0	0	22	1	0	1.3101974726	0.8961259127	0.0635577291	1.028072238	-0.510065496	-1.2149704695	1	0
651	104	2004-12-26	193.2	medium	high	139	212	351	0	0	1	4	1	0	0	0	0	0	0	0	0	0	0	0	0	1	0	0	0	0	0	0	0	1	22	1	0	-0.209831357	-0.1789092124	0.2809581757	1.028072238	-0.510065496	-1.2303113937	1	0
652	104	2004-12-26	185.8	low	low	0	1105	1105	0	0	3	0	0	1	0	0	0	0	0	0	0	0	0	1	0	0	0	0	0	1	0	0	0	0	20	0	0	0.3089305162	-0.3848669529	0.1443838626	-0.8042349219	1.2893944979	1.1782228947	1	0
653	104	2004-12-26	186.2	low	low	0	1422	1422	0	0	1	0	0	0	0	0	0	0	0	0	0	0	0	1	0	1	0	0	0	1	0	0	0	0	24	1	0	0.9968788624	0.9042637348	1.3307703733	1.7743976116	0.2838962674	-1.0462195873	1	0
654	42	2003-10-12	189.5	low	low	0	425	425	1	1	1	0	0	0	0	0	0	0	0	1	1	0	0	0	0	1	0	0	1	1	0	0	0	0	36	1	0	0.5211042166	-0.157953769	0.5281674862	0.292335242	-0.9706577063	-0.9541737437	1	0
654	104	2004-12-26	192.3	medium	high	425	261	686	0	0	1	1	0	0	0	0	0	0	0	1	1	0	0	0	0	1	0	0	1	1	0	0	0	0	36	1	0	-0.286868155	-0.4701059163	-0.4129891396	0.6706596017	-1.9902966022	-1.3683803082	1	0
655	104	2004-12-26	199.5	medium	high	0	657	657	0	0	4	4	0	1	0	0	0	0	0	1	1	0	0	0	1	0	0	1	1	0	0	0	1	0	41	1	0	0.783230722	-0.5720190406	0.1350142062	0.8957823515	-0.4563067555	-0.2178065777	0	0
656	104	2004-12-26	187.7	low	low	0	44	44	0	0	2	0	0	0	0	0	0	0	0	1	1	0	0	0	0	0	1	0	1	1	0	0	0	0	35	1	0	-0.3992087841	-0.3981107175	0.475495398	-0.3684669435	-0.7872508764	0.1503770053	1	1
657	104	2004-12-26	191.4	medium	high	0	534	534	0	0	1	1	0	0	0	0	0	0	0	1	1	0	0	1	0	1	0	0	1	0	0	0	1	0	23	1	0	0.755925715	0.6654213071	-0.074285157	0.292335242	-0.9706577063	-0.923491776	1	0
658	12	2003-03-16	184.2	low	low	0	179	179	1	4	2	2	0	1	0	0	1	0	0	1	1	0	0	0	1	0	1	0	0	1	0	0	0	0	41	0	1	-0.3017356396	0.9215468168	1.6504766941	-0.7997999191	-0.5156743526	-0.1717836261	1	0
658	79	2004-06-27	187.7	low	low	179	115	294	1	5	2	2	0	1	0	0	0	0	0	1	1	0	0	0	1	0	1	0	0	1	0	0	0	0	41	0	1	-1.4020859003	0.639932096	-1.3106118441	-2.7995643616	-0.4943807423	-0.003032818	1	0
658	104	2004-12-26	188	low	low	294	18	312	0	0	2	3	0	1	0	0	0	0	0	1	1	0	0	0	1	0	1	0	0	1	0	0	0	0	41	0	1	-1.4020859003	0.639932096	-1.3106118441	-2.7995643616	-0.4943807423	-0.003032818	1	0
659	104	2004-12-26	190.1	medium	high	0	854	854	0	0	1	0	0	0	1	0	0	0	0	0	0	0	0	1	0	1	0	0	0	1	0	0	0	0	21	1	0	-0.3068040311	-0.5305142999	0.0208978057	1.4208112955	-0.6892802119	-1.0615606308	0	0
660	55	2004-01-11	204.5	medium	high	0	534	534	0	0	4	4	0	0	0	0	0	0	0	0	0	0	0	0	0	0	0	1	0	0	0	0	1	0	28	1	0	-1.6790190935	-1.1894466877	-0.7878100276	0.8747732043	-0.4233145416	0.8407212496	1	0
661	104	2004-12-26	180.6	low	low	0	1121	1121	0	0	2	3	0	1	0	0	0	0	0	0	0	1	0	0	0	0	1	0	1	1	0	0	0	0	34	1	0	0.4532208145	-0.4071538746	0.3613726497	-0.0823689327	-0.749428153	-0.0797377303	1	0
662	104	2004-12-26	192.8	medium	high	0	236	236	0	0	1	3	1	0	0	0	0	0	0	0	0	0	0	1	0	1	0	0	0	1	0	0	0	0	25	1	1	1.178473115	1.4334673882	-0.3041376472	1.3822122812	-0.0002015339	-1.0769015551	0	0
663	104	2004-12-26	187.7	low	low	0	1129	1129	0	0	3	0	0	1	0	0	0	0	0	0	0	0	0	1	0	0	0	0	0	0	0	0	1	0	28	1	0	-1.8088597059	-1.5880755186	3.1313924789	-0.8042349219	1.2893944979	0.5952655077	1	0
664	104	2004-12-26	185.2	low	low	0	1096	1096	0	0	1	1	0	0	1	0	0	0	0	0	0	0	0	0	1	1	0	0	1	0	0	0	1	0	42	1	1	0.3691022694	0.9177140594	-0.5949478149	0.8688815832	-0.9252591729	-0.923491776	1	1
665	104	2004-12-26	207.9	high	high	0	143	143	0	0	4	0	0	0	1	0	0	0	1	1	1	0	0	1	0	0	0	1	0	1	0	0	0	0	27	1	0	-0.8336138129	-0.2121477425	-0.2518290579	0.8957823515	-0.4563067555	-0.6780360341	1	0
666	104	2004-12-26	206.4	high	high	0	221	221	0	0	4	1	0	1	0	0	0	0	0	1	1	0	0	0	0	0	0	1	0	1	0	0	0	0	37	1	0	-1.1138954163	-0.7753673792	-0.7999445796	0.8747732043	-0.4233145416	0.1350360215	1	0
667	104	2004-12-26	180	low	low	0	914	914	0	0	2	3	0	0	0	0	0	0	0	0	0	0	0	0	1	0	1	0	0	0	1	0	0	0	53	1	0	0.1857338697	0.6397727132	-0.341267854	-0.3684669435	-0.7872508764	0.2731048763	1	0
668	104	2004-12-26	189.1	low	low	0	1379	1379	0	0	1	9	0	1	0	0	0	0	0	0	0	0	0	0	1	1	0	0	1	1	0	0	0	0	35	1	0	0.272939682	-0.101930216	-0.4969729185	-0.8042349219	1.2893944979	1.2242457867	1	0
669	104	2004-12-26	203.4	medium	high	0	205	205	0	0	3	0	0	0	0	0	0	0	0	1	1	0	0	1	0	0	0	0	0	1	0	0	0	0	27	1	0	1.1860450506	0.3105165362	0.1497668028	-0.8042349219	1.2893944979	1.2089048624	0	1
670	104	2004-12-26	192.2	medium	high	0	5370	5370	0	0	4	0	0	0	0	0	1	0	0	0	1	0	0	0	1	0	0	1	1	1	0	0	0	0	54	1	0	0.3120919168	0.9193495512	-0.5968339443	1.0415363312	-0.458248049	-0.8621278405	1	0
671	104	2004-12-26	204.2	medium	high	0	524	524	0	0	4	5	0	1	0	0	0	0	1	0	0	0	1	0	0	0	0	1	0	0	0	0	1	0	32	1	1	-0.3495655954	-1.2734868526	0.4772130251	0.8957823515	-0.4563067555	0.2424229085	0	0
672	104	2004-12-26	198.3	medium	high	0	695	695	0	0	4	0	0	0	0	0	0	0	0	0	0	0	0	0	0	0	0	1	1	0	0	0	1	0	38	0	0	-1.0501765013	-0.3422777057	-1.2602411509	0.5710824728	-0.4055785835	-0.8774688244	1	0
673	104	2004-12-26	190.2	medium	high	0	1642	1642	0	0	3	0	0	1	0	0	0	0	0	0	0	0	0	1	0	0	0	0	0	1	0	0	0	0	21	1	0	0.2678281069	0.3351365626	-1.4178022146	-0.8042349219	1.2893944979	1.1168589592	1	0
674	104	2004-12-26	190.7	medium	high	0	691	691	0	0	3	11	0	0	0	0	0	0	0	1	1	0	0	0	0	0	0	0	1	0	0	0	0	1	24	1	1	-0.2113200873	0.8547667861	-0.556352973	-0.8042349219	1.2893944979	0.8714032173	0	1
675	102	2004-12-05	208.6	high	high	0	122	122	1	3	3	0	0	1	0	0	0	0	0	1	1	0	0	1	0	0	0	0	0	0	1	0	0	0	18	1	0	-0.0413925126	-0.7671666145	-0.1996372789	-0.8042349219	1.2893944979	1.4543604851	1	0
675	104	2004-12-26	208.6	high	high	122	143	265	0	0	3	0	0	1	0	0	0	0	0	1	1	0	0	1	0	0	0	0	0	0	1	0	0	0	18	1	0	-0.0413925126	-0.7671666145	-0.1996372789	-0.8042349219	1.2893944979	1.4543604851	1	0
676	104	2004-12-26	187.7	low	low	0	1132	1132	0	0	3	1	0	0	0	0	0	0	0	0	0	0	0	1	0	0	0	0	0	1	0	0	0	0	20	1	0	0.8498894572	1.7175633907	-0.7416860461	-0.8042349219	1.2893944979	1.1628818512	0	0
677	41	2003-10-05	184.7	low	low	0	89	89	1	3	2	6	0	0	0	0	1	0	0	1	1	0	0	0	1	0	1	0	1	1	0	0	0	0	41	1	0	0.3321308494	-0.0236569829	0.0214653555	-0.0823689327	-0.749428153	-0.9081507921	0	0
677	83	2004-07-25	187.3	low	low	89	116	205	1	2	2	7	0	0	0	0	0	0	0	1	1	0	0	0	1	0	1	0	1	1	0	0	0	0	41	1	0	-0.6400510073	0.2417221069	-0.0690912604	-0.0823689327	-0.749428153	-1.0001966953	1	0
677	89	2004-09-05	187.3	low	low	205	158	363	1	4	2	7	0	0	0	0	1	0	0	1	1	0	0	0	1	0	1	0	1	1	0	0	0	0	41	1	0	-0.6400510073	0.2417221069	-0.0690912604	-0.0823689327	-0.749428153	-1.0001966953	1	0
677	104	2004-12-26	187.3	low	low	363	270	633	0	0	2	8	0	0	0	0	0	0	0	0	0	0	0	0	1	0	1	0	1	1	0	0	0	0	41	1	0	0.5005953908	-0.0487329103	0.2860244215	-0.0823689327	-0.749428153	-0.8467868567	1	0
678	58	2004-02-01	204.3	medium	high	0	18	18	1	4	4	2	0	1	0	0	1	1	1	1	1	0	0	0	1	0	0	1	1	0	0	1	0	0	62	1	1	-0.5799301863	-0.7964474559	-0.4665094912	0.5710824728	-0.4055785835	-1.199629426	0	0
678	72	2004-05-09	206.4	high	high	18	9	27	1	5	4	3	0	1	0	0	0	1	1	1	1	0	0	0	1	0	0	1	1	0	0	1	0	0	62	1	1	-0.5799301863	-0.7964474559	-0.4665094912	0.5710824728	-0.4055785835	-1.199629426	0	0
678	73	2004-05-16	206.4	high	high	27	16	43	1	2	4	4	0	1	0	0	1	1	1	1	1	0	0	0	1	0	0	1	1	0	0	1	0	0	62	1	1	-0.5799301863	-0.7964474559	-0.4665094912	0.5710824728	-0.4055785835	-1.199629426	0	0
678	82	2004-07-18	208.1	high	high	43	17	60	1	3	4	4	0	1	0	0	0	1	1	1	1	0	0	0	1	0	0	1	1	0	0	1	0	0	62	1	1	-0.5799301863	-0.7964474559	-0.4665094912	0.5710824728	-0.4055785835	-1.199629426	0	0
678	104	2004-12-26	208.1	high	high	60	178	238	0	0	4	4	0	1	0	0	0	1	1	0	0	0	0	0	1	0	0	1	1	0	0	1	0	0	62	1	1	-0.5799301863	-0.7964474559	-0.4665094912	0.5710824728	-0.4055785835	-1.199629426	0	0
679	59	2004-02-08	191.7	medium	high	0	168	168	1	3	1	1	1	0	0	0	0	0	0	1	1	0	0	0	0	1	0	0	0	1	0	0	0	0	27	1	0	-0.0911030322	0.3965250254	-0.4213666022	1.3822122812	-0.0002015339	-1.0922425985	0	0
679	104	2004-12-26	196.7	medium	high	168	146	314	0	0	1	1	1	0	0	0	0	0	0	1	1	0	0	0	0	1	0	0	0	1	0	0	0	0	27	1	0	-0.0911030322	0.3965250254	-0.4213666022	1.3822122812	-0.0002015339	-1.0922425985	1	0
680	86	2004-08-15	207.5	high	high	0	71	71	1	3	4	13	0	0	0	0	0	0	0	1	1	0	0	0	0	0	0	1	0	1	0	0	0	0	28	1	0	-0.8083612919	-1.1726708412	0.2939354181	0.8957823515	-0.4563067555	-0.7854229212	0	1
680	104	2004-12-26	207.5	high	high	71	204	275	0	0	4	14	0	0	0	0	0	0	0	0	0	0	0	0	0	0	0	1	0	1	0	0	0	0	28	1	0	-0.8083612919	-1.1726708412	0.2939354181	0.8957823515	-0.4563067555	-0.7854229212	0	1
681	104	2004-12-26	204	medium	high	0	897	897	0	0	4	1	0	1	0	0	1	0	0	0	1	0	0	0	1	0	0	1	0	0	0	0	1	0	55	1	0	-1.1049880981	-1.394364357	0.9375494719	1.0415363312	-0.458248049	1.3316327333	1	0
682	104	2004-12-26	209.5	high	high	0	2934	2934	0	0	4	0	0	0	1	0	1	0	0	0	1	0	0	1	0	0	0	1	0	1	0	0	0	0	23	1	0	-2.0855271816	-1.5869580507	-0.0315838195	0.8747732043	-0.4233145416	0.9787901044	0	0
683	77	2004-06-13	187.3	low	low	0	73	73	1	5	2	10	0	1	0	0	0	0	0	1	1	0	0	0	0	0	1	0	0	1	0	0	0	0	26	1	0	-1.0838326216	-0.8838516474	-0.985206306	-0.8042349219	1.2893944979	1.2856097221	0	0
683	86	2004-08-15	189.2	low	low	73	46	119	1	1	2	10	0	1	0	0	0	0	0	1	1	0	0	0	0	0	1	0	0	1	0	0	0	0	26	1	0	-0.6532000303	0.0190248527	1.2758747339	0.1178779677	-0.5894348621	-1.2763344049	0	0
683	104	2004-12-26	189.2	low	low	119	179	298	0	0	2	11	0	1	0	0	0	0	0	0	0	0	0	0	0	0	1	0	0	1	0	0	0	0	26	1	0	0.1882113367	-0.2567043006	-0.475925982	1.2404088974	-0.3917624652	-1.2303113937	0	0
684	1	2002-12-29	188.9	low	low	0	203	203	1	2	1	0	0	1	0	0	0	0	1	1	1	1	0	0	0	1	0	0	0	0	1	0	0	0	30	1	0	1.3549438715	0.1153128371	-1.3153585196	1.6981703043	-1.6633706093	-1.199629426	0	0
684	37	2003-09-07	191.4	medium	high	203	59	262	1	3	1	2	0	1	0	0	0	0	1	1	1	1	0	0	0	1	0	0	0	0	0	0	0	1	30	1	0	-0.1983852684	-0.3328862488	-0.6685688496	1.6981703043	-1.6633706093	-0.9848557115	1	0
684	104	2004-12-26	192.3	medium	high	262	263	525	0	0	1	3	1	0	0	0	0	0	1	0	0	1	0	0	0	1	0	0	0	1	0	0	0	0	30	1	0	0.1542481929	0.4342120886	-0.359778434	1.6981703043	-1.6633706093	-1.0155376196	1	0
685	54	2004-01-04	180.6	low	low	0	757	757	1	3	2	2	0	0	0	0	0	0	0	1	1	0	1	1	0	0	1	0	1	1	0	0	0	0	18	1	0	1.7715317011	0.5786384344	0.3533200324	-1.8153613806	-1.0048490763	0.0429901294	0	1
685	104	2004-12-26	187.3	low	low	757	270	1027	0	0	2	3	0	0	0	0	0	0	0	0	0	0	1	1	0	0	1	0	1	0	0	0	1	0	18	1	0	1.7715317011	0.5786384344	0.3533200324	-1.8153613806	-1.0048490763	0.0429901294	0	1
686	104	2004-12-26	187.2	low	low	0	788	788	0	0	3	2	0	0	0	0	0	0	0	1	1	0	0	0	0	0	0	0	0	1	0	0	0	0	40	1	0	-0.069192037	-0.2251612097	-0.5909869671	-0.8042349219	1.2893944979	1.2089048624	0	0
687	104	2004-12-26	185.5	low	low	0	1522	1522	0	0	2	0	0	0	0	1	0	1	0	0	0	0	0	0	0	0	1	0	1	1	0	0	0	0	29	1	1	0.2399873435	0.269536227	-0.4927764535	-0.0823689327	-0.749428153	-0.1104196981	1	0
688	104	2004-12-26	185.4	low	low	0	884	884	0	0	3	1	1	0	0	0	0	0	0	0	0	0	0	1	0	0	0	0	0	1	0	0	0	0	19	1	0	-0.1273178458	1.0712983608	0.2402429283	-0.8042349219	1.2893944979	1.3316327333	1	0
689	104	2004-12-26	189	low	low	0	1702	1702	0	0	3	1	0	0	0	0	0	0	0	0	0	0	0	0	0	0	0	0	0	1	0	0	0	0	27	1	0	0.3529899418	0.6824153066	0.3345923126	-0.8042349219	1.2893944979	1.070835948	1	1
690	104	2004-12-26	185.1	low	low	0	1376	1376	0	0	3	0	0	0	0	0	0	1	0	0	0	2	4	0	0	0	0	0	1	0	0	0	0	1	42	1	1	1.2113231421	-1.3037372828	0.9604358673	-0.8042349219	1.2893944979	1.1628818512	1	0
691	35	2003-08-24	189	low	low	0	163	163	1	2	1	6	0	1	0	0	0	0	1	1	1	1	1	0	0	1	0	0	0	0	0	0	0	1	37	1	0	-0.1983852684	-0.3328862488	-0.6685688496	0.292335242	-0.9706577063	-0.9848557115	1	0
691	104	2004-12-26	189	low	low	163	653	816	0	0	1	7	0	0	0	0	0	0	1	0	0	1	1	0	0	1	0	0	0	1	0	0	0	0	37	1	0	-0.1983852684	-0.3328862488	-0.6685688496	0.292335242	-0.9706577063	-0.9848557115	1	0
692	104	2004-12-26	190.4	medium	high	0	1829	1829	0	0	3	0	1	0	0	0	0	0	0	0	0	0	0	1	0	0	0	0	0	0	0	0	1	0	22	1	1	-2.1384341717	-1.7718777657	4.2934575081	-0.8042349219	1.2893944979	0.5952655077	0	0
693	2	2003-01-05	180.6	low	low	0	403	403	1	2	2	0	0	0	0	0	0	0	0	1	1	0	0	1	0	0	1	0	0	0	0	0	1	0	23	1	0	-2.0508346558	-1.3197813034	-0.6056137681	-1.8153613806	-1.0048490763	-0.0337147824	1	0
693	10	2003-03-02	180.6	low	low	403	459	862	1	5	2	0	0	0	0	0	1	0	0	1	1	0	0	1	0	0	1	0	0	1	0	0	0	0	23	1	0	-2.0508346558	-1.3197813034	-0.6056137681	-1.8153613806	-1.0048490763	-0.0337147824	1	0
693	104	2004-12-26	183.6	low	low	862	506	1368	0	0	2	1	0	0	0	0	0	0	0	1	1	0	0	1	0	0	1	0	0	1	0	0	0	0	23	1	0	-1.1665004492	-0.4820669591	0.6958303452	-0.7997999191	-0.5156743526	-0.432580322	0	1
694	104	2004-12-26	202.4	medium	high	0	1393	1393	0	0	4	0	0	1	0	0	0	0	0	0	0	0	0	1	0	0	0	1	0	0	0	0	1	0	25	1	0	-1.0501765013	-0.3422777057	-1.2602411509	0.5710824728	-0.4055785835	-0.8774688244	1	0
695	104	2004-12-26	177.9	low	low	0	919	919	0	0	3	0	0	0	0	0	0	0	1	0	0	0	1	1	0	0	0	0	0	0	0	0	0	1	26	1	0	-0.2386084646	-0.8917206526	0.882641077	-0.8042349219	1.2893944979	0.4571966529	1	1
696	88	2004-08-29	192.3	medium	high	0	129	129	1	3	1	5	0	0	0	0	0	0	0	1	1	0	0	0	0	1	0	0	0	0	1	0	0	0	30	1	0	-0.1718746126	-0.3482016325	0.1525089443	1.8671296835	-1.8147611618	-1.0155376196	1	0
696	104	2004-12-26	192.3	medium	high	129	248	377	0	0	1	6	1	0	0	0	0	0	0	0	0	0	0	0	0	1	0	0	0	1	0	0	0	0	30	1	0	-0.1718746126	-0.3482016325	0.1525089443	1.8671296835	-1.8147611618	-1.0155376196	1	0
697	22	2003-05-25	203.6	medium	high	0	220	220	1	2	4	0	0	1	0	0	0	1	0	1	1	0	0	0	0	0	0	1	0	0	0	0	0	1	21	1	1	-0.0642378554	0.1840046793	-0.1605571061	0.8957823515	-0.4563067555	-0.2178065777	1	1
697	24	2003-06-08	203.6	medium	high	220	234	454	1	3	4	1	0	1	0	0	1	1	0	1	1	0	0	0	0	0	0	1	0	0	0	0	0	1	21	1	1	-0.0642378554	0.1840046793	-0.1605571061	0.8957823515	-0.4563067555	-0.2178065777	1	0
697	104	2004-12-26	208.1	high	high	454	162	616	0	0	4	2	0	1	0	0	0	1	0	1	1	0	0	0	0	0	0	1	0	0	0	0	0	1	21	1	1	-0.4302592874	-1.20728302	-0.8237602115	1.0415363312	-0.458248049	-0.0337147824	1	1
698	63	2004-03-07	199.5	medium	high	0	352	352	1	2	4	2	1	0	0	0	0	0	0	1	1	0	1	0	0	0	0	1	1	0	1	0	0	0	33	1	1	0.2962585986	1.6080101728	-1.132579565	0.5710824728	-0.4055785835	-1.0001966953	1	0
698	104	2004-12-26	199.5	medium	high	352	646	998	0	0	4	3	1	0	0	0	0	0	0	0	0	0	1	0	0	0	0	1	1	0	0	0	1	0	33	1	1	0.2962585986	1.6080101728	-1.132579565	0.5710824728	-0.4055785835	-1.0001966953	1	0
699	104	2004-12-26	191.5	medium	high	0	363	363	0	0	3	1	0	1	0	0	0	0	1	1	1	1	0	0	0	0	0	0	1	0	0	0	1	0	39	1	0	0.4066292644	0.3566062748	0.1646696329	-0.8042349219	1.2893944979	1.2089048624	1	1
700	104	2004-12-26	186.3	low	low	0	1246	1246	0	0	1	0	1	0	0	0	0	0	0	0	0	0	0	1	0	1	0	0	0	1	0	0	0	0	20	1	0	-0.1106928289	-1.0665254593	-0.0825162902	1.028072238	-0.510065496	-1.2149704695	1	0
701	104	2004-12-26	193.7	medium	high	0	398	398	0	0	1	1	0	1	0	0	0	0	0	1	1	0	0	0	0	1	0	0	0	0	0	0	1	0	30	1	1	2.3672952652	1.6815068722	0.1770015508	1.3822122812	-0.0002015339	-1.0922425985	1	0
702	104	2004-12-26	180.6	low	low	0	1119	1119	0	0	2	0	0	1	0	0	0	0	1	1	1	4	2	0	1	0	1	0	1	0	0	0	1	0	41	1	1	-0.0862847343	0.1763407886	1.131644845	0.292335242	-0.9706577063	-0.9695147276	1	0
703	104	2004-12-26	189.6	low	low	0	1676	1676	0	0	1	0	0	0	1	0	0	0	0	0	0	0	0	1	0	1	0	0	0	0	1	0	0	0	19	1	0	0.0969302878	-0.5735163689	0.9721857905	0.1300956905	-2.1723315716	-1.2456524372	1	0
704	12	2003-03-16	184.1	low	low	0	115	115	1	5	2	1	0	0	1	0	0	0	0	1	1	0	0	1	0	0	1	0	1	1	0	0	0	0	20	1	1	0.6148641706	1.606153965	1.040297389	-0.0823689327	-0.749428153	-0.0490557663	0	0
704	44	2003-10-26	184.2	low	low	115	35	150	1	4	2	2	0	0	1	0	0	0	0	1	1	0	0	1	0	0	1	0	1	1	0	0	0	0	20	1	1	0.6148641706	1.606153965	1.040297389	-0.0823689327	-0.749428153	-0.0490557663	0	0
704	104	2004-12-26	187.7	low	low	150	41	191	0	0	2	3	0	0	1	0	0	0	0	1	1	0	0	1	0	0	1	0	1	0	1	0	0	0	20	1	1	0.6148641706	1.606153965	1.040297389	-0.0823689327	-0.749428153	-0.0490557663	1	0
705	104	2004-12-26	200.2	medium	high	0	582	582	0	0	3	0	0	0	0	0	0	0	0	0	0	0	0	0	0	0	0	0	1	0	0	0	1	0	43	0	0	1.4159486294	-0.33792153	-0.3846761882	-0.8042349219	1.2893944979	1.1321998835	0	1
706	104	2004-12-26	221.7	high	high	0	2953	2953	0	0	2	0	0	0	0	0	1	0	0	0	1	0	0	1	0	0	1	0	0	1	0	0	0	0	28	1	0	-0.8107789755	-0.3765640557	-0.2481291145	-0.7997999191	-0.5156743526	-0.0950787142	1	0
707	42	2003-10-12	184.3	low	low	0	130	130	1	2	2	1	0	0	0	0	0	0	0	1	1	1	0	0	0	0	1	0	0	0	1	0	0	0	35	1	0	-0.7193769217	-1.3777276278	0.8188401461	-0.3684669435	-0.7872508764	-0.0797377303	1	1
707	69	2004-04-18	184.3	low	low	130	319	449	1	3	2	1	0	0	0	0	1	0	0	1	1	1	0	0	0	0	1	0	0	0	1	0	0	0	35	1	0	0.3879830837	0.1621924192	-0.1049802974	-0.3684669435	-0.7872508764	-0.0797377303	1	0
707	104	2004-12-26	187.6	low	low	449	70	519	0	0	2	2	0	0	0	0	0	0	0	0	0	1	0	0	0	0	1	0	0	0	1	0	0	0	35	1	0	0.1857338697	0.6397727132	-0.341267854	-0.3684669435	-0.7872508764	0.2731048763	1	0
708	28	2003-07-06	192.5	medium	high	0	107	107	1	4	3	0	0	0	1	0	0	0	0	1	1	0	0	0	0	0	0	0	0	1	0	0	0	0	31	1	0	0.1231414378	0.2320262492	-0.6217957735	-0.8042349219	1.2893944979	1.2089048624	1	1
708	104	2004-12-26	208.4	high	high	107	181	288	0	0	3	1	0	0	0	0	0	0	0	1	1	0	0	0	0	0	0	0	0	1	0	0	0	0	31	1	0	0.0516727641	0.0773215964	0.144731313	-0.8042349219	1.2893944979	1.2089048624	1	0
709	87	2004-08-22	199.7	medium	high	0	895	895	1	3	4	1	0	0	0	1	0	1	1	1	1	0	2	0	1	0	0	1	0	0	0	0	0	1	46	1	1	0.3779426813	-0.3980202377	-0.3689333498	0.8957823515	-0.4563067555	-0.0643967465	0	1
709	104	2004-12-26	199.7	medium	high	895	1021	1916	0	0	4	1	0	0	0	1	0	1	1	0	0	0	2	0	1	0	0	1	0	0	0	0	0	1	46	1	1	0.0655534863	1.3454469442	-0.6336532235	0.8957823515	-0.4563067555	-1.0001966953	0	1
710	104	2004-12-26	208.6	high	high	0	114	114	0	0	4	4	0	0	1	0	0	0	0	0	0	0	0	0	0	0	0	1	1	1	0	0	0	0	25	1	1	1.0748105049	1.802349329	0.0769022033	0.5710824728	-0.4055785835	-1.0001966953	1	1
711	48	2003-11-23	176.3	low	low	0	566	566	1	4	3	0	0	1	0	0	0	0	0	1	1	0	0	0	0	0	0	0	1	0	0	0	1	0	32	0	0	-0.1340026706	0.2738218606	-1.1556091309	-0.8042349219	1.2893944979	1.1015179157	0	1
711	104	2004-12-26	176.3	low	low	566	965	1531	0	0	3	0	0	1	0	0	0	0	0	1	1	0	0	0	0	0	0	0	1	0	0	0	1	0	32	0	0	-0.6947692633	0.7684428096	-0.7324947119	-0.8042349219	1.2893944979	1.1015179157	1	0
712	101	2004-11-28	186.9	low	low	0	925	925	1	3	1	5	0	0	0	0	0	0	0	1	1	1	0	0	0	1	0	0	0	1	0	0	0	0	25	1	1	0.9968788624	0.9042637348	1.3307703733	1.7743976116	0.2838962674	-1.0462195873	1	0
712	104	2004-12-26	186.9	low	low	925	953	1878	0	0	1	5	0	0	0	0	0	0	0	0	0	1	0	0	0	1	0	0	0	0	0	0	1	0	25	1	1	0.9968788624	0.9042637348	1.3307703733	1.7743976116	0.2838962674	-1.0462195873	1	0
713	104	2004-12-26	208.1	high	high	0	158	158	0	0	4	0	0	0	0	0	0	0	0	1	1	0	0	1	0	0	0	1	0	0	0	0	1	0	23	1	0	-0.1411658376	1.1240496635	-0.950171411	0.8747732043	-0.4233145416	1.2242457867	1	0
714	104	2004-12-26	204.6	medium	high	0	838	838	0	0	4	4	0	1	0	0	0	0	0	0	0	0	0	1	0	0	0	1	0	1	0	0	0	0	24	1	0	-0.261554569	0.6371356249	0.1989685297	0.8957823515	-0.4563067555	1.2395868301	0	0
715	104	2004-12-26	185.2	low	low	0	1081	1081	0	0	1	0	1	0	0	0	0	0	0	0	0	0	0	1	0	1	0	0	0	1	0	0	0	0	28	1	0	1.7610396147	1.1788554192	-0.2148652077	1.2404088974	-0.3917624652	-1.199629426	1	0
716	104	2004-12-26	192.2	medium	high	0	1862	1862	0	0	3	0	0	0	0	0	0	0	0	0	0	0	0	0	0	0	0	0	1	1	0	0	0	0	35	1	1	1.0245594978	1.6787235737	-0.5440070033	-0.8042349219	1.2893944979	1.1628818512	0	0
717	104	2004-12-26	191.4	medium	high	0	304	304	0	0	1	3	1	0	0	0	0	0	1	1	1	0	2	0	0	1	0	0	0	0	0	0	0	1	26	1	0	0.3134211004	0.1475960463	0.286528945	0.8688815832	-0.9252591729	-0.8621278405	1	0
718	91	2004-09-19	204.3	medium	high	0	239	239	1	2	4	0	1	0	0	0	0	0	0	1	1	0	0	1	0	0	0	1	0	0	0	0	1	0	22	1	1	-0.6268885732	-0.3930217922	0.1016123667	0.8957823515	-0.4563067555	0.3344688118	0	0
718	92	2004-09-26	204.3	medium	high	239	246	485	1	3	4	1	0	0	1	0	1	0	0	1	1	1	0	1	0	0	0	1	0	1	0	0	0	0	22	1	1	-0.6268885732	-0.3930217922	0.1016123667	0.8957823515	-0.4563067555	0.3344688118	0	0
718	104	2004-12-26	204.3	medium	high	485	337	822	0	0	4	1	0	0	1	0	0	0	0	0	0	1	0	1	0	0	0	1	0	0	1	0	0	0	22	1	1	-0.6268885732	-0.3930217922	0.1016123667	0.8957823515	-0.4563067555	0.3344688118	0	0
719	101	2004-11-28	198.3	medium	high	0	57	57	1	3	1	5	0	0	1	0	0	0	0	1	1	0	0	1	0	1	0	0	0	1	0	0	0	0	21	1	1	0.4355874956	-0.5034495592	1.3002601862	1.3822122812	-0.0002015339	-1.0769015551	0	0
719	102	2004-12-12	198.3	medium	high	57	71	128	1	4	1	5	0	0	1	0	0	0	0	1	1	0	0	1	0	1	0	0	0	1	0	0	0	0	21	1	1	0.4355874956	-0.5034495592	1.3002601862	1.3822122812	-0.0002015339	-1.0769015551	0	0
719	103	2004-12-26	198.3	medium	high	128	85	213	0	0	1	5	0	0	1	0	0	0	0	0	0	0	0	1	0	1	0	0	0	1	0	0	0	0	21	1	1	0.4355874956	-0.5034495592	1.3002601862	1.3822122812	-0.0002015339	-1.0769015551	1	0
720	104	2004-12-26	197	medium	high	0	515	515	0	0	3	0	1	0	0	0	0	0	0	1	1	0	0	1	0	0	0	0	0	0	0	0	1	0	22	1	0	1.0224727392	1.2755200863	0.0859282762	-0.8042349219	1.2893944979	1.1475409269	1	1
721	37	2003-09-07	184	low	low	0	617	617	1	4	3	1	1	0	0	0	1	0	0	1	1	0	0	0	0	0	0	0	1	1	0	0	0	0	28	1	0	0.1607428938	0.1769864708	-0.7172429562	-0.8042349219	1.2893944979	1.1321998835	1	0
721	42	2003-10-12	197.5	medium	high	617	16	633	1	3	3	2	1	0	0	0	0	0	0	1	1	0	0	0	0	0	0	0	1	1	0	0	0	0	28	1	0	0.1607428938	0.1769864708	-0.7172429562	-0.8042349219	1.2893944979	1.1321998835	1	0
721	69	2004-04-18	197.5	medium	high	633	180	813	1	2	3	3	1	0	0	0	0	0	0	1	1	0	0	0	0	0	0	0	1	1	0	0	0	0	28	1	0	0.8504688144	0.0432503112	0.5372744203	-0.8042349219	1.2893944979	1.2242457867	1	0
721	78	2004-06-20	197.5	medium	high	813	243	1056	1	1	3	3	1	0	0	0	1	0	0	1	1	0	0	0	0	0	0	0	1	1	0	0	0	0	28	1	0	0.8504688144	0.0432503112	0.5372744203	-0.8042349219	1.2893944979	1.2242457867	1	0
721	104	2004-12-26	197.5	medium	high	1056	432	1488	0	0	3	3	1	0	0	0	0	0	0	0	0	0	0	0	0	0	0	0	1	1	0	0	0	0	28	1	0	0.8504688144	0.0432503112	0.5372744203	-0.8042349219	1.2893944979	1.2242457867	0	1
722	104	2004-12-26	183	low	low	0	897	897	0	0	3	0	0	0	1	0	0	0	0	0	0	0	0	0	0	0	0	0	0	0	0	0	1	0	33	1	0	-0.1278185993	0.0880396143	-0.3573714495	-0.8042349219	1.2893944979	1.4236785173	1	0
723	104	2004-12-26	184.3	low	low	0	569	569	0	0	2	2	1	0	0	0	0	0	0	0	0	1	0	1	0	0	1	0	0	0	0	0	1	0	20	1	0	-0.4017343223	-0.9036334157	-0.6521471143	-1.0926556587	-1.2373147011	-1.4144032001	0	0
724	104	2004-12-26	187.7	low	low	0	1272	1272	0	0	1	2	0	0	1	0	0	0	0	0	0	0	0	0	0	1	0	0	0	0	0	0	1	0	35	1	0	0.3395139277	-1.0842813253	-0.942371428	1.028072238	-0.510065496	-1.2149704695	0	0
725	104	2004-12-26	190.2	medium	high	0	1589	1589	0	0	1	0	0	0	0	1	0	1	0	0	0	0	0	0	1	1	0	0	0	0	0	0	0	1	58	1	0	1.3514657021	0.6422159672	1.5031536818	1.2404088974	-0.3917624652	-1.199629426	1	0
726	90	2004-09-12	189.5	low	low	0	737	737	1	2	3	3	0	0	0	0	0	0	0	1	1	0	0	0	0	0	0	0	0	1	0	0	0	0	38	1	0	-0.2461320013	0.6022037268	-0.291561842	-0.8042349219	1.2893944979	1.3469736576	1	0
726	104	2004-12-26	189.5	low	low	737	842	1579	0	0	3	3	0	0	0	0	1	0	0	0	1	0	0	0	0	0	0	0	0	1	0	0	0	0	38	1	0	-0.2461320013	0.6022037268	-0.291561842	-0.8042349219	1.2893944979	1.3469736576	1	0
727	104	2004-12-26	208.1	high	high	0	174	174	0	0	4	0	0	1	0	0	0	0	0	1	1	0	0	0	0	0	0	1	0	1	0	0	0	0	37	0	0	-1.8338373899	-1.4761487246	-1.7989248037	0.8747732043	-0.4233145416	0.5799245238	1	1
728	62	2004-02-29	197	medium	high	0	206	206	1	4	3	4	0	1	0	0	0	0	0	1	1	0	0	0	0	0	0	0	0	1	0	0	0	0	24	1	1	0.1660577506	1.4753065109	-0.6600186229	-0.8042349219	1.2893944979	1.2395868301	0	0
728	104	2004-12-26	208.4	high	high	206	170	376	0	0	3	4	0	1	0	0	0	0	0	1	1	0	0	0	0	0	0	0	0	1	0	0	0	0	24	1	1	-1.4224891663	-1.7631421089	0.8059821725	-0.8042349219	1.2893944979	1.5003834963	1	0
729	65	2004-03-21	203.4	medium	high	0	18	18	1	3	4	1	0	0	1	0	0	0	0	1	1	0	0	1	0	0	0	1	0	1	0	0	0	0	20	1	0	0.3692103028	-0.1326632947	1.3608454466	0.8957823515	-0.4563067555	-0.1257606745	0	0
729	104	2004-12-26	203.4	medium	high	18	298	316	0	0	4	1	0	0	1	0	0	0	0	1	1	0	0	1	0	0	0	1	0	0	0	0	1	0	20	1	0	-0.7163617611	-0.159539625	0.6979842782	0.8747732043	-0.4233145416	1.1935638189	0	0
730	104	2004-12-26	205.8	high	high	0	444	444	0	0	4	0	0	1	0	0	0	0	0	0	0	0	0	0	1	0	0	1	0	0	0	0	1	0	54	1	0	0.4407060444	1.5495897532	-0.8859505653	0.5710824728	-0.4055785835	-1.0001966953	0	0
731	104	2004-12-26	203.2	medium	high	0	271	271	0	0	3	0	1	0	0	0	0	0	0	1	1	0	0	0	1	0	0	0	1	0	1	0	0	0	42	1	1	1.493715167	-0.0160705671	1.0435317755	-0.8042349219	1.2893944979	1.2089048624	1	0
732	28	2003-07-06	186.9	low	low	0	627	627	1	5	1	3	0	0	0	0	0	0	0	1	1	0	0	0	1	1	0	0	1	0	0	0	1	0	38	1	0	0.4980231822	0.1889424771	0.3796040118	1.2102575302	-2.2724547386	-1.0462195873	1	0
732	104	2004-12-26	186.9	low	low	627	1166	1793	0	0	1	4	0	0	0	0	0	0	0	0	0	0	0	0	1	1	0	0	1	1	0	0	0	0	38	1	0	0.4980231822	0.1889424771	0.3796040118	1.2102575302	-2.2724547386	-1.0462195873	1	0
733	36	2003-08-31	192.2	medium	high	0	2300	2300	1	2	1	0	0	0	0	0	0	0	0	1	1	0	0	0	0	1	0	0	0	0	0	0	1	0	36	0	0	0.468087703	-0.7673288584	-0.8747408986	1.2404088974	-0.3917624652	-1.2456524372	1	0
733	104	2004-12-26	192.2	medium	high	2300	2783	5083	0	0	1	0	0	0	0	0	1	0	0	0	1	0	0	0	0	1	0	0	0	0	0	0	1	0	36	0	0	0.3120919168	0.9193495512	-0.5968339443	1.2404088974	-0.3917624652	-0.8621278405	1	0
734	104	2004-12-26	189.4	low	low	0	1581	1581	0	0	1	1	0	0	0	0	0	0	0	0	0	0	0	0	0	1	0	0	1	0	0	0	1	0	32	1	0	-0.3758915067	-1.0883648396	1.4659898281	0.292335242	-0.9706577063	-0.923491776	1	1
735	104	2004-12-26	190.1	medium	high	0	852	852	0	0	1	0	1	0	0	0	0	1	0	1	1	0	0	0	0	1	0	0	0	0	0	0	1	0	36	1	0	-0.2207464278	-0.13215065	0.7522907257	1.4208112955	-0.6892802119	-1.3530392647	0	0
736	66	2004-03-28	193.7	medium	high	0	41	41	1	3	1	8	0	1	0	0	0	0	1	1	1	1	1	0	0	1	0	0	0	0	0	0	0	1	19	1	1	0.7441434264	0.0151343076	1.2868666649	0.292335242	-0.9706577063	-0.923491776	1	0
736	104	2004-12-26	196.7	medium	high	41	132	173	0	0	1	8	0	1	0	0	0	0	1	1	1	1	1	0	0	1	0	0	0	0	0	0	0	1	19	1	1	0.647353828	0.764473021	0.5091897249	0.292335242	-0.9706577063	-0.9695147276	1	1
737	104	2004-12-26	207.5	high	high	0	196	196	0	0	4	0	0	1	0	0	0	0	0	1	1	0	0	0	1	0	0	1	0	0	0	0	0	1	51	0	0	-0.9396787286	0.8594572544	-1.1794564724	0.8747732043	-0.4233145416	0.2577638924	1	0
738	104	2004-12-26	203.8	medium	high	0	514	514	0	0	4	1	0	0	0	0	0	0	0	1	1	0	0	0	0	0	0	1	1	0	0	0	1	0	40	0	0	-0.3093200624	-0.1323519796	-0.4195669591	0.8957823515	-0.4563067555	1.1935638189	1	0
739	57	2004-01-25	190.6	medium	high	0	478	478	1	3	3	4	0	1	0	0	0	0	1	1	1	1	0	1	0	0	0	0	0	1	0	0	0	0	26	1	0	0.8060548306	0.5804490447	0.4997605979	0.8957823515	-0.4563067555	-0.9081507921	0	0
739	104	2004-12-26	187.7	low	low	478	332	810	0	0	3	4	0	1	0	0	0	0	1	0	0	1	0	0	0	0	0	0	0	0	0	0	1	0	26	1	0	0.8060548306	0.5804490447	0.4997605979	0.8957823515	-0.4563067555	-0.9081507921	0	0
740	104	2004-12-26	203.7	medium	high	0	322	322	0	0	4	0	1	0	0	0	0	0	0	1	1	0	0	0	0	0	0	1	1	0	1	0	0	0	35	1	0	1.1559386253	0.0614068843	0.6089157462	0.5710824728	-0.4055785835	-1.0001966953	1	0
741	73	2004-05-16	193.7	medium	high	0	109	109	1	3	1	3	1	0	0	0	0	0	0	1	1	1	0	0	1	1	0	0	0	0	1	0	0	0	56	1	0	0.1542481929	0.4342120886	-0.359778434	1.8671296835	-1.8147611618	-1.0155376196	1	0
741	98	2004-11-07	196.7	medium	high	109	92	201	1	2	1	3	1	0	0	0	0	0	0	1	1	1	0	0	1	1	0	0	0	1	0	0	0	0	56	1	0	0.1542481929	0.4342120886	-0.359778434	1.8671296835	-1.8147611618	-1.0155376196	1	0
741	99	2004-11-14	196.7	medium	high	201	99	300	1	5	1	4	1	0	0	0	1	0	0	1	1	1	0	0	1	1	0	0	0	1	0	0	0	0	56	1	0	0.1542481929	0.4342120886	-0.359778434	1.8671296835	-1.8147611618	-1.0155376196	1	0
741	104	2004-12-26	196.7	medium	high	300	141	441	0	0	1	4	1	0	0	0	0	0	0	0	0	1	0	0	1	1	0	0	0	1	0	0	0	0	56	1	0	0.1542481929	0.4342120886	-0.359778434	1.8671296835	-1.8147611618	-1.0155376196	1	0
742	104	2004-12-26	182.7	low	low	0	1367	1367	0	0	3	1	0	0	1	0	0	0	0	0	0	0	0	0	0	0	0	0	0	1	0	0	0	0	33	1	0	1.5967408419	0.5741147399	-0.02451922	-0.8042349219	1.2893944979	1.1935638189	1	1
743	104	2004-12-26	192.9	medium	high	0	541	541	0	0	3	4	1	0	0	0	0	0	0	0	0	0	0	1	0	0	0	0	0	1	0	0	0	0	19	1	0	-0.5950264335	-0.3401133418	0.5997901559	-0.8042349219	1.2893944979	1.4697015285	1	0
744	104	2004-12-26	198.6	medium	high	0	1044	1044	0	0	4	0	0	0	0	0	0	0	0	0	0	0	0	0	0	0	0	1	0	0	0	0	1	0	31	1	0	-1.0501765013	-0.3422777057	-1.2602411509	0.8957823515	-0.4563067555	-0.8774688244	1	0
745	104	2004-12-26	191.4	medium	high	0	544	544	0	0	1	1	0	1	0	0	0	1	1	0	0	0	0	0	0	1	0	0	0	0	1	0	0	0	40	1	0	-0.0063049439	-0.6096314192	0.8263872266	0.8688815832	-0.9252591729	-0.9848557115	1	0
746	104	2004-12-26	202.5	medium	high	0	1493	1493	0	0	4	1	0	1	0	0	0	0	0	0	0	0	0	1	0	0	0	1	0	0	0	0	1	0	23	1	0	-1.4116370678	-0.8788251877	-0.5877977014	0.8957823515	-0.4563067555	-0.8161048889	1	0
747	38	2003-09-14	179.3	low	low	0	288	288	1	3	2	1	0	0	0	0	0	0	0	1	1	0	0	1	0	0	1	0	1	0	0	0	1	0	22	1	0	0.8844745755	-0.068190597	1.0544266701	-1.8153613806	-1.0048490763	0.0583311133	0	1
747	84	2004-08-01	187.3	low	low	288	120	408	1	5	2	2	0	0	0	0	0	0	0	1	1	0	0	1	0	0	1	0	1	1	0	0	0	0	22	1	0	0.4364615977	-0.2217196673	0.6661506891	-0.0823689327	-0.749428153	-0.1564426422	1	0
747	101	2004-11-28	187.3	low	low	408	239	647	1	4	2	3	0	0	0	0	1	0	0	1	1	0	0	1	0	0	1	0	1	0	0	0	1	0	22	1	0	0.8844745755	-0.068190597	1.0544266701	-1.8153613806	-1.0048490763	0.0583311133	1	1
747	104	2004-12-26	188	low	low	647	11	658	0	0	2	3	0	0	0	0	0	0	0	1	1	0	0	1	0	0	1	0	1	0	0	0	1	0	22	1	0	0.6565529108	0.4537848532	0.124067314	-1.8153613806	-1.0048490763	0.0429901294	1	1
748	104	2004-12-26	189.5	low	low	0	853	853	0	0	3	0	1	0	0	0	0	0	1	0	0	0	1	0	0	0	0	0	0	0	0	0	0	1	40	1	0	0.7863893509	0.227932319	-0.1946863979	-0.8042349219	1.2893944979	1.1935638189	1	1
749	15	2003-04-06	179.1	low	low	0	394	394	1	4	3	4	1	0	0	0	0	0	0	1	1	0	0	0	0	0	0	0	1	0	0	0	1	0	33	0	0	-0.0635759458	-0.9837741256	1.8736697435	-0.8042349219	1.2893944979	-0.3251934648	0	1
749	104	2004-12-26	179.1	low	low	394	1024	1418	0	0	3	5	0	1	0	0	0	0	1	0	0	0	1	0	0	0	0	0	1	0	0	0	1	0	33	0	0	-0.0635759458	-0.9837741256	1.8736697435	-0.8042349219	1.2893944979	-0.3251934648	1	0
750	12	2003-03-16	197.7	medium	high	0	67	67	1	5	4	4	0	1	0	0	0	0	1	1	1	0	1	0	0	0	0	1	0	1	0	0	0	0	37	1	0	0.6049534678	0.4763435423	0.0780746043	0.5710824728	-0.4055785835	-1.0001966953	1	0
750	36	2003-08-31	204.2	medium	high	67	52	119	1	2	4	5	0	1	0	0	0	0	1	1	1	0	1	0	0	0	0	1	0	1	0	0	0	0	37	1	0	0.3779426813	-0.3980202377	-0.3689333498	1.0415363312	-0.458248049	-0.0643967465	1	0
750	104	2004-12-26	204.2	medium	high	119	535	654	0	0	4	5	0	1	0	0	0	0	1	0	0	0	1	0	0	0	0	1	0	1	0	0	0	0	37	1	0	0.0956428051	0.2217103988	-1.4225904942	1.0415363312	-0.458248049	-1.3990622759	1	0
751	104	2004-12-26	180	low	low	0	1055	1055	0	0	2	0	0	0	0	0	0	0	1	0	0	1	0	0	0	0	1	0	0	0	0	0	1	0	39	1	0	-0.3248514533	-1.0951408148	0.0644647926	-1.0846978426	-0.6467528939	0.0276491474	1	0
752	21	2003-05-18	198.6	medium	high	0	451	451	1	4	4	8	1	0	0	0	0	0	0	1	1	0	0	0	0	0	0	1	0	0	0	0	1	0	23	1	0	0.5078838468	0.0316285528	-0.2487966865	0.8957823515	-0.4563067555	-0.4018983543	0	0
752	104	2004-12-26	203.8	medium	high	451	494	945	0	0	4	8	1	0	0	0	0	0	0	0	0	0	0	0	0	0	0	1	0	0	0	0	1	0	23	1	0	-0.4748879969	0.1335787624	0.7638460398	1.0415363312	-0.458248049	0.1043540612	1	0
753	22	2003-05-25	202.1	medium	high	0	23	23	1	1	4	20	0	0	0	0	0	0	0	1	1	0	0	0	0	0	0	1	1	1	0	0	0	0	21	1	1	0.5350776315	2.1084196568	-0.8906180263	0.5710824728	-0.4055785835	-1.0001966953	1	1
753	104	2004-12-26	208.6	high	high	23	114	137	0	0	4	23	0	0	0	0	0	0	0	0	0	0	0	0	0	0	0	1	1	1	0	0	0	0	21	1	1	1.6353034973	2.1669089794	-1.1889842749	0.5710824728	-0.4055785835	-1.0001966953	1	1
754	104	2004-12-26	202.1	medium	high	0	590	590	0	0	4	0	0	1	0	0	0	0	0	0	0	0	0	0	0	0	0	1	0	0	0	0	1	0	43	1	0	0.0627896786	-0.8225180507	0.7314737439	0.8957823515	-0.4563067555	-0.0490557663	0	1
755	104	2004-12-26	187.7	low	low	0	1281	1281	0	0	1	2	1	0	0	0	0	0	0	0	0	0	0	1	0	1	0	0	0	1	0	0	0	0	19	1	0	0.8470782042	1.5375757217	-0.1323355287	1.0647583008	0.2281136513	-1.2916753292	1	0
756	104	2004-12-26	200.2	medium	high	0	582	582	0	0	3	3	0	1	0	0	0	0	1	0	0	9	0	0	1	0	0	0	0	0	1	0	0	0	50	1	0	0.2261156291	0.1382335275	-0.9924362302	-0.8042349219	1.2893944979	1.2089048624	1	0
757	104	2004-12-26	208.1	high	high	0	173	173	0	0	4	0	1	0	0	0	0	0	0	1	1	0	0	0	1	0	0	1	0	1	0	0	0	0	55	1	0	-0.6337126493	-0.0065866564	0.8307467699	0.8747732043	-0.4233145416	1.2089048624	1	1
758	17	2003-04-20	189.6	low	low	0	723	723	1	1	1	1	0	1	0	0	1	0	0	1	1	0	0	1	0	1	0	0	0	1	0	0	0	0	27	0	0	0.6785929799	0.410500735	0.2832062542	1.4208112955	-0.6892802119	-1.0615606308	1	1
758	68	2004-04-11	193.7	medium	high	723	116	839	1	3	1	2	0	1	0	0	0	0	0	1	1	0	0	0	0	1	0	0	0	1	0	0	0	0	27	0	0	0.3593739867	0.9468397498	0.4733580649	0.292335242	-0.9706577063	-0.9695147276	1	1
758	103	2004-12-12	196.7	medium	high	839	138	977	1	2	1	3	0	1	0	0	0	0	0	1	1	0	0	0	0	1	0	0	0	1	0	0	0	0	27	0	0	-0.0270617865	0.5447822213	0.3255066574	0.292335242	-0.9706577063	-0.9388327599	1	1
758	104	2004-12-26	196.7	medium	high	977	152	1129	0	0	1	3	0	1	0	0	1	0	0	0	1	0	0	0	0	1	0	0	0	1	0	0	0	0	27	0	0	-0.0270617865	0.5447822213	0.3255066574	0.292335242	-0.9706577063	-0.9388327599	1	1
759	104	2004-12-26	189.5	low	low	0	858	858	0	0	1	1	0	0	0	0	0	0	0	0	0	0	0	0	1	1	0	0	0	0	0	1	0	0	48	1	1	-1.5494722128	-1.4183996916	-0.0150014842	1.1684091091	-2.2347795963	-1.1229245663	0	0
760	104	2004-12-26	190.3	medium	high	0	568	568	0	0	1	0	0	0	0	0	0	0	0	0	0	0	0	0	0	1	0	0	0	0	0	0	1	0	33	1	0	0.0829028413	-0.2245813012	0.4478593171	0.9484659433	-2.0949923992	-1.2763344049	1	0
761	104	2004-12-26	201.5	medium	high	0	1219	1219	0	0	4	1	1	0	0	0	0	0	0	0	0	0	0	0	0	0	0	1	0	0	0	0	1	0	37	1	1	-0.1495544165	1.4328871965	-0.4605079591	0.5710824728	-0.4055785835	-0.8928098083	0	0
762	104	2004-12-26	197.5	medium	high	0	41	41	0	0	1	0	0	1	0	0	0	0	1	0	0	0	0	1	0	1	0	0	0	1	0	0	0	0	19	1	1	0.6021860838	-1.001712203	-0.3649667203	1.7743976116	0.2838962674	-1.1382654905	1	0
763	104	2004-12-26	190.2	medium	high	0	1613	1613	0	0	1	1	0	0	1	0	0	0	0	0	0	0	0	0	0	1	0	0	0	0	0	0	1	0	36	1	0	0.468087703	-0.7673288584	-0.8747408986	1.2404088974	-0.3917624652	-1.2456524372	1	0
764	30	2003-07-20	180	low	low	0	368	368	1	4	2	3	0	0	0	0	1	0	0	1	1	0	0	0	1	0	1	0	0	1	0	0	0	0	43	1	0	-0.3017356396	0.9215468168	1.6504766941	-0.7997999191	-0.5156743526	-0.1717836261	1	0
764	57	2004-01-25	180	low	low	368	557	925	1	2	2	3	0	0	0	0	0	0	0	1	1	0	0	0	1	0	1	0	0	1	0	0	0	0	43	1	0	-0.6169808507	-1.2125977278	-0.3890300989	-0.8042349219	1.2893944979	-1.153606534	1	0
764	104	2004-12-26	180	low	low	925	893	1818	0	0	2	3	0	0	0	0	1	0	0	0	0	0	0	0	1	0	1	0	0	1	0	0	0	0	43	1	0	-0.6169808507	-1.2125977278	-0.3890300989	-0.8042349219	1.2893944979	-1.153606534	1	0
765	104	2004-12-26	174.8	low	low	0	1580	1580	0	0	2	4	1	0	0	0	0	0	0	0	0	0	1	0	0	0	1	0	1	1	0	0	0	0	26	1	0	1.5833641291	-0.0951116234	-0.1453147531	-0.3684669435	-0.7872508764	-0.0950787142	1	0
766	104	2004-12-26	190.5	medium	high	0	1556	1556	0	0	3	5	0	0	0	0	0	0	1	0	0	0	1	0	0	0	0	0	0	1	0	0	0	0	20	1	0	4.0346121788	2.3647003174	-0.4374862611	-0.8042349219	1.2893944979	1.1935638189	1	0
767	66	2004-03-28	193.5	medium	high	0	64	64	1	3	1	7	0	1	0	0	0	0	0	1	1	0	0	0	0	1	0	0	0	1	0	0	0	0	31	1	0	0.4985222518	-0.3984339833	0.3535964787	1.2404088974	-0.3917624652	-1.199629426	1	0
767	74	2004-05-23	193.5	medium	high	64	120	184	1	2	1	7	0	1	0	0	0	0	0	1	1	0	0	0	0	1	0	0	0	1	0	0	0	0	31	1	0	0.4985222518	-0.3984339833	0.3535964787	1.2404088974	-0.3917624652	-1.199629426	1	0
767	76	2004-06-06	193.5	medium	high	184	134	318	1	4	1	7	0	1	0	0	1	0	0	1	1	0	0	0	0	1	0	0	0	1	0	0	0	0	31	1	0	0.4985222518	-0.3984339833	0.3535964787	1.2404088974	-0.3917624652	-1.199629426	1	0
767	104	2004-12-26	193.5	medium	high	318	337	655	0	0	1	8	0	1	0	0	0	0	0	0	0	0	0	0	0	1	0	0	0	1	0	0	0	0	31	1	0	0.4985222518	-0.3984339833	0.3535964787	1.2404088974	-0.3917624652	-1.199629426	1	0
768	104	2004-12-26	184.2	low	low	0	479	479	0	0	2	0	0	1	0	0	0	0	0	1	1	0	0	1	0	0	1	0	0	1	0	0	0	0	26	1	0	-0.3017356396	0.9215468168	1.6504766941	-0.7997999191	-0.5156743526	-0.1717836261	1	1
769	104	2004-12-26	204.8	medium	high	0	37	37	0	0	4	0	0	1	0	0	0	0	0	1	1	2	0	0	0	0	0	1	0	1	0	0	0	0	40	1	0	-1.2776435614	-0.3706483543	-1.5947830677	-0.7084547281	0.6663253307	-1.2609933615	1	1
770	104	2004-12-26	207.9	high	high	0	153	153	0	0	4	0	0	0	0	0	0	0	0	1	1	0	0	1	0	0	0	1	0	1	0	0	0	0	19	1	0	-0.5384710431	-1.0948359966	0.3131018877	0.8957823515	-0.4563067555	0.1196950451	0	0
771	104	2004-12-26	208.6	high	high	0	111	111	0	0	4	0	0	1	0	0	0	0	0	1	1	0	0	1	0	0	0	1	1	0	0	0	0	1	21	1	1	0.4985630512	0.0074855923	-0.9530029893	1.0415363312	-0.458248049	-1.3837212324	0	0
772	7	2003-02-09	184.1	low	low	0	99	99	1	2	2	3	0	0	1	0	0	0	0	1	1	0	0	0	0	0	1	0	0	0	1	0	0	0	30	1	0	-0.0635759458	-0.9837741256	1.8736697435	-0.8042349219	1.2893944979	-0.3251934648	1	1
772	8	2003-02-16	184.1	low	low	99	106	205	1	4	2	4	0	0	1	0	1	0	0	1	1	0	0	0	0	0	1	0	0	0	1	0	0	0	30	1	0	-1.710205555	0.220102191	0.654779017	-0.7997999191	-0.5156743526	-0.0797377303	1	1
772	104	2004-12-26	184.3	low	low	205	557	762	0	0	2	4	0	0	1	0	0	0	0	1	1	0	0	0	0	0	1	0	0	0	0	0	1	0	30	1	0	-1.3543241024	0.9381090999	-0.2630650103	-1.0846978426	-0.6467528939	0.0429901294	1	0
773	84	2004-08-01	203.2	medium	high	0	110	110	1	3	3	8	0	1	0	0	0	0	1	1	1	3	0	0	0	0	0	0	0	0	0	0	0	1	19	1	1	-0.7291371226	-0.1121831238	-1.4945508242	-0.8042349219	1.2893944979	0.7333343625	1	0
773	104	2004-12-26	203.2	medium	high	110	257	367	0	0	3	8	0	1	0	0	0	0	1	0	0	3	0	0	0	0	0	0	0	0	0	0	0	1	19	1	1	-0.7291371226	-0.1121831238	-1.4945508242	-0.8042349219	1.2893944979	0.7333343625	1	0
774	52	2003-12-21	188.6	low	low	0	305	305	1	3	1	4	0	0	0	0	0	0	0	1	1	0	0	0	0	1	0	0	0	0	0	0	1	0	35	1	0	-0.1152600273	-1.3364844322	-0.5565181375	1.3822122812	-0.0002015339	-1.0922425985	0	1
774	104	2004-12-26	194.9	medium	high	305	182	487	0	0	1	5	0	0	0	0	0	0	0	1	1	0	0	0	0	1	0	0	0	1	0	0	0	0	35	1	0	2.0305116177	-0.1303826421	-0.3828554153	1.3822122812	-0.0002015339	-1.0922425985	1	0
775	104	2004-12-26	213.5	high	high	0	24	24	0	0	3	0	0	0	1	0	0	0	0	1	1	0	0	1	0	0	0	0	1	0	1	0	0	0	22	1	0	-0.5407863259	-1.4657855034	0.088122867	-0.8042349219	1.2893944979	1.3776556253	1	0
776	80	2004-07-04	202.1	medium	high	0	417	417	1	2	4	3	1	0	0	0	0	0	1	1	1	1	0	0	0	0	0	1	0	0	0	0	0	1	22	1	0	0.0595106259	1.3529601097	-0.3261366487	0.5710824728	-0.4055785835	-1.0001966953	0	0
776	84	2004-08-01	202.1	medium	high	417	445	862	1	4	4	3	1	0	0	0	1	0	1	1	1	1	0	0	0	0	0	1	0	0	0	0	0	1	22	1	0	0.0595106259	1.3529601097	-0.3261366487	0.5710824728	-0.4055785835	-1.0001966953	0	0
776	104	2004-12-26	202.1	medium	high	862	592	1454	0	0	4	3	1	0	0	0	0	0	1	0	0	1	0	0	0	0	0	1	0	0	0	0	0	1	22	1	0	0.0595106259	1.3529601097	-0.3261366487	0.5710824728	-0.4055785835	-1.0001966953	1	1
777	12	2003-03-16	179.3	low	low	0	101	101	1	5	2	1	1	0	0	0	0	0	0	1	1	0	0	0	0	0	1	0	1	0	1	0	0	0	42	1	0	0.9231360555	0.5615720153	-0.2587126195	0.5710824728	-0.4055785835	-1.0001966953	1	0
777	104	2004-12-26	183.3	low	low	101	605	706	0	0	2	1	1	0	0	0	0	0	0	1	1	0	0	0	0	0	1	0	1	1	0	0	0	0	42	1	0	2.3744874001	0.9609881043	-0.0245456044	-1.8153613806	-1.0048490763	0.0429901294	1	0
778	49	2003-11-30	202.5	medium	high	0	76	76	1	5	4	0	0	0	0	0	0	0	0	1	1	0	0	1	0	0	0	1	0	1	0	0	0	0	30	0	0	-1.5163581371	-0.9387820959	-1.2200541496	0.8747732043	-0.4233145416	1.3316327333	1	0
778	104	2004-12-26	202.5	medium	high	76	468	544	0	0	4	1	0	0	0	0	0	0	0	0	0	0	0	1	0	0	0	1	0	1	0	0	0	0	30	0	0	-1.5163581371	-0.9387820959	-1.2200541496	0.8747732043	-0.4233145416	1.3316327333	1	0
779	104	2004-12-26	192.8	medium	high	0	221	221	0	0	1	3	1	0	0	0	0	0	0	0	0	0	0	1	0	1	0	0	0	1	0	0	0	0	22	1	0	0.9699960947	0.4821234047	-0.4512135386	1.2404088974	-0.3917624652	-1.199629426	1	0
780	104	2004-12-26	208.1	high	high	0	158	158	0	0	4	3	0	0	0	0	0	0	0	1	1	0	0	0	0	0	0	1	0	0	0	0	1	0	35	1	0	-0.7172723413	-0.9925282598	-0.2562969029	0.8957823515	-0.4563067555	-0.4018983543	1	1
781	104	2004-12-26	186.6	low	low	0	343	343	0	0	2	5	0	0	0	0	0	0	0	1	1	0	0	0	0	0	1	0	0	1	0	0	0	0	21	1	0	-1.0632817745	-0.0856842324	0.2183318585	-0.7997999191	-0.5156743526	-0.0643967465	1	0
782	104	2004-12-26	197.7	medium	high	0	718	718	0	0	4	4	0	0	0	0	0	0	0	0	0	0	0	0	0	0	0	1	0	0	0	0	1	0	30	1	0	-0.7942130566	-0.9691829681	0.4280055761	0.5710824728	-0.4055785835	-1.0001966953	1	1
783	104	2004-12-26	195.8	medium	high	0	19	19	0	0	1	0	0	0	1	0	0	0	0	1	1	0	0	1	0	1	0	0	0	1	0	0	0	0	19	1	0	0.6785929799	0.410500735	0.2832062542	1.4208112955	-0.6892802119	-1.0615606308	0	0
784	3	2003-01-12	198.6	medium	high	0	351	351	1	4	4	2	1	0	0	0	0	0	0	1	1	0	0	0	0	0	0	1	0	1	0	0	0	0	29	1	0	-0.5070495009	0.7677372098	-0.0424578711	0.5710824728	-0.4055785835	-0.8314458728	0	0
784	89	2004-09-05	187.7	low	low	351	221	572	1	2	3	3	0	1	0	0	0	0	0	1	1	1	0	0	0	0	0	0	0	0	1	0	0	0	29	1	0	-0.2541846931	-0.7538117766	-0.2135914564	-0.8042349219	1.2893944979	1.1321998835	1	0
784	104	2004-12-26	187.7	low	low	572	333	905	0	0	3	3	0	1	0	0	1	0	0	0	1	1	0	0	0	0	0	0	0	0	1	0	0	0	29	1	0	-0.7975099087	-1.1043359041	0.9667620659	-0.8042349219	1.2893944979	1.5157244205	1	0
785	104	2004-12-26	190.2	medium	high	0	1592	1592	0	0	1	1	0	0	0	0	0	0	0	0	0	0	0	0	0	1	0	0	0	0	0	0	1	0	29	1	0	-0.9449819326	-0.6083783507	1.0810033083	1.177319169	-2.5262904167	-1.3683803082	1	0
786	104	2004-12-26	189.6	low	low	0	1990	1990	0	0	3	1	1	0	0	0	0	0	0	0	0	0	0	0	0	0	0	0	1	0	1	0	0	0	28	1	1	0.7031726837	1.1623418331	-0.8334986567	-0.8042349219	1.2893944979	1.070835948	1	0
787	37	2003-09-07	188.4	low	low	0	245	245	1	4	1	0	0	0	0	1	0	1	0	1	1	0	0	0	0	1	0	0	0	0	1	0	0	0	38	1	1	0.9746425748	0.4367385209	0.3217164874	1.0647583008	0.2281136513	-1.2916753292	1	0
787	104	2004-12-26	194.9	medium	high	245	177	422	0	0	1	1	0	0	0	1	0	1	0	1	1	0	0	0	0	1	0	0	0	0	1	0	0	0	38	1	1	-0.2207464278	-0.13215065	0.7522907257	0.8957823515	-0.4563067555	-1.3530392647	0	0
788	104	2004-12-26	193.2	medium	high	0	195	195	0	0	1	0	0	1	0	0	0	0	0	1	1	0	0	1	0	1	0	0	0	1	0	0	0	0	21	1	1	0.5782186985	-0.5647777319	-0.2447012216	1.2404088974	-0.3917624652	-1.199629426	1	0
789	104	2004-12-26	204.8	medium	high	0	49	49	0	0	4	0	0	0	0	0	0	0	0	1	1	0	0	1	0	0	0	1	1	1	0	0	0	0	20	1	0	-0.5931731462	-0.1451655924	-0.5030187368	0.8957823515	-0.4563067555	-0.9081507921	0	0
790	104	2004-12-26	185.5	low	low	0	1187	1187	0	0	3	5	0	0	0	0	0	0	0	0	0	0	0	0	0	0	0	0	0	0	0	0	1	0	32	1	0	0.90321064	1.7701359987	-1.0001877546	-0.8042349219	1.2893944979	1.1628818512	1	1
791	104	2004-12-26	201.6	medium	high	0	769	769	0	0	4	0	0	0	0	0	0	0	0	0	0	0	0	1	0	0	0	1	0	0	0	0	1	0	26	1	0	-0.2386084646	-0.8917206526	0.882641077	0.1871892512	1.4826076031	0.4571966529	1	0
792	104	2004-12-26	189	low	low	0	655	655	0	0	1	1	0	1	0	0	0	0	0	1	1	0	0	0	0	1	0	0	0	0	0	0	1	0	35	0	1	1.1825792789	1.7371982336	-0.3463897109	1.6981703043	-1.6633706093	-1.2149704695	1	0
793	104	2004-12-26	186.5	low	low	0	737	737	0	0	3	3	1	0	0	0	0	0	0	0	0	0	0	1	0	0	0	0	1	0	0	0	1	0	18	1	0	1.0676318407	-0.8817909956	-0.2575777173	-0.8042349219	1.2893944979	1.1935638189	1	0
794	104	2004-12-26	208.1	high	high	0	185	185	0	0	4	0	0	1	0	0	0	0	0	1	1	0	0	0	0	0	0	1	0	1	0	0	0	0	39	0	0	-0.1349116266	-1.2070894241	-1.526935339	1.0415363312	-0.458248049	-1.1229245663	1	1
795	104	2004-12-26	212.8	high	high	0	60	60	0	0	3	0	0	0	1	0	0	0	0	1	1	0	0	0	0	0	0	0	0	0	0	0	1	0	30	1	0	1.2579259872	-0.3352946937	-0.5087690353	-0.8042349219	1.2893944979	1.2089048624	0	0
796	104	2004-12-26	200.1	medium	high	0	989	989	0	0	4	0	1	0	0	0	0	0	0	0	0	0	0	1	0	0	0	1	0	0	0	0	0	1	22	1	0	0.0757411718	1.2973181009	-0.4945150614	1.0415363312	-0.458248049	0.0123081645	1	0
797	67	2004-04-04	192.5	medium	high	0	151	151	1	4	1	0	0	1	0	0	0	0	0	1	1	0	0	0	0	1	0	0	1	1	0	0	0	0	31	1	0	1.9458736181	-0.1368172616	0.1109731942	1.2404088974	-0.3917624652	-1.2303113937	1	0
797	104	2004-12-26	197.6	medium	high	151	104	255	0	0	1	1	0	1	0	0	0	0	0	1	1	0	0	0	0	1	0	0	1	1	0	0	0	0	31	1	0	1.9458736181	-0.1368172616	0.1109731942	1.2404088974	-0.3917624652	-1.2303113937	1	0
798	60	2004-02-15	186.7	low	low	0	73	73	1	4	2	2	0	1	0	0	0	1	0	1	1	0	0	0	0	0	1	0	0	0	1	0	0	0	38	1	1	-0.5840836167	-1.0477194786	0.6191715598	-1.0926556587	-1.2373147011	-1.4144032001	1	0
798	75	2004-05-30	188.5	low	low	73	18	91	1	3	2	3	0	1	0	0	0	1	0	1	1	0	0	0	0	0	1	0	0	0	1	0	0	0	38	1	1	-0.5840836167	-1.0477194786	0.6191715598	-1.0926556587	-1.2373147011	-1.4144032001	1	0
798	104	2004-12-26	188.5	low	low	91	228	319	0	0	2	3	0	1	0	0	0	1	0	1	1	0	0	0	0	0	1	0	0	0	1	0	0	0	38	1	1	0.7014803886	0.6549583673	0.3855646849	-1.0926556587	-1.2373147011	-1.4144032001	1	0
799	104	2004-12-26	174.8	low	low	0	1577	1577	0	0	2	0	0	1	0	0	0	0	0	0	0	0	0	0	1	0	1	0	0	1	0	0	0	0	45	0	0	-1.0303068161	-0.703547895	-0.6105954647	-1.0230289698	-1.7025355101	-1.1229245663	1	0
800	104	2004-12-26	185.7	low	low	0	1830	1830	0	0	2	0	1	0	0	0	0	0	0	0	0	0	0	0	0	0	1	0	1	0	1	0	0	0	26	1	0	-1.3803870678	0.805698216	0.0977986827	-0.7997999191	-0.5156743526	-0.0643967465	1	0
801	104	2004-12-26	188.8	low	low	0	613	613	0	0	1	1	1	0	0	0	0	0	0	1	1	0	0	0	0	1	0	0	0	1	0	0	0	0	31	0	1	0.0620942563	0.5160332918	-0.0691493899	1.0647583008	0.2281136513	-1.2916753292	1	0
802	104	2004-12-26	197.5	medium	high	0	57	57	0	0	1	0	1	0	0	0	0	0	1	1	1	0	0	1	0	1	0	0	0	0	0	0	1	0	20	1	0	0.3134211004	0.1475960463	0.286528945	0.8688815832	-0.9252591729	-0.8621278405	0	0
803	104	2004-12-26	190.2	medium	high	0	1538	1538	0	0	3	3	0	0	0	0	0	0	1	0	0	0	1	1	0	0	0	0	0	1	0	0	0	0	22	1	1	0.9086307883	1.8585540056	-0.8688380718	-0.8042349219	1.2893944979	1.1628818512	0	1
804	29	2003-07-13	192.9	medium	high	0	17	17	1	2	3	8	0	0	0	1	0	1	1	1	1	0	1	0	1	0	0	0	0	0	1	0	0	0	40	1	1	0.3571309149	1.7931828499	0.3151495457	-0.8042349219	1.2893944979	1.1475409269	0	0
804	104	2004-12-26	187.7	low	low	17	327	344	0	0	3	10	0	0	0	1	0	1	1	0	0	0	1	0	1	0	0	0	0	0	1	0	0	0	40	1	1	1.7728698254	1.6649386883	1.2143847942	1.3822122812	-0.0002015339	1.1782228947	0	0
805	104	2004-12-26	193.2	medium	high	0	201	201	0	0	1	0	0	0	1	0	0	0	0	1	1	0	0	1	0	1	0	0	0	1	0	0	0	0	25	1	0	-0.0729897246	-1.1611589193	0.5366899967	1.2102575302	-2.2724547386	-1.0615606308	0	0
806	104	2004-12-26	204.2	medium	high	0	547	547	0	0	4	0	0	1	0	0	0	0	1	0	0	0	0	0	0	0	0	1	0	1	0	0	0	0	40	1	0	-0.4207064211	0.4318755269	-0.8209201097	0.5710824728	-0.4055785835	-0.8314458728	0	0
807	104	2004-12-26	206.7	high	high	0	81	81	0	0	4	0	0	0	0	0	0	0	0	1	1	0	0	0	1	0	0	1	0	1	0	0	0	0	53	1	0	-0.5456786156	-0.9375857711	-0.8925729394	1.0415363312	-0.458248049	-1.0769015551	1	1
808	28	2003-07-06	198.8	medium	high	0	77	77	1	2	3	3	1	0	0	0	0	0	0	1	1	0	1	1	0	0	0	0	0	0	1	0	0	0	20	1	0	-0.3732130826	-0.822671473	-0.0790388808	-0.8042349219	1.2893944979	1.1935638189	1	0
808	57	2004-01-25	198.8	medium	high	77	280	357	1	5	3	3	1	0	0	0	1	0	0	1	1	0	1	1	0	0	0	0	0	0	1	0	0	0	20	1	0	-0.3732130826	-0.822671473	-0.0790388808	-0.8042349219	1.2893944979	1.1935638189	1	1
808	85	2004-08-08	208.4	high	high	357	17	374	1	3	3	4	1	0	0	0	0	0	0	1	1	0	1	1	0	0	0	0	0	0	1	0	0	0	20	1	0	-0.3732130826	-0.822671473	-0.0790388808	-0.8042349219	1.2893944979	1.1935638189	1	0
808	104	2004-12-26	208.4	high	high	374	157	531	0	0	3	4	1	0	0	0	0	0	0	0	0	0	1	1	0	0	0	0	0	0	0	0	1	0	20	1	0	-0.3732130826	-0.822671473	-0.0790388808	-0.8042349219	1.2893944979	1.1935638189	1	1
809	85	2004-08-08	197.5	medium	high	0	316	316	1	2	3	4	0	0	0	0	0	0	0	1	1	0	0	0	0	0	0	0	1	1	0	0	0	0	37	1	0	1.7728698254	1.6649386883	1.2143847942	-0.8042349219	1.2893944979	1.1782228947	0	1
809	104	2004-12-26	211.5	high	high	316	94	410	0	0	3	5	0	0	0	0	0	0	0	1	1	0	0	0	0	0	0	0	1	1	0	0	0	0	37	1	0	0.7863893509	0.227932319	-0.1946863979	-0.8042349219	1.2893944979	1.1935638189	0	1
810	77	2004-06-13	198.4	medium	high	0	215	215	1	2	3	1	0	0	0	0	0	0	0	1	1	0	0	0	0	0	0	0	0	0	0	0	1	0	38	1	0	4.0346121788	2.3647003174	-0.4374862611	-0.8042349219	1.2893944979	1.1935638189	0	0
810	104	2004-12-26	198.4	medium	high	215	411	626	0	0	3	1	0	0	0	0	1	0	0	0	1	0	0	0	0	0	0	0	0	0	0	0	1	0	38	1	0	4.0346121788	2.3647003174	-0.4374862611	-0.8042349219	1.2893944979	1.1935638189	1	1
811	104	2004-12-26	187.7	low	low	0	1133	1133	0	0	3	0	1	0	0	0	0	0	1	0	0	0	1	0	0	0	0	0	1	0	0	0	1	0	33	1	0	-0.4774998724	-0.8342828751	0.7918274999	-0.8042349219	1.2893944979	0.441855669	1	1
812	87	2004-08-22	203.4	medium	high	0	443	443	1	2	4	3	0	0	0	0	0	0	1	1	1	1	1	1	0	0	0	1	1	0	0	0	0	1	22	1	1	-0.5421047211	0.7334772348	0.7585107088	0.5710824728	-0.4055785835	-1.0001966953	1	1
812	93	2004-10-03	208.6	high	high	443	25	468	1	3	4	4	0	0	0	0	0	0	1	1	1	1	1	1	0	0	0	1	1	0	0	0	0	1	22	1	1	-0.5421047211	0.7334772348	0.7585107088	0.5710824728	-0.4055785835	-1.0001966953	1	1
812	104	2004-12-26	208.6	high	high	468	109	577	0	0	4	4	0	0	0	0	0	0	1	0	0	1	1	1	0	0	0	1	1	0	0	0	0	1	22	1	1	-0.5421047211	0.7334772348	0.7585107088	0.5710824728	-0.4055785835	-1.0001966953	1	0
813	20	2003-05-11	179.1	low	low	0	441	441	1	3	3	0	1	0	0	0	0	0	0	1	1	0	0	1	0	0	0	0	1	0	1	0	0	0	24	1	1	-0.1340026706	0.2738218606	-1.1556091309	-0.8042349219	1.2893944979	1.1015179157	0	1
813	45	2003-11-02	179.1	low	low	441	616	1057	1	2	3	0	1	0	0	0	0	0	0	1	1	0	0	1	0	0	0	0	1	0	1	0	0	0	24	1	1	-0.1340026706	0.2738218606	-1.1556091309	-0.8042349219	1.2893944979	1.1015179157	0	1
813	104	2004-12-26	179.1	low	low	1057	1036	2093	0	0	3	1	0	1	0	0	0	0	1	0	0	0	1	1	0	0	0	0	1	1	0	0	0	0	24	1	1	-0.1340026706	0.2738218606	-1.1556091309	-0.8042349219	1.2893944979	1.1015179157	1	1
814	82	2004-07-18	205	high	high	0	133	133	1	1	3	0	0	1	0	0	0	0	0	1	1	0	0	1	0	0	0	0	0	1	0	0	0	0	25	1	0	-0.5578768253	0.0193275381	0.5109846592	-0.8042349219	1.2893944979	1.4697015285	0	0
814	104	2004-12-26	213.5	high	high	133	11	144	0	0	3	1	0	1	0	0	0	0	0	1	1	0	0	1	0	0	0	0	0	1	0	0	0	0	25	1	0	-0.5578768253	0.0193275381	0.5109846592	-0.8042349219	1.2893944979	1.4697015285	0	0
815	87	2004-08-22	200.5	medium	high	0	269	269	1	2	3	0	0	1	0	0	0	0	0	1	1	0	0	1	0	0	0	0	0	0	0	0	1	0	23	1	1	0.2399873435	0.269536227	-0.4927764535	-0.0823689327	-0.749428153	-0.1104196981	1	0
815	104	2004-12-26	212.8	high	high	269	37	306	0	0	3	1	0	1	0	0	0	0	0	1	1	0	0	1	0	0	0	0	0	1	0	0	0	0	23	1	1	-0.2386084646	-0.8917206526	0.882641077	-0.8042349219	1.2893944979	0.4571966529	1	0
816	30	2003-07-20	203.4	medium	high	0	54	54	1	1	4	2	0	0	0	0	0	0	0	1	1	0	0	0	0	0	0	1	0	1	0	0	0	0	42	1	0	-0.4842116833	-0.6658783555	-0.728866756	0.5710824728	-0.4055785835	-1.0001966953	1	1
816	103	2004-12-12	205	high	high	54	357	411	1	4	4	3	0	0	0	0	0	0	0	1	1	0	0	0	0	0	0	1	0	1	0	0	0	0	42	1	0	-1.32564044	-1.1162531376	-0.3982494175	0.5710824728	-0.4055785835	-0.8314458728	1	1
816	104	2004-12-26	205	high	high	411	371	782	0	0	4	3	0	0	0	0	0	0	0	0	0	0	0	0	0	0	0	1	0	1	0	0	0	0	42	1	0	-1.32564044	-1.1162531376	-0.3982494175	0.5710824728	-0.4055785835	-0.8314458728	1	1
817	104	2004-12-26	213.5	high	high	0	17	17	0	0	3	0	0	1	0	0	0	0	0	1	1	0	0	0	0	0	0	0	1	1	0	0	0	0	36	1	1	0.135054484	0.3198281229	1.375861764	-0.8042349219	1.2893944979	1.2242457867	1	0
818	86	2004-08-15	191.4	medium	high	0	155	155	1	3	1	1	0	0	0	0	0	0	0	1	1	0	0	1	0	1	0	0	0	1	0	0	0	0	24	1	0	1.1825792789	1.7371982336	-0.3463897109	1.028072238	-0.510065496	-1.2149704695	1	1
818	104	2004-12-26	191.4	medium	high	155	288	443	0	0	1	2	0	0	0	0	0	0	0	0	0	0	0	1	0	1	0	0	0	1	0	0	0	0	24	1	0	1.1825792789	1.7371982336	-0.3463897109	1.028072238	-0.510065496	-1.2149704695	1	1
819	104	2004-12-26	189.5	low	low	0	838	838	0	0	3	1	0	0	0	0	0	0	0	0	0	0	0	1	0	0	0	0	0	1	0	0	0	0	22	1	0	-0.2386084646	-0.8917206526	0.882641077	-0.8042349219	1.2893944979	0.4571966529	0	1
820	104	2004-12-26	191.7	medium	high	0	516	516	0	0	1	0	1	0	0	0	0	0	0	1	1	0	0	1	0	1	0	0	0	0	0	0	1	0	20	1	0	-0.083053641	0.4366335869	-1.0873910189	0.6359536648	-1.8618934155	-1.1842885017	1	0
821	42	2003-10-12	190.1	medium	high	0	150	150	1	3	1	4	0	1	0	0	0	0	0	1	1	0	0	0	0	1	0	0	1	1	0	0	0	0	28	1	1	0.6876274943	0.5609459877	0.4581978023	1.4208112955	-0.6892802119	-1.0462195873	0	1
821	104	2004-12-26	198.3	medium	high	150	77	227	0	0	1	5	0	1	0	0	0	0	0	0	0	0	0	0	0	1	0	0	1	1	0	0	0	0	28	1	1	0.6876274943	0.5609459877	0.4581978023	1.4208112955	-0.6892802119	-1.0462195873	0	1
822	58	2004-02-01	198.7	medium	high	0	419	419	1	5	4	1	1	0	0	0	0	0	0	1	1	0	0	0	0	0	0	1	0	1	0	0	0	0	34	1	0	0.1671640575	0.6350480318	-1.0991936922	-1.0926556587	-1.2373147011	-1.4144032001	0	0
822	104	2004-12-26	189.2	low	low	419	180	599	0	0	2	2	1	0	0	0	0	0	0	1	1	0	0	0	0	0	1	0	0	1	0	0	0	0	34	1	0	0.9804349542	1.9285850525	0.081289798	-1.0926556587	-1.2373147011	-1.4144032001	0	0
823	104	2004-12-26	184.7	low	low	0	544	544	0	0	2	0	1	0	0	0	0	0	0	1	1	0	0	1	0	0	1	0	1	0	1	0	0	0	22	0	1	-0.9964620471	-0.3600437343	0.3254839778	-0.0823689327	-0.749428153	-0.5706492066	1	0
824	50	2003-12-07	205.5	high	high	0	24	24	1	4	4	9	0	0	0	0	0	0	0	1	1	0	0	0	0	0	0	1	0	0	0	0	0	1	33	1	1	-0.413702935	1.4221733809	-0.3550443351	0.8747732043	-0.4233145416	1.2702687979	1	0
824	104	2004-12-26	205.5	high	high	24	409	433	0	0	4	9	0	0	0	0	0	0	0	0	0	0	0	0	0	0	0	1	0	0	0	1	0	0	33	1	1	-0.5726239085	0.1618897617	-0.8016375303	0.8747732043	-0.4233145416	1.2856097221	1	0
825	104	2004-12-26	190.5	medium	high	0	128	128	0	0	2	0	0	0	0	0	0	0	0	1	1	0	0	0	0	0	1	0	0	1	0	0	0	0	32	1	0	-1.0479950905	-0.4596835673	0.7518753409	-0.7997999191	-0.5156743526	-0.4172393382	0	1
826	104	2004-12-26	180	low	low	0	1063	1063	0	0	2	2	1	0	0	0	0	0	0	0	0	0	0	1	0	0	1	0	0	1	0	0	0	0	21	1	0	-1.4902895689	-0.5228507519	0.2596171796	-2.7995643616	-0.4943807423	-0.0643967465	1	0
827	104	2004-12-26	187.7	low	low	0	1137	1137	0	0	3	1	0	1	0	0	0	0	1	0	0	1	0	0	0	0	0	0	1	1	0	0	0	0	32	1	1	1.2039643526	0.0009439933	0.0952123329	-0.8042349219	1.2893944979	1.1628818512	1	0
828	104	2004-12-26	205	high	high	0	392	392	0	0	4	0	0	0	1	0	0	0	0	1	1	0	0	0	0	0	0	1	0	0	0	1	0	0	34	0	1	-0.5270970464	-0.2433655262	-0.1368263364	0.8957823515	-0.4563067555	1.2242457867	1	1
829	104	2004-12-26	206.7	high	high	0	257	257	0	0	4	3	0	0	1	0	0	0	0	0	0	1	0	1	0	0	0	1	0	0	1	0	0	0	21	1	1	0.2283362895	0.3032889366	-0.0733414069	0.5710824728	-0.4055785835	-1.0001966953	1	1
830	27	2003-06-29	190.3	medium	high	0	34	34	1	4	1	7	0	0	0	0	1	0	0	1	1	0	0	0	0	1	0	0	1	0	1	0	0	0	33	1	1	-0.1162232757	0.2332871854	0.4396927953	0.292335242	-0.9706577063	-0.923491776	1	0
830	56	2004-01-18	193.5	medium	high	34	16	50	1	3	1	9	0	0	0	0	1	0	0	1	1	0	0	0	0	1	0	0	1	0	1	0	0	0	33	1	1	0.7441434264	0.0151343076	1.2868666649	0.292335242	-0.9706577063	-0.923491776	1	0
830	58	2004-02-01	193.5	medium	high	50	11	61	1	2	1	9	0	0	0	0	0	0	0	1	1	0	0	0	0	1	0	0	1	0	1	0	0	0	33	1	1	0.5211042166	-0.157953769	0.5281674862	0.292335242	-0.9706577063	-0.9541737437	1	0
830	63	2004-03-07	193.5	medium	high	61	46	107	1	5	1	10	0	0	0	0	1	0	0	1	1	0	0	0	0	1	0	0	1	0	1	0	0	0	33	1	1	-0.4748879969	0.1335787624	0.7638460398	1.0415363312	-0.458248049	0.1043540612	1	0
830	92	2004-09-26	197.6	medium	high	107	11	118	1	1	1	10	0	0	0	0	0	0	0	1	1	0	0	0	0	1	0	0	1	0	0	0	0	1	33	1	1	1.0016292334	1.168653965	0.3972613215	0.1300956905	-2.1723315716	-1.2303113937	1	0
830	104	2004-12-26	197.6	medium	high	118	102	220	0	0	1	11	0	0	0	0	0	0	0	0	0	0	0	0	0	1	0	0	1	0	0	0	0	1	33	1	1	0.8470782042	1.5375757217	-0.1323355287	1.0647583008	0.2281136513	-1.2916753292	0	1
831	104	2004-12-26	193.9	medium	high	0	1407	1407	0	0	3	0	0	0	1	0	0	0	0	0	0	0	0	0	0	0	0	0	0	1	0	0	0	0	36	1	0	-0.7521613836	-0.9444375634	0.0112309437	-0.8042349219	1.2893944979	1.4083375931	0	0
832	19	2003-05-04	190.1	medium	high	0	6	6	1	3	1	1	0	0	0	0	0	0	0	1	1	0	0	0	0	1	0	0	0	1	0	0	0	0	38	1	0	-0.1875145435	-0.7530402541	0.2030748874	1.0647583008	0.2281136513	-1.2916753292	1	0
832	104	2004-12-26	190.1	medium	high	6	608	614	0	0	1	1	0	0	0	0	0	0	0	0	0	0	0	0	0	1	0	0	0	0	0	0	1	0	38	1	0	1.3514657021	0.6422159672	1.5031536818	1.2404088974	-0.3917624652	-1.199629426	1	0
833	104	2004-12-26	204.5	medium	high	0	1678	1678	0	0	4	0	1	0	0	0	0	0	0	0	0	0	0	1	0	0	0	1	0	0	0	0	0	1	21	1	0	0.7489640117	0.3744215667	-0.3726856709	0.8957823515	-0.4563067555	-0.1257606745	1	0
834	20	2003-05-11	187.2	low	low	0	172	172	1	4	3	3	0	0	0	0	0	0	1	1	1	0	1	0	0	0	0	0	0	1	0	0	0	0	34	1	0	-0.49032408	-1.1645764112	-1.062468648	-0.8042349219	1.2893944979	0.8407212496	1	0
834	58	2004-02-01	197	medium	high	172	190	362	1	2	3	4	0	0	0	0	0	0	1	1	1	0	1	0	0	0	0	0	0	1	0	0	0	0	34	1	0	-1.0277564526	-1.1171771288	-1.3999505043	-0.8042349219	1.2893944979	0.8100392818	1	0
834	88	2004-08-29	197	medium	high	362	400	762	1	3	3	4	0	0	0	0	1	0	1	1	1	0	1	0	0	0	0	0	0	1	0	0	0	0	34	1	0	-1.0277564526	-1.1171771288	-1.3999505043	-0.8042349219	1.2893944979	0.8100392818	1	0
834	104	2004-12-26	213.5	high	high	762	27	789	0	0	3	5	0	0	0	0	0	0	1	1	1	0	1	0	0	0	0	0	0	1	0	0	0	0	34	1	0	-0.5960760713	-0.2548411787	-0.6434203982	-0.8042349219	1.2893944979	0.8100392818	1	0
835	104	2004-12-26	184.3	low	low	0	576	576	0	0	2	7	1	0	0	0	0	0	0	0	0	0	0	0	1	0	1	0	0	1	0	0	0	0	42	1	0	-1.4284368753	-0.5147866607	1.0218864679	-0.7997999191	-0.5156743526	-0.0643967465	1	0
836	104	2004-12-26	196.2	medium	high	0	483	483	0	0	3	0	0	1	0	0	0	0	0	0	0	0	0	0	0	0	0	0	0	0	0	0	1	0	31	1	0	-0.6664344668	-0.5076418519	-0.7995951176	-0.8042349219	1.2893944979	0.4265146852	0	0
837	104	2004-12-26	202.1	medium	high	0	593	593	0	0	4	5	0	1	0	0	0	0	0	1	1	0	0	0	0	0	0	1	0	0	0	0	1	0	28	1	0	-1.0501765013	-0.3422777057	-1.2602411509	0.5710824728	-0.4055785835	-0.8774688244	1	0
838	4	2003-01-19	188.9	low	low	0	222	222	1	2	1	0	0	1	0	0	0	0	1	1	1	0	0	1	0	1	0	0	0	0	0	0	1	0	19	1	0	0.9047781229	1.3098249435	-1.6425756216	0.5710824728	-0.4055785835	-1.0001966953	1	1
838	104	2004-12-26	193.5	medium	high	222	343	565	0	0	1	2	0	1	0	0	0	0	1	1	1	0	0	1	0	1	0	0	0	1	0	0	0	0	19	1	0	1.3514657021	0.6422159672	1.5031536818	1.2404088974	-0.3917624652	-1.199629426	1	0
839	104	2004-12-26	187.2	low	low	0	1613	1613	0	0	2	1	0	1	0	0	0	0	0	0	0	0	0	0	0	0	1	0	1	0	0	0	1	0	38	1	0	-0.3248514533	-1.0951408148	0.0644647926	-1.0846978426	-0.6467528939	0.0276491474	1	0
840	104	2004-12-26	188.9	low	low	0	893	893	0	0	1	0	0	0	0	1	0	1	0	1	1	0	0	0	1	1	0	0	0	0	0	0	0	1	57	1	0	0.984354794	0.8013589978	0.9647672772	0.292335242	-0.9706577063	-0.9388327599	0	1
841	19	2003-05-04	177.9	low	low	0	320	320	1	3	3	1	1	0	0	0	1	0	0	1	1	0	0	0	0	0	0	0	0	1	0	0	0	0	38	0	0	0.1140399948	0.0496317185	-0.074098669	-0.8042349219	1.2893944979	1.1321998835	1	1
841	65	2004-03-21	198.4	medium	high	320	143	463	1	2	3	2	1	0	0	0	0	0	0	1	1	0	0	0	0	0	0	0	0	1	0	0	0	0	38	0	0	0.1140399948	0.0496317185	-0.074098669	-0.8042349219	1.2893944979	1.1321998835	1	1
841	104	2004-12-26	198.4	medium	high	463	423	886	0	0	3	2	1	0	0	0	0	0	0	0	0	0	0	0	0	0	0	0	0	1	0	0	0	0	38	0	0	0.1140399948	0.0496317185	-0.074098669	-0.8042349219	1.2893944979	1.1321998835	1	1
842	104	2004-12-26	193.7	medium	high	0	377	377	0	0	1	0	0	1	0	0	0	0	1	1	1	2	1	0	1	1	0	0	0	0	0	0	0	1	43	1	1	-0.8613975048	-0.4748337567	0.6567887068	1.028072238	-0.510065496	-1.2149704695	1	0
843	0	2006-11-02	190.6	medium	high	0	79	79	1	1	3	9	0	1	0	0	0	0	0	1	1	0	0	1	0	0	0	0	0	1	0	0	0	0	21	1	0	0.2212333083	1.3261520863	-0.6726193428	-0.8042349219	1.2893944979	1.1628818512	1	0
843	1	2002-12-29	176	low	low	79	267	346	1	4	3	10	0	1	0	0	1	0	0	1	1	0	0	1	0	0	0	0	0	1	0	0	0	0	21	1	0	0.2212333083	1.3261520863	-0.6726193428	-0.8042349219	1.2893944979	1.1628818512	1	0
843	104	2004-12-26	198.8	medium	high	346	636	982	0	0	3	10	0	1	0	0	0	0	0	0	0	0	0	0	0	0	0	0	0	0	0	0	1	0	21	1	0	0.2212333083	1.3261520863	-0.6726193428	-0.8042349219	1.2893944979	1.1628818512	1	0
844	104	2004-12-26	196.7	medium	high	0	129	129	0	0	1	1	0	1	0	0	0	0	0	1	1	0	0	1	0	1	0	0	0	1	0	0	0	0	21	1	0	0.3241144121	-0.9659097195	0.0068139564	0.8688815832	-0.9252591729	-1.0155376196	1	0
845	104	2004-12-26	205	high	high	0	283	283	0	0	3	0	0	0	0	0	0	0	0	1	1	0	0	1	0	0	0	0	0	0	0	0	1	0	29	1	0	-0.2386084646	-0.8917206526	0.882641077	-0.8042349219	1.2893944979	0.4571966529	0	1
846	98	2004-11-07	205	high	high	0	236	236	1	5	3	0	0	0	0	1	0	1	0	1	1	0	0	0	1	0	0	0	0	0	0	0	0	1	52	1	0	1.4654021263	2.1965308189	0.2152403444	-0.8042349219	1.2893944979	1.1935638189	1	0
846	104	2004-12-26	205	high	high	236	285	521	0	0	3	1	0	0	0	1	0	1	0	0	0	0	0	0	1	0	0	0	0	0	0	0	0	1	52	1	0	1.4654021263	2.1965308189	0.2152403444	-0.8042349219	1.2893944979	1.1935638189	1	0
847	104	2004-12-26	193.2	medium	high	0	202	202	0	0	1	0	0	0	0	0	0	0	0	1	1	0	0	0	0	1	0	0	0	0	0	1	0	0	41	1	1	-0.0729897246	-1.1611589193	0.5366899967	1.2102575302	-2.2724547386	-1.0615606308	0	0
848	104	2004-12-26	191.5	medium	high	0	340	340	0	0	3	0	1	0	0	0	0	0	1	1	1	2	0	0	0	0	0	0	0	0	0	0	0	1	29	1	0	-0.6894105077	-0.5258951783	0.2026539594	0.8957823515	-0.4563067555	1.4543604851	1	1
849	104	2004-12-26	187	low	low	0	1412	1412	0	0	2	0	0	0	0	0	0	0	0	0	0	0	0	0	0	0	1	0	0	1	0	0	0	0	27	1	0	-2.5603981018	-2.050314188	0.8419844508	-1.0926556587	-1.2373147011	-0.0337147824	1	0
850	69	2004-04-18	185.2	low	low	0	758	758	1	1	1	1	0	0	0	1	1	1	0	1	1	0	0	0	0	1	0	0	0	0	0	0	0	1	29	1	1	3.5765986443	1.2442038059	0.3846804798	0.292335242	-0.9706577063	-0.9388327599	1	0
850	104	2004-12-26	185.2	low	low	758	1010	1768	0	0	1	1	0	0	0	1	0	1	0	0	0	0	0	0	0	1	0	0	0	0	0	0	1	0	29	1	1	3.5765986443	1.2442038059	0.3846804798	0.292335242	-0.9706577063	-0.9388327599	1	0
851	104	2004-12-26	189.2	low	low	0	3129	3129	0	0	3	0	0	1	0	0	1	0	0	0	1	0	0	0	0	0	0	0	0	0	0	0	1	0	29	0	0	0.0249870457	0.0808594152	-1.1037274599	-0.8042349219	1.2893944979	1.3469736576	1	0
852	104	2004-12-26	185.4	low	low	0	881	881	0	0	3	0	0	1	0	0	0	0	0	1	1	0	1	0	0	0	0	0	1	0	0	0	1	0	33	1	0	0.0664038584	-0.1607494056	0.6798248887	-0.8042349219	1.2893944979	-0.1257606745	1	0
853	104	2004-12-26	202.1	medium	high	0	592	592	0	0	4	1	0	1	0	0	0	0	0	0	0	0	0	0	0	0	0	1	0	0	0	0	1	0	34	1	1	-1.0501765013	-0.3422777057	-1.2602411509	1.0415363312	-0.458248049	-0.8774688244	1	0
854	104	2004-12-26	190.3	medium	high	0	558	558	0	0	1	0	0	0	0	0	0	0	0	0	0	0	0	0	0	1	0	0	0	1	0	0	0	0	32	1	0	0.3849378526	-0.16482611	0.6035679579	1.3822122812	-0.0002015339	-1.1229245663	0	1
855	104	2004-12-26	204.5	medium	high	0	866	866	0	0	4	0	0	0	0	0	0	0	0	0	0	0	0	1	0	0	0	1	0	1	0	0	0	0	25	0	0	-1.0501765013	-0.3422777057	-1.2602411509	0.5710824728	-0.4055785835	-0.8774688244	0	0
856	85	2004-08-08	192.3	medium	high	0	123	123	1	2	1	0	0	0	1	0	0	0	1	1	1	0	0	0	0	1	0	0	1	0	1	0	0	0	40	1	1	0.3691022694	0.9177140594	-0.5949478149	0.292335242	-0.9706577063	-0.923491776	1	0
856	104	2004-12-26	192.3	medium	high	123	263	386	0	0	1	0	0	0	1	0	1	0	1	0	1	0	0	0	0	1	0	0	1	0	1	0	0	0	40	1	1	0.3691022694	0.9177140594	-0.5949478149	0.292335242	-0.9706577063	-0.923491776	1	0
857	104	2004-12-26	193.2	medium	high	0	201	201	0	0	1	0	0	0	0	0	0	0	0	1	1	0	0	0	0	1	0	0	0	1	0	0	0	0	30	1	0	0.8470782042	1.5375757217	-0.1323355287	1.0647583008	0.2281136513	-1.2916753292	0	0
858	104	2004-12-26	200.2	medium	high	0	584	584	0	0	3	1	0	0	1	0	0	0	0	0	0	0	0	0	0	0	0	0	0	1	0	0	0	0	29	1	0	0.3529899418	0.6824153066	0.3345923126	-0.8042349219	1.2893944979	1.070835948	0	1
859	13	2003-03-23	204.2	medium	high	0	990	990	1	3	4	1	1	0	0	0	1	0	0	1	1	0	0	0	0	0	0	1	0	0	1	0	0	0	32	1	0	0.0319954902	-0.2772679627	-0.7532941699	1.0415363312	-0.458248049	-0.8467868567	0	1
859	104	2004-12-26	203.8	medium	high	990	501	1491	0	0	4	1	1	0	0	0	0	0	0	0	0	0	0	0	0	0	0	1	0	0	0	0	0	1	32	1	0	0.0319954902	-0.2772679627	-0.7532941699	1.0415363312	-0.458248049	-0.8467868567	0	0
860	66	2004-03-28	183.3	low	low	0	316	316	1	3	2	1	0	0	0	0	0	0	0	1	1	0	0	1	0	0	1	0	1	1	0	0	0	0	22	1	0	0.0339881741	1.3906371593	-1.0422115326	0.292335242	-0.9706577063	-0.9081507921	1	0
860	104	2004-12-26	189.2	low	low	316	178	494	0	0	2	1	0	0	0	0	0	0	0	1	1	0	0	1	0	0	1	0	1	1	0	0	0	0	22	1	0	0.0339881741	1.3906371593	-1.0422115326	0.292335242	-0.9706577063	-0.9081507921	1	1
861	104	2004-12-26	185	low	low	0	1461	1461	0	0	2	0	0	0	0	1	0	1	0	0	0	0	0	0	1	0	1	0	0	0	1	0	0	0	42	1	1	-0.7483636737	-0.8268769383	-0.8984968662	-0.8960357308	-0.3202427626	-1.0769015551	1	0
862	104	2004-12-26	186.2	low	low	0	824	824	0	0	2	0	0	0	0	1	0	1	0	1	1	0	0	1	0	0	1	0	0	1	0	0	0	0	20	1	0	0.2399873435	0.269536227	-0.4927764535	-0.0823689327	-0.749428153	-0.1104196981	0	1
863	104	2004-12-26	184.1	low	low	0	793	793	0	0	2	0	0	0	0	0	0	0	0	1	1	0	0	0	0	0	1	0	0	0	0	0	1	0	38	1	0	-1.0501765013	-0.3422777057	-1.2602411509	0.5710824728	-0.4055785835	-0.8774688244	0	1
864	104	2004-12-26	204.6	medium	high	0	851	851	0	0	4	13	1	0	0	0	0	0	1	0	0	0	1	0	0	0	0	1	0	0	0	0	1	0	21	1	0	-0.5304109454	-1.0617777109	-0.4199034572	0.8957823515	-0.4563067555	1.1475409269	0	1
865	104	2004-12-26	211.8	high	high	0	76	76	0	0	3	0	1	0	0	0	0	0	0	1	1	0	2	0	0	0	0	0	1	1	0	0	0	0	32	1	0	0.6595907807	0.0901694596	0.216623351	-0.8042349219	1.2893944979	1.1935638189	1	0
866	104	2004-12-26	177.9	low	low	0	921	921	0	0	3	0	0	0	0	0	0	0	0	0	0	0	0	1	0	0	0	0	0	0	0	0	1	0	25	1	0	-0.2386084646	-0.8917206526	0.882641077	-0.8042349219	1.2893944979	0.4571966529	1	0
867	89	2004-09-05	190.6	medium	high	0	689	689	1	2	3	3	0	0	0	0	0	0	0	1	1	0	0	0	0	0	0	0	1	0	0	0	1	0	34	1	0	-0.0635759458	-0.9837741256	1.8736697435	-0.8042349219	1.2893944979	-0.3251934648	1	0
867	99	2004-11-14	190.6	medium	high	689	759	1448	1	5	3	3	0	0	0	0	1	0	0	1	1	0	0	0	0	0	0	0	1	0	0	0	1	0	34	1	0	-0.0635759458	-0.9837741256	1.8736697435	-0.8042349219	1.2893944979	-0.3251934648	1	0
867	104	2004-12-26	213.5	high	high	1448	31	1479	0	0	3	4	0	0	0	0	0	0	0	1	1	0	0	0	0	0	0	0	1	0	0	0	1	0	34	1	0	-0.0635759458	-0.9837741256	1.8736697435	-0.8042349219	1.2893944979	-0.3251934648	1	0
868	104	2004-12-26	203.4	medium	high	0	291	291	0	0	4	0	1	0	0	0	0	0	0	1	1	0	0	0	0	0	0	1	0	0	0	0	0	1	37	1	0	-0.363245368	-0.4057912529	-0.1173097268	0.8957823515	-0.4563067555	1.0861769915	1	0
869	104	2004-12-26	187.2	low	low	0	766	766	0	0	3	1	0	0	0	0	0	0	0	1	1	0	0	0	1	0	0	0	0	0	0	0	1	0	54	1	1	1.5852426291	1.3925738335	-0.5040074587	-0.8042349219	1.2893944979	1.1935638189	0	1
870	46	2003-11-09	186.5	low	low	0	350	350	1	4	3	2	0	1	0	0	0	0	0	1	1	0	0	0	0	0	0	0	1	0	0	0	1	0	28	1	0	1.3600153923	0.7851147056	-0.3044889867	-0.8042349219	1.2893944979	1.1935638189	1	1
870	104	2004-12-26	212.8	high	high	350	35	385	0	0	3	3	0	1	0	0	0	0	0	1	1	0	0	0	0	0	0	0	1	1	0	0	0	0	28	1	0	1.9232575893	3.6192965508	0.5576443076	-0.8042349219	1.2893944979	1.1935638189	1	0
871	104	2004-12-26	189	low	low	0	792	792	0	0	1	1	0	0	1	0	0	0	0	0	0	0	0	0	1	1	0	0	0	0	0	0	1	0	50	1	0	-0.4127060771	-0.8546273708	-0.3062262237	0.1300956905	-2.1723315716	-1.2456524372	1	0
872	15	2003-04-06	176.3	low	low	0	318	318	1	3	3	0	0	1	0	0	0	0	0	1	1	0	0	0	0	0	0	0	1	1	0	0	0	0	39	0	1	1.1599930525	0.9564759135	0.0462400056	-0.8042349219	1.2893944979	1.1475409269	1	1
872	104	2004-12-26	187.7	low	low	318	323	641	0	0	3	1	0	1	0	0	0	0	0	1	1	0	0	0	0	0	0	0	1	1	0	0	0	0	39	0	1	1.2423428297	0.4528818727	0.6912301183	-0.8042349219	1.2893944979	1.2089048624	1	1
873	104	2004-12-26	192.5	medium	high	0	413	413	0	0	1	0	0	0	0	1	0	1	1	1	1	0	2	0	1	1	0	0	0	0	0	0	0	1	47	1	1	0.9968788624	0.9042637348	1.3307703733	1.7743976116	0.2838962674	-1.0462195873	1	0
874	104	2004-12-26	186.2	low	low	0	1412	1412	0	0	1	6	0	0	1	0	0	0	0	0	0	1	0	0	0	1	0	0	0	1	0	0	0	0	30	1	0	0.3529899418	0.6824153066	0.3345923126	-0.8042349219	1.2893944979	1.070835948	1	0
875	31	2003-07-27	200.8	medium	high	0	708	708	1	3	4	4	0	0	0	0	1	0	0	1	1	0	0	0	0	0	0	1	1	1	0	0	0	0	34	1	0	0.3120919168	0.9193495512	-0.5968339443	1.0415363312	-0.458248049	-0.8621278405	0	1
875	104	2004-12-26	205	high	high	708	381	1089	0	0	4	4	0	0	0	0	0	0	0	1	1	0	0	0	0	0	0	1	1	0	0	0	1	0	34	1	0	0.1819914728	-0.3546815813	0.3102022409	0.8957823515	-0.4563067555	0.0276491474	0	1
876	104	2004-12-26	184.1	low	low	0	781	781	0	0	2	1	1	0	0	0	0	0	0	0	0	0	0	1	0	0	1	0	1	1	0	0	0	0	23	1	0	-0.042571675	-0.6975583434	0.1690720022	-0.3684669435	-0.7872508764	-0.0797377303	1	0
877	104	2004-12-26	190.6	medium	high	0	801	801	0	0	3	0	0	0	0	0	0	0	1	0	0	0	1	0	0	0	0	0	0	0	0	0	1	0	29	1	0	-0.8779675961	-0.4750747085	-0.3324613571	-0.8042349219	1.2893944979	1.3009507656	0	0
878	104	2004-12-26	184.2	low	low	0	669	669	0	0	2	0	0	0	1	0	0	0	0	0	0	0	0	0	0	0	1	0	0	1	0	0	0	0	40	0	0	-1.0241595507	0.3420093656	-0.3510339856	-1.0846978426	-0.6467528939	0.0123081645	1	1
879	104	2004-12-26	211.8	high	high	0	90	90	0	0	3	0	0	1	0	0	0	0	0	1	1	0	0	0	0	0	0	0	1	1	0	0	0	0	44	0	0	0.2849289179	-1.020516634	1.2378007174	-0.8042349219	1.2893944979	1.1782228947	0	0
880	104	2004-12-26	196.5	medium	high	0	1474	1474	0	0	3	1	0	0	1	0	0	0	0	0	0	0	0	0	0	0	0	0	0	0	0	0	1	0	38	1	0	-0.6169808507	-1.2125977278	-0.3890300989	1.2404088974	-0.3917624652	-1.153606534	1	0
881	32	2003-08-03	185.3	low	low	0	873	873	1	3	2	0	0	0	0	1	0	0	0	1	1	0	0	0	1	0	1	0	1	1	0	0	0	0	51	1	0	1.7265181541	0.9206598997	0.348223418	-0.8042349219	1.2893944979	1.1475409269	1	0
881	104	2004-12-26	187.3	low	low	873	262	1135	0	0	2	1	0	0	0	1	0	0	0	0	0	0	0	0	1	0	1	0	1	0	1	0	0	0	51	1	0	-2.1095767021	-1.3054382801	0.3503358066	-1.5950810909	-1.6365810633	-0.1717836261	1	0
882	104	2004-12-26	203.2	medium	high	0	258	258	0	0	3	2	0	1	0	0	0	0	1	1	1	0	1	0	0	0	0	0	0	0	0	0	1	0	28	1	1	-0.6591410637	-1.4713200331	0.5270819068	-0.8042349219	1.2893944979	1.3316327333	1	0
883	104	2004-12-26	196.2	medium	high	0	479	479	0	0	3	2	0	0	1	0	0	0	1	0	0	0	1	1	0	0	0	0	0	0	0	0	1	0	20	1	0	0.3477437496	1.4084825516	-0.149217099	-0.8042349219	1.2893944979	1.1628818512	1	0
884	99	2004-11-14	188.5	low	low	0	190	190	1	3	2	0	1	0	0	0	0	0	0	1	1	0	0	1	0	0	1	0	0	1	0	0	0	0	20	1	0	-0.3815967441	-0.0279202592	0.3917435408	-1.8153613806	-1.0048490763	0.0583311133	0	1
884	104	2004-12-26	188.5	low	low	190	232	422	0	0	2	0	1	0	0	0	0	0	0	0	0	0	0	1	0	0	1	0	0	1	0	0	0	0	20	1	0	-0.7189929485	-0.2620944679	0.4052112997	0.8957823515	-0.4563067555	-0.7087180018	0	1
885	104	2004-12-26	185.4	low	low	0	1314	1314	0	0	2	1	1	0	0	0	0	0	0	0	0	0	0	1	0	0	1	0	0	1	0	0	0	0	19	1	0	0.2895237505	-0.3561343253	0.42450881	-0.0823689327	-0.749428153	-0.0797377303	1	0
886	104	2004-12-26	188.4	low	low	0	718	718	0	0	1	0	0	0	1	0	0	0	0	1	1	0	0	0	0	1	0	0	0	0	0	0	1	0	43	1	0	-0.5823387504	-0.3608696759	-0.2066698819	1.4208112955	-0.6892802119	-1.0615606308	1	0
887	101	2004-11-28	204.3	medium	high	0	328	328	1	4	4	0	0	1	0	0	0	0	0	1	1	0	0	0	0	0	0	1	0	0	0	0	1	0	34	1	0	-0.308275938	-0.8488737941	0.3542806208	1.0415363312	-0.458248049	0.3344688118	1	1
887	104	2004-12-26	204.3	medium	high	328	356	684	0	0	4	0	0	1	0	0	0	0	0	0	0	0	0	0	0	0	0	1	0	0	0	0	1	0	34	1	0	-0.308275938	-0.8488737941	0.3542806208	1.0415363312	-0.458248049	0.3344688118	1	0
888	104	2004-12-26	204.8	medium	high	0	52	52	0	0	4	1	0	0	0	1	0	1	0	1	1	0	0	1	0	0	0	1	0	0	1	0	0	0	20	1	0	0.1238554269	0.2323479801	0.4629781842	0.8957823515	-0.4563067555	-1.3530392647	1	1
889	54	2004-01-04	183.6	low	low	0	151	151	1	4	2	1	1	0	0	0	0	0	0	1	1	0	0	1	0	0	1	0	1	1	0	0	0	0	20	1	1	-0.0112508973	1.0057984591	1.8623526096	-0.3684669435	-0.7872508764	-0.0797377303	1	1
889	104	2004-12-26	188	low	low	151	29	180	0	0	2	2	1	0	0	0	0	0	0	1	1	0	0	1	0	0	1	0	1	1	0	0	0	0	20	1	1	-0.0112508973	1.0057984591	1.8623526096	-0.3684669435	-0.7872508764	-0.0797377303	1	1
890	104	2004-12-26	180.6	low	low	0	1099	1099	0	0	2	3	0	0	0	0	0	0	1	1	1	0	0	0	0	0	1	0	0	0	0	0	1	0	28	1	0	-1.0479950905	-0.4596835673	0.7518753409	-0.7997999191	-0.5156743526	-0.4172393382	1	0
891	104	2004-12-26	180.8	low	low	0	1277	1277	0	0	2	0	0	1	0	0	0	0	0	0	0	0	0	0	0	0	1	0	1	0	0	0	1	0	38	1	0	1.0163527727	-0.317761153	-0.6140334606	-0.8042349219	1.2893944979	1.1321998835	0	1
892	104	2004-12-26	204.8	medium	high	0	49	49	0	0	4	0	0	0	1	0	0	0	0	1	1	0	0	0	0	0	0	1	0	1	0	0	0	0	32	1	0	-1.0501765013	-0.3422777057	-1.2602411509	0.8747732043	-0.4233145416	-0.8774688244	1	1
893	104	2004-12-26	200.1	medium	high	0	997	997	0	0	4	0	1	0	0	0	0	0	0	1	1	0	0	0	0	0	0	1	0	1	0	0	0	0	26	1	0	-0.7866633534	-2.1758921146	2.0290789604	0.5710824728	-0.4055785835	-1.0001966953	0	0
894	3	2003-01-12	182.7	low	low	0	773	773	1	4	2	2	0	0	0	0	1	0	0	1	1	0	0	0	0	0	1	0	0	1	0	0	0	0	40	1	0	-0.3017356396	0.9215468168	1.6504766941	-0.7997999191	-0.5156743526	-0.1717836261	1	0
894	104	2004-12-26	182.7	low	low	773	1487	2260	0	0	2	2	0	0	0	0	0	0	0	0	0	0	0	0	0	0	1	0	0	1	0	0	0	0	40	1	0	-0.3017356396	0.9215468168	1.6504766941	-0.7997999191	-0.5156743526	-0.1717836261	1	0
895	39	2003-09-21	197	medium	high	0	28	28	1	1	3	12	1	0	0	0	0	0	0	1	1	0	0	0	0	0	0	0	0	0	1	0	0	0	23	1	0	-0.4748879969	0.1335787624	0.7638460398	1.0415363312	-0.458248049	0.1043540612	1	0
895	89	2004-09-05	203.4	medium	high	28	77	105	1	4	3	13	0	0	0	0	0	0	0	1	1	0	1	0	0	0	0	0	0	1	0	0	0	0	23	1	0	-1.0838326216	-0.8838516474	-0.985206306	-0.8042349219	1.2893944979	1.2856097221	0	1
895	104	2004-12-26	203.4	medium	high	105	189	294	0	0	3	13	0	0	0	0	0	0	0	0	0	0	1	0	0	0	0	0	0	0	0	0	1	0	23	1	0	-1.0838326216	-0.8838516474	-0.985206306	-0.8042349219	1.2893944979	1.2856097221	0	1
896	104	2004-12-26	202.4	medium	high	0	1374	1374	0	0	4	0	1	0	0	0	0	0	0	0	0	0	0	0	0	0	0	1	0	0	0	0	0	1	30	1	1	-0.9907906055	-0.1539552659	0.3567477465	1.0415363312	-0.458248049	-1.3376983404	0	0
897	104	2004-12-26	208.6	high	high	0	121	121	0	0	4	0	0	1	0	0	0	0	0	1	1	0	0	0	0	0	0	1	1	1	0	0	0	0	31	0	0	-0.9091749191	-1.0485482216	-0.4449777603	0.5710824728	-0.4055785835	-1.0001966953	0	0
898	104	2004-12-26	189.6	low	low	0	1741	1741	0	0	3	0	1	0	0	0	0	0	0	0	0	0	0	0	0	0	0	0	1	0	0	0	1	0	35	0	1	0.0294913892	1.43533957	0.2957093716	-0.8042349219	1.2893944979	1.1475409269	1	1
899	80	2004-07-04	186.6	low	low	0	181	181	1	3	2	2	0	1	0	0	1	0	0	1	1	0	0	1	0	0	1	0	1	0	1	0	0	0	27	0	1	1.7715317011	0.5786384344	0.3533200324	-1.8153613806	-1.0048490763	0.0429901294	1	1
899	92	2004-09-26	186.6	low	low	181	265	446	1	2	2	2	0	1	0	0	0	0	0	1	1	0	0	1	0	0	1	0	1	0	0	1	0	0	27	0	1	-0.1451542228	0.4232052863	-0.8049022555	-1.8153613806	-1.0048490763	0.0429901294	1	1
899	96	2004-10-24	186.6	low	low	446	293	739	1	4	2	2	0	1	0	0	1	0	0	1	1	0	0	1	0	0	1	0	1	0	0	1	0	0	27	0	1	-0.1451542228	0.4232052863	-0.8049022555	-1.8153613806	-1.0048490763	0.0429901294	1	1
899	104	2004-12-26	186.6	low	low	739	356	1095	0	0	2	2	0	1	0	0	0	0	0	1	1	0	0	1	0	0	1	0	1	0	0	1	0	0	27	0	1	-0.1451542228	0.4232052863	-0.8049022555	-1.8153613806	-1.0048490763	0.0429901294	1	1
900	36	2003-08-31	184.7	low	low	0	49	49	1	4	2	4	0	0	1	0	0	0	1	1	1	2	0	1	0	0	1	0	0	0	0	0	0	1	22	1	0	-0.561973989	-0.708799243	0.2804893553	-0.8960357308	-0.3202427626	-1.0769015551	1	0
900	85	2004-08-08	189.2	low	low	49	18	67	1	3	2	5	0	0	0	0	1	0	1	1	1	2	0	1	0	0	1	0	0	0	0	0	0	1	22	1	0	-0.8991730213	0.0709291771	0.096602425	-1.0230289698	-1.7025355101	-0.9081507921	1	0
900	104	2004-12-26	189.2	low	low	67	158	225	0	0	2	6	0	0	0	0	0	0	1	0	0	2	0	1	0	0	1	0	0	0	0	0	0	1	22	1	0	0.2399873435	0.269536227	-0.4927764535	-0.0823689327	-0.749428153	-0.1104196981	1	0
901	104	2004-12-26	202.3	medium	high	0	1437	1437	0	0	4	4	0	0	0	0	0	0	0	0	0	0	0	0	0	0	0	1	0	0	0	0	0	1	30	1	0	-0.6517375112	-0.4699243605	0.4770757258	0.8957823515	-0.4563067555	-1.2916753292	0	0
902	104	2004-12-26	186.5	low	low	0	750	750	0	0	3	1	1	0	0	0	0	0	1	0	0	1	0	0	0	0	0	0	0	0	0	0	0	1	31	1	0	0.0413246863	1.3766732216	-0.7914792299	-0.8042349219	1.2893944979	1.2089048624	1	1
903	104	2004-12-26	200.5	medium	high	0	387	387	0	0	3	1	0	1	0	0	0	0	0	0	0	0	0	1	0	0	0	0	0	1	0	0	0	0	26	1	0	1.5567141771	0.1526139677	-0.0691888854	-0.8042349219	1.2893944979	1.2242457867	1	0
904	24	2003-06-08	199.5	medium	high	0	98	98	1	2	4	2	1	0	0	0	0	0	0	1	1	0	0	1	0	0	0	1	0	1	0	0	0	0	21	1	0	-0.881898284	-0.4480380118	-1.0080904961	0.8747732043	-0.4233145416	1.2242457867	1	0
904	37	2003-09-07	199.5	medium	high	98	189	287	1	3	4	2	1	0	0	0	1	0	0	1	1	0	0	1	0	0	0	1	0	1	0	0	0	0	21	1	0	-0.881898284	-0.4480380118	-1.0080904961	0.8747732043	-0.4233145416	1.2242457867	1	0
904	103	2004-12-12	206.7	high	high	287	66	353	1	4	4	4	0	0	1	0	0	0	0	1	1	0	0	1	0	0	0	1	0	0	1	0	0	0	21	1	0	-0.6745969653	-0.7633851171	-1.1192587614	1.0415363312	-0.458248049	0.1043540612	1	1
904	104	2004-12-26	206.7	high	high	353	80	433	0	0	4	4	0	0	1	0	0	0	0	0	0	0	0	1	0	0	0	1	0	0	1	0	0	0	21	1	0	-0.6745969653	-0.7633851171	-1.1192587614	1.0415363312	-0.458248049	0.1043540612	1	1
905	104	2004-12-26	187.7	low	low	0	332	332	0	0	3	4	0	1	0	0	0	0	0	1	1	0	0	0	0	0	0	0	0	1	0	0	0	0	29	1	0	0.7045385242	1.5538244247	0.0210094731	-0.8042349219	1.2893944979	1.1475409269	1	1
906	104	2004-12-26	201.5	medium	high	0	2526	2526	0	0	4	4	0	1	0	0	1	0	0	0	1	0	0	0	0	0	0	1	1	1	0	0	0	0	33	1	0	1.6353034973	2.1669089794	-1.1889842749	0.5710824728	-0.4055785835	-1.0001966953	0	0
907	104	2004-12-26	191.5	medium	high	0	2584	2584	0	0	3	0	0	0	0	1	1	1	0	0	1	0	0	0	0	0	0	0	0	0	1	0	0	0	39	1	0	0.0622828826	-0.0390261859	-0.0576059632	-0.8042349219	1.2893944979	1.3776556253	0	1
908	104	2004-12-26	201	medium	high	0	1156	1156	0	0	4	5	0	0	0	0	0	0	0	0	0	0	1	0	1	0	0	1	0	1	0	0	0	0	46	1	1	-0.2549088597	-1.0094944239	-0.707138896	1.0415363312	-0.458248049	-1.3990622759	1	0
909	104	2004-12-26	189	low	low	0	660	660	0	0	1	2	1	0	0	0	0	0	0	0	0	0	0	1	0	1	0	0	0	1	0	0	0	0	21	1	0	0.468087703	-0.7673288584	-0.8747408986	1.2404088974	-0.3917624652	-1.2456524372	1	0
910	104	2004-12-26	200.8	medium	high	0	1240	1240	0	0	4	2	0	0	0	0	0	0	0	0	0	0	0	0	0	0	0	1	0	0	0	0	1	0	27	1	0	-1.0501765013	-0.3422777057	-1.2602411509	0.5710824728	-0.4055785835	-0.8774688244	1	1
911	104	2004-12-26	183.5	low	low	0	630	630	0	0	2	2	1	0	0	0	0	0	1	0	0	1	0	1	0	0	1	0	0	1	0	0	0	0	22	1	0	-1.4466540813	-0.6976186037	-0.3684079051	-0.7997999191	-0.5156743526	-0.0797377303	1	0
912	104	2004-12-26	187.6	low	low	0	91	91	0	0	2	5	1	0	0	0	0	0	0	1	1	1	0	0	0	0	1	0	1	0	0	0	0	1	37	1	1	-0.6192359924	0.9713221192	-0.9436736703	-2.7995643616	-0.4943807423	-0.0337147824	0	0
913	104	2004-12-26	189.1	low	low	0	1376	1376	0	0	1	0	0	0	0	1	0	1	0	0	0	0	0	0	0	1	0	0	0	0	0	0	0	1	37	1	0	-0.2207464278	-0.13215065	0.7522907257	1.2404088974	-0.3917624652	-1.3530392647	0	0
914	20	2003-05-11	199.5	medium	high	0	42	42	1	4	4	9	0	1	0	0	0	0	0	1	1	0	0	0	1	0	0	1	0	1	0	0	0	0	46	1	0	-1.214810133	-1.2306507826	-0.7674884796	0.8957823515	-0.4563067555	-0.8467868567	0	0
914	45	2003-11-02	205.8	high	high	42	39	81	1	2	4	9	0	1	0	0	0	0	0	1	1	0	0	0	1	0	0	1	0	1	0	0	0	0	46	1	0	-1.214810133	-1.2306507826	-0.7674884796	0.8957823515	-0.4563067555	-0.8467868567	0	0
914	46	2003-11-09	205.8	high	high	81	46	127	1	5	4	9	0	1	0	0	1	0	0	1	1	0	0	0	1	0	0	1	0	1	0	0	0	0	46	1	0	-1.214810133	-1.2306507826	-0.7674884796	0.8957823515	-0.4563067555	-0.8467868567	0	0
914	104	2004-12-26	204.6	medium	high	127	30	157	0	0	4	10	0	1	0	0	0	0	0	1	1	0	0	0	1	0	0	1	0	1	0	0	0	0	46	1	0	-1.214810133	-1.2306507826	-0.7674884796	0.8957823515	-0.4563067555	-0.8467868567	0	1
915	104	2004-12-26	203.7	medium	high	0	1737	1737	0	0	4	0	0	0	0	0	0	0	0	0	0	0	0	0	0	0	0	1	0	0	0	0	1	0	39	1	0	-1.0501765013	-0.3422777057	-1.2602411509	0.5710824728	-0.4055785835	-0.8774688244	1	0
916	80	2004-07-04	191.4	medium	high	0	371	371	1	4	1	0	0	1	0	0	0	0	0	1	1	0	0	0	1	1	0	0	0	0	0	0	1	0	46	0	1	-0.8909674883	-1.34696877	0.7962369323	1.177319169	-2.5262904167	-1.3683803082	1	0
916	104	2004-12-26	191.4	medium	high	371	546	917	0	0	1	1	0	1	0	0	0	0	0	0	0	0	0	0	1	1	0	0	0	1	0	0	0	0	46	0	1	-0.8909674883	-1.34696877	0.7962369323	1.177319169	-2.5262904167	-1.3683803082	1	0
917	28	2003-07-06	202.5	medium	high	0	943	943	1	1	4	0	0	0	0	0	1	0	0	1	1	0	0	1	0	0	0	1	0	1	0	0	0	0	22	1	0	1.1337131262	0.1228751838	0.2804216146	1.0415363312	-0.458248049	-0.1717836261	0	0
917	67	2004-04-04	205	high	high	943	129	1072	1	2	4	1	0	0	0	0	0	0	0	1	1	0	0	1	0	0	0	1	0	0	1	0	0	0	22	1	0	-0.4283713102	0.2052996159	0.068041347	0.5710824728	-0.4055785835	-1.0001966953	1	0
917	69	2004-04-18	205	high	high	1072	143	1215	1	4	4	1	0	0	0	0	1	0	0	1	1	0	0	1	0	0	0	1	0	0	1	0	0	0	22	1	0	-0.4283713102	0.2052996159	0.068041347	0.5710824728	-0.4055785835	-1.0001966953	1	0
917	85	2004-08-08	208.1	high	high	1215	38	1253	1	5	4	2	0	0	0	0	0	0	0	1	1	0	0	1	0	0	0	1	0	0	1	0	0	0	22	1	0	1.6353034973	2.1669089794	-1.1889842749	0.5710824728	-0.4055785835	-1.0001966953	1	0
917	104	2004-12-26	204.6	medium	high	1253	19	1272	0	0	4	3	0	0	0	0	0	0	0	1	1	0	0	1	0	0	0	1	0	0	1	0	0	0	22	1	0	1.6353034973	2.1669089794	-1.1889842749	0.5710824728	-0.4055785835	-1.0001966953	1	0
918	104	2004-12-26	201.6	medium	high	0	933	933	0	0	4	2	0	0	1	0	0	0	0	0	0	0	0	1	0	0	0	1	1	0	1	0	0	0	21	1	0	-0.7424039841	-1.1843047142	-0.4131975472	0.8957823515	-0.4563067555	-0.0490557663	1	1
919	4	2003-01-19	179.3	low	low	0	36	36	1	5	2	6	0	1	0	0	0	0	0	1	1	0	0	0	0	0	1	0	1	1	0	0	0	0	28	1	0	0.9392741919	-0.5582045913	0.1025093645	-1.8153613806	-1.0048490763	0.0583311133	1	0
919	41	2003-10-05	184.9	low	low	36	2	38	1	3	2	9	0	0	0	0	0	0	0	1	1	0	0	0	0	0	1	0	1	1	0	0	0	0	28	1	0	0.7350304723	0.3558233082	-0.6232197285	-0.8042349219	1.2893944979	1.1628818512	1	1
919	46	2003-11-09	184.9	low	low	38	37	75	1	2	2	10	0	0	0	0	1	0	0	1	1	0	0	0	0	0	1	0	1	1	0	0	0	0	28	1	0	0.1920788884	-0.2852659523	0.452968359	-0.8042349219	1.2893944979	1.1935638189	1	1
919	95	2004-10-17	187.6	low	low	75	7	82	1	1	2	11	0	0	0	0	0	0	0	1	1	0	0	0	0	0	1	0	1	1	0	0	0	0	28	1	0	-0.2210412621	0.9924114347	-0.3213517964	-2.7995643616	-0.4943807423	0.0429901294	1	0
919	104	2004-12-26	187.6	low	low	82	77	159	0	0	2	12	0	0	0	0	0	0	0	0	0	0	0	0	0	0	1	0	1	1	0	0	0	0	28	1	0	0.8366298676	1.5497405529	0.3789556921	-2.7995643616	-0.4943807423	0.0429901294	1	0
920	0	2007-02-26	180.9	low	low	0	271	271	1	4	2	0	0	0	0	0	0	0	1	1	1	1	0	0	1	0	1	0	0	0	1	0	0	0	45	1	1	0.6723909974	0.6070500612	-0.2585251033	0.5909893513	-0.447514087	1.1015179157	1	0
920	104	2004-12-26	183.2	low	low	271	921	1192	0	0	2	1	0	0	1	0	0	0	1	0	0	1	0	0	1	0	1	0	0	0	1	0	0	0	45	1	1	0.6723909974	0.6070500612	-0.2585251033	0.5909893513	-0.447514087	1.1015179157	1	0
921	104	2004-12-26	204.2	medium	high	0	1752	1752	0	0	4	0	0	1	0	0	0	0	0	0	0	0	0	0	1	0	0	1	0	0	0	0	1	0	47	1	0	-0.1592565775	0.243010655	0.363509208	1.0415363312	-0.458248049	0.2731048763	1	0
922	104	2004-12-26	213.5	high	high	0	23	23	0	0	3	0	0	0	0	0	0	0	0	1	1	0	0	0	1	0	0	0	1	1	0	0	0	0	46	1	0	1.3774681091	-0.6836300492	-0.2233738899	-0.8042349219	1.2893944979	1.1628818512	0	1
923	85	2004-08-08	192.8	medium	high	0	100	100	1	4	1	1	0	1	0	0	0	0	0	1	1	0	0	0	0	1	0	0	0	1	0	0	0	0	32	1	0	1.5285805464	1.9955635071	0.4449209571	1.177319169	-2.5262904167	-1.3683803082	1	0
923	104	2004-12-26	192.8	medium	high	100	240	340	0	0	1	1	0	1	0	0	0	0	0	0	0	0	0	0	0	1	0	0	0	0	0	0	1	0	32	1	0	0.2424493283	0.8650659919	0.2175697982	1.177319169	-2.5262904167	-1.3683803082	1	0
924	104	2004-12-26	203.2	medium	high	0	253	253	0	0	3	0	1	0	0	0	0	0	0	1	1	0	0	1	0	0	0	0	0	1	0	0	0	0	21	1	0	-1.6079106331	-0.1431467682	0.5834327936	-0.7997999191	-0.5156743526	-0.0643967465	0	1
925	20	2003-05-11	183.8	low	low	0	271	271	1	5	2	0	0	0	0	0	0	1	1	1	1	0	1	0	0	0	1	0	0	0	1	0	0	0	36	1	1	1.4339157343	0.1534507722	-0.7790400982	0.5909893513	-0.447514087	-0.9541737437	1	0
925	88	2004-08-29	183.8	low	low	271	747	1018	1	4	2	0	0	0	0	0	0	1	1	1	1	0	1	0	0	0	1	0	0	0	0	0	0	1	36	1	1	-0.6996284723	-0.3257893324	-0.7496811152	0.5909893513	-0.447514087	-0.9695147276	1	0
925	104	2004-12-26	183.8	low	low	1018	866	1884	0	0	2	1	0	0	0	0	0	1	1	0	0	0	1	0	0	0	1	0	0	0	0	0	0	1	36	1	1	-0.6996284723	-0.3257893324	-0.7496811152	0.5909893513	-0.447514087	-0.9695147276	1	0
926	104	2004-12-26	183.8	low	low	0	1359	1359	0	0	2	4	0	0	0	0	0	0	0	0	0	1	0	1	0	0	1	0	1	1	0	0	0	0	21	1	0	-0.1289372295	1.0615229607	-0.6833856702	0.292335242	-0.9706577063	-0.9388327599	1	1
927	104	2004-12-26	184	low	low	0	1091	1091	0	0	3	0	0	1	0	0	0	0	1	0	0	0	2	0	0	0	0	0	0	0	0	0	0	1	41	1	0	1.3390390873	-1.155769825	1.3053576946	-0.8042349219	1.2893944979	1.1628818512	0	1
928	104	2004-12-26	199.5	medium	high	0	648	648	0	0	4	0	0	0	0	0	0	0	0	0	0	0	0	0	0	0	0	1	0	0	0	0	1	0	30	1	0	-0.0486426577	-0.074094139	0.1997083873	0.8957823515	-0.4563067555	0.2424229085	1	0
929	104	2004-12-26	205	high	high	0	381	381	0	0	4	1	0	1	0	0	0	0	0	1	1	0	0	0	0	0	0	1	0	1	0	0	0	0	30	1	0	-0.4543032348	-1.5914882421	-0.6997340918	1.177319169	-2.5262904167	-1.3683803082	1	0
930	104	2004-12-26	199.8	medium	high	0	1412	1412	0	0	4	0	0	0	0	0	0	0	0	0	0	0	0	0	0	0	0	1	0	0	0	0	1	0	38	1	0	-0.9317538142	-0.3653193116	-0.5856861472	0.8747732043	-0.4233145416	1.1782228947	1	0
931	104	2004-12-26	190.5	medium	high	0	1566	1566	0	0	3	2	0	0	0	0	0	0	0	0	0	0	0	0	1	0	0	0	0	0	0	0	1	0	40	1	0	0.0926742554	0.8952451944	-0.5704054236	-0.8042349219	1.2893944979	1.1475409269	0	1
932	104	2004-12-26	211.5	high	high	0	94	94	0	0	3	0	0	0	1	0	0	0	0	1	1	0	0	0	0	0	0	0	0	1	0	0	0	0	32	1	0	-1.0363348722	-1.9194947481	0.4307461083	-0.8042349219	1.2893944979	1.4390195608	1	1
933	104	2004-12-26	190.1	medium	high	0	839	839	0	0	1	1	0	0	0	0	0	0	0	0	0	0	0	1	0	1	0	0	0	1	0	0	0	0	26	1	1	-0.8336138129	-0.2121477425	-0.2518290579	0.5710824728	-0.4055785835	-0.6780360341	1	0
934	18	2003-04-27	185.5	low	low	0	340	340	1	5	2	1	0	1	0	0	0	0	0	1	1	0	0	1	0	0	1	0	0	1	0	0	0	0	20	1	0	-1.1317027807	-1.0658214092	-1.3804199696	-0.0823689327	-0.749428153	-0.0797377303	1	0
934	104	2004-12-26	184.9	low	low	340	433	773	0	0	2	2	0	1	0	0	0	0	0	0	0	0	0	1	0	0	1	0	0	1	0	0	0	0	20	1	0	-1.1317027807	-1.0658214092	-1.3804199696	-0.0823689327	-0.749428153	-0.0797377303	0	1
935	104	2004-12-26	193.5	medium	high	0	338	338	0	0	1	0	0	0	0	0	0	0	0	1	1	0	0	0	0	1	0	0	1	1	0	0	0	0	35	1	0	0.984354794	0.8013589978	0.9647672772	0.292335242	-0.9706577063	-0.9388327599	0	1
936	21	2003-05-18	185.8	low	low	0	513	513	1	4	3	0	0	1	0	0	1	0	0	1	1	0	0	0	1	0	0	0	0	1	0	0	0	0	48	1	0	-1.2898128033	-1.7299944162	0.2840403616	1.0415363312	-0.458248049	0.2577638924	1	0
936	104	2004-12-26	185.8	low	low	513	1101	1614	0	0	3	0	0	1	0	0	0	0	0	1	1	0	0	0	1	0	0	0	0	0	0	0	1	0	48	1	0	0.3089305162	-0.3848669529	0.1443838626	-0.8042349219	1.2893944979	1.1782228947	1	0
937	104	2004-12-26	192.8	medium	high	0	218	218	0	0	1	5	0	1	0	0	0	0	0	0	0	0	1	0	0	1	0	0	1	0	0	0	1	0	36	1	0	1.3380455971	-0.1003397182	0.9987187982	0.292335242	-0.9706577063	-0.9541737437	1	1
938	104	2004-12-26	190.2	medium	high	0	1532	1532	0	0	3	0	0	1	0	0	0	0	0	0	0	0	0	1	0	0	0	0	0	0	0	0	1	0	19	1	0	-0.6215670109	-2.1652972698	-0.4145122468	-0.8042349219	1.2893944979	1.3929966688	1	1
939	104	2004-12-26	184.2	low	low	0	845	845	0	0	2	4	1	0	0	0	0	0	0	0	0	1	2	0	0	0	1	0	0	0	0	0	0	1	30	1	1	0.1793231368	0.900080502	-0.5412796736	-2.7995643616	-0.4943807423	0.0276491474	1	0
940	104	2004-12-26	202.8	medium	high	0	1286	1286	0	0	4	1	1	0	0	0	0	1	0	0	0	0	0	0	0	0	0	1	0	0	0	0	1	0	28	1	1	-0.442719698	0.9654038548	-1.044465661	0.5710824728	-0.4055785835	-1.0001966953	0	0
941	104	2004-12-26	180	low	low	0	906	906	0	0	2	1	0	0	0	0	0	0	0	0	0	0	0	0	1	0	1	0	1	1	0	0	0	0	57	1	0	2.3744874001	0.9609881043	-0.0245456044	-1.8153613806	-1.0048490763	0.0429901294	1	0
942	104	2004-12-26	187.7	low	low	0	47	47	0	0	2	0	1	0	0	0	0	0	0	1	1	0	0	1	0	0	1	0	0	1	0	0	0	0	28	1	0	-0.2895201147	0.457159251	-0.6131603122	0.5909893513	-0.447514087	-1.1075835228	1	0
943	25	2003-06-15	189.5	low	low	0	237	237	1	3	1	1	0	0	0	1	0	1	0	1	1	0	0	0	1	1	0	0	0	0	0	0	0	1	65	1	0	-0.438462168	0.0170304552	0.5821304917	0.292335242	-0.9706577063	-1.0001966953	1	0
943	104	2004-12-26	193.2	medium	high	237	200	437	0	0	1	2	0	0	0	1	0	1	0	0	0	0	0	0	1	1	0	0	0	0	0	0	0	1	65	1	0	-0.438462168	0.0170304552	0.5821304917	0.292335242	-0.9706577063	-1.0001966953	1	0
944	16	2003-04-13	199.5	medium	high	0	23	23	1	4	4	7	0	0	0	0	0	0	0	1	1	0	0	0	0	0	0	1	0	1	0	0	0	0	28	0	1	-0.3576005101	1.5862696171	-1.0420726538	0.8747732043	-0.4233145416	1.2089048624	0	0
944	104	2004-12-26	203.8	medium	high	23	513	536	0	0	4	7	0	0	0	0	0	0	0	0	0	0	0	0	0	0	0	1	0	1	0	0	0	0	28	0	1	-0.3576005101	1.5862696171	-1.0420726538	0.8747732043	-0.4233145416	1.2089048624	1	0
945	104	2004-12-26	188.8	low	low	0	626	626	0	0	1	0	0	0	1	0	0	0	0	0	0	0	0	0	0	1	0	0	0	1	0	0	0	0	36	0	0	-0.129989177	-0.1271028668	-0.3431355357	1.2404088974	-0.3917624652	-1.1689474583	1	0
946	104	2004-12-26	187.7	low	low	0	324	324	0	0	3	5	0	0	0	0	0	0	1	1	1	0	2	0	0	0	0	0	0	0	0	0	1	0	20	1	0	0.6595907807	0.0901694596	0.216623351	-0.8042349219	1.2893944979	1.1935638189	1	0
947	45	2003-11-02	192.9	medium	high	0	115	115	1	1	3	6	0	0	0	1	0	1	0	1	1	0	0	0	1	0	0	0	0	0	1	0	0	0	40	1	1	1.3944892883	0.9590325952	-0.2284711301	-0.8042349219	1.2893944979	1.1935638189	0	1
947	104	2004-12-26	208.6	high	high	115	128	243	0	0	3	6	0	0	0	1	0	1	0	1	1	0	0	0	1	0	0	0	0	0	1	0	0	0	40	1	1	1.4654021263	2.1965308189	0.2152403444	-0.8042349219	1.2893944979	1.1935638189	0	1
948	86	2004-08-15	188.6	low	low	0	553	553	1	2	1	0	0	0	0	0	0	0	0	1	1	0	0	1	0	1	0	0	0	1	0	0	0	0	23	0	0	0.7441434264	0.0151343076	1.2868666649	0.292335242	-0.9706577063	-0.923491776	0	0
948	96	2004-10-24	198.3	medium	high	553	2	555	1	5	1	1	0	0	0	0	1	0	0	1	1	0	0	1	0	1	0	0	0	1	0	0	0	0	23	0	0	0.7441434264	0.0151343076	1.2868666649	0.292335242	-0.9706577063	-0.923491776	1	0
948	104	2004-12-26	198.3	medium	high	555	65	620	0	0	1	1	0	0	0	0	0	0	0	1	1	0	0	1	0	1	0	0	0	1	0	0	0	0	23	0	0	0.335315913	0.7271196246	-0.1056467593	0.292335242	-0.9706577063	-0.923491776	0	0
949	104	2004-12-26	176.3	low	low	0	967	967	0	0	3	0	0	0	1	0	0	0	0	0	0	0	0	1	0	0	0	0	0	0	0	0	1	0	22	1	0	-0.2734380662	-0.7353561521	-0.0532553643	-0.8042349219	1.2893944979	1.4543604851	1	1
950	32	2003-08-03	200.2	medium	high	0	95	95	1	3	3	0	1	0	0	0	0	0	0	1	1	0	0	1	0	0	0	0	1	0	0	0	0	1	19	1	0	0.1172038391	0.1244212687	0.1013573781	0.8957823515	-0.4563067555	-0.2638295293	1	1
950	104	2004-12-26	211.8	high	high	95	68	163	0	0	3	1	0	1	0	0	0	0	0	1	1	1	0	1	0	0	0	0	1	0	0	0	0	1	19	1	0	1.529125452	-0.0786204338	0.166414544	-0.8042349219	1.2893944979	1.1628818512	1	1
951	104	2004-12-26	196.2	medium	high	0	482	482	0	0	3	2	1	0	0	0	0	0	0	0	0	0	0	1	0	0	0	0	0	1	0	0	0	0	25	1	0	1.4532351494	0.4182896316	-0.0587823987	-0.8042349219	1.2893944979	1.2089048624	0	0
952	104	2004-12-26	183.5	low	low	0	635	635	0	0	2	0	0	0	1	0	0	0	0	1	1	0	0	1	0	0	1	0	0	1	0	0	0	0	27	1	0	-0.7222483754	0.657750845	-1.0585272312	-0.7084547281	0.6663253307	-1.2456524372	0	1
953	77	2004-06-13	184.3	low	low	0	385	385	1	2	2	5	0	0	1	0	0	0	0	1	1	0	0	0	0	0	1	0	0	0	0	0	1	0	33	1	0	-0.7689100504	0.065967463	0.2888387442	-0.7997999191	-0.5156743526	-0.923491776	1	0
953	79	2004-06-27	184.3	low	low	385	399	784	1	5	2	5	0	0	1	0	1	0	0	1	1	0	0	0	0	0	1	0	0	0	1	0	0	0	33	1	0	-0.7689100504	0.065967463	0.2888387442	-0.7997999191	-0.5156743526	-0.923491776	0	1
953	104	2004-12-26	184.3	low	low	784	581	1365	0	0	2	6	1	0	0	0	0	0	0	0	0	0	0	0	0	0	1	0	0	0	0	0	1	0	33	1	0	-0.7689100504	0.065967463	0.2888387442	-0.7997999191	-0.5156743526	-0.923491776	1	0
954	104	2004-12-26	195.8	medium	high	0	25	25	0	0	1	0	1	0	0	0	0	1	0	1	1	0	0	1	0	1	0	0	0	0	1	0	0	0	27	1	0	2.3672952652	1.6815068722	0.1770015508	1.3822122812	-0.0002015339	-1.0922425985	1	0
955	104	2004-12-26	180.6	low	low	0	1104	1104	0	0	2	0	1	0	0	0	0	0	0	0	0	0	0	1	0	0	1	0	0	1	0	0	0	0	19	1	0	-0.2170135081	1.3366907835	-0.4201500118	-1.8153613806	-1.0048490763	0.1043540612	0	0
956	69	2004-04-18	203.4	medium	high	0	309	309	1	1	4	4	0	1	0	0	1	0	0	1	1	1	0	0	1	0	0	1	0	1	0	0	0	0	45	1	1	-0.5191715956	0.0195528157	-1.1034641266	1.0415363312	-0.458248049	0.4725376368	0	0
956	81	2004-07-11	206.4	high	high	309	72	381	1	2	4	4	0	1	0	0	0	0	0	1	1	1	0	0	1	0	0	1	0	1	0	0	0	0	45	1	1	-0.5191715956	0.0195528157	-1.1034641266	1.0415363312	-0.458248049	0.4725376368	0	0
956	104	2004-12-26	206.4	high	high	381	240	621	0	0	4	4	0	1	0	0	1	0	0	0	1	1	0	0	1	0	0	1	0	1	0	0	0	0	45	1	1	-0.5191715956	0.0195528157	-1.1034641266	1.0415363312	-0.458248049	0.4725376368	0	0
957	74	2004-05-23	185.1	low	low	0	834	834	1	1	1	0	0	0	0	0	0	0	0	1	1	0	0	1	0	1	0	0	0	1	0	0	0	0	22	1	1	1.0441768169	0.4836187363	0.3537311852	1.3822122812	-0.0002015339	-1.0922425985	1	0
957	104	2004-12-26	185.1	low	low	834	1051	1885	0	0	1	1	0	1	0	0	0	0	0	0	0	1	0	1	0	1	0	0	0	1	0	0	0	0	22	1	1	1.1248781681	-0.2590646446	-1.2283115387	1.2404088974	-0.3917624652	-1.2456524372	1	0
958	104	2004-12-26	183.5	low	low	0	639	639	0	0	2	1	0	0	0	0	0	0	0	1	1	0	0	0	0	0	1	0	0	0	1	0	0	0	43	1	0	-0.1750847548	1.3473227024	-0.8598082066	-0.7997999191	-0.5156743526	-0.1564426422	0	1
959	104	2004-12-26	204.3	medium	high	0	355	355	0	0	4	0	0	0	1	0	0	0	0	1	1	0	0	0	0	0	0	1	0	1	0	0	0	0	40	1	0	-1.5328888893	-1.8681740761	-1.4510792494	0.5710824728	-0.4055785835	-0.9541737437	1	0
960	104	2004-12-26	196.7	medium	high	0	136	136	0	0	1	0	0	0	0	0	0	1	1	1	1	0	2	0	0	1	0	0	0	0	0	0	0	1	39	1	0	0.3134211004	0.1475960463	0.286528945	0.8688815832	-0.9252591729	-0.8621278405	1	0
961	64	2004-03-14	188.9	low	low	0	619	619	1	5	1	0	0	0	1	0	0	1	1	1	1	0	1	0	0	1	0	0	0	0	0	0	0	1	31	1	0	0.3232357502	0.8038080335	-0.5486286283	1.3822122812	-0.0002015339	-1.1075835228	1	0
961	104	2004-12-26	188.9	low	low	619	906	1525	0	0	1	0	0	0	1	0	0	1	1	0	0	0	1	0	0	1	0	0	0	0	0	0	1	0	31	1	0	0.3232357502	0.8038080335	-0.5486286283	1.3822122812	-0.0002015339	-1.1075835228	1	0
962	104	2004-12-26	176	low	low	0	1002	1002	0	0	3	0	0	0	0	0	0	0	1	1	1	0	2	0	1	0	0	0	0	0	0	0	0	1	44	1	0	-0.196929723	0.637111187	0.7866002917	-0.8042349219	1.2893944979	1.1628818512	1	0
963	104	2004-12-26	191.4	medium	high	0	295	295	0	0	1	0	0	0	0	0	0	0	0	1	1	0	0	0	1	1	0	0	0	0	0	0	1	0	50	1	0	0.5782186985	-0.5647777319	-0.2447012216	1.2404088974	-0.3917624652	-1.199629426	1	0
964	8	2003-02-16	186.5	low	low	0	81	81	1	3	3	2	0	0	1	0	0	0	0	1	1	0	0	1	0	0	0	0	1	1	0	0	0	0	21	1	0	-0.5070495009	0.7677372098	-0.0424578711	0.5710824728	-0.4055785835	-0.8314458728	1	0
964	104	2004-12-26	200.5	medium	high	81	380	461	0	0	3	3	0	0	0	0	0	0	0	1	1	0	0	1	0	0	0	0	1	0	0	0	1	0	21	1	0	-0.0938017592	-0.3088651896	-0.0396567285	-0.8042349219	1.2893944979	1.2242457867	0	0
965	104	2004-12-26	196.2	medium	high	0	463	463	0	0	3	3	0	0	0	0	0	0	0	0	0	0	0	1	0	0	0	0	0	0	0	0	1	0	21	1	0	-1.6055002213	-2.2175879478	0.3288526833	-0.8042349219	1.2893944979	1.4390195608	1	1
966	39	2003-09-21	186.6	low	low	0	875	875	1	4	3	1	0	0	0	0	0	0	0	1	1	0	0	0	0	0	0	0	1	1	0	0	0	0	33	1	1	0.8126975298	1.4734721184	-0.2090484351	-0.8042349219	1.2893944979	1.1935638189	1	0
966	104	2004-12-26	211.8	high	high	875	67	942	0	0	3	2	1	0	0	0	0	0	0	1	1	0	0	0	0	0	0	0	1	1	0	0	0	0	33	1	1	0.6252033114	0.1869780868	0.8751834631	-0.8042349219	1.2893944979	1.1321998835	1	1
967	5	2003-01-26	201	medium	high	0	445	445	1	3	4	0	0	0	0	0	1	0	1	1	1	0	0	1	0	0	0	1	0	1	0	0	0	0	25	1	0	-0.0667664111	-0.223706156	-0.5490933657	1.0415363312	-0.458248049	0.1043540612	1	0
967	78	2004-06-20	203.4	medium	high	445	363	808	1	1	4	1	0	0	0	0	1	0	1	1	1	0	0	1	0	0	0	1	0	1	0	0	0	0	25	1	0	-0.4076858163	1.1041510105	-0.427080512	0.5710824728	-0.4055785835	-0.8314458728	1	0
967	98	2004-11-07	203.4	medium	high	808	503	1311	1	2	4	1	0	0	0	0	0	0	1	1	1	0	0	1	0	0	0	1	0	1	0	0	0	0	25	1	0	-0.8336138129	-0.2121477425	-0.2518290579	0.5710824728	-0.4055785835	-0.6780360341	1	0
967	104	2004-12-26	203.4	medium	high	1311	552	1863	0	0	4	1	0	0	0	0	1	0	1	0	1	0	0	1	0	0	0	1	0	1	0	0	0	0	25	1	0	-0.8336138129	-0.2121477425	-0.2518290579	0.5710824728	-0.4055785835	-0.6780360341	1	0
968	104	2004-12-26	186.7	low	low	0	1202	1202	0	0	3	6	0	1	0	0	1	0	0	0	1	1	0	0	0	0	0	0	0	1	0	0	0	0	25	1	1	-0.2689062059	-1.5034742355	-0.914034903	-0.8042349219	1.2893944979	0.9787901044	1	0
969	104	2004-12-26	203.9	medium	high	0	1322	1322	0	0	4	2	0	0	1	0	0	0	0	0	0	0	0	0	0	0	0	1	0	0	0	0	1	0	32	0	0	0.542065382	1.7329981327	-0.2694867253	0.5710824728	-0.4055785835	-1.0001966953	1	0
970	104	2004-12-26	187.7	low	low	0	1141	1141	0	0	3	0	1	0	0	0	0	0	0	0	0	0	0	0	0	0	0	0	0	0	0	0	0	1	26	1	0	0.9649314284	0.7543523312	-0.3961560726	-0.8042349219	1.2893944979	1.1628818512	0	1
971	35	2003-08-24	183.6	low	low	0	7	7	1	3	2	1	0	0	0	0	0	0	0	1	1	0	0	0	0	0	1	0	1	1	0	0	0	0	33	1	0	-0.4793743193	0.5598797202	-0.2873166203	0.5909893513	-0.447514087	-1.1075835228	1	0
971	63	2004-03-07	183.6	low	low	7	203	210	1	4	2	1	0	0	0	0	0	0	0	1	1	0	0	0	0	0	1	0	1	1	0	0	0	0	33	1	0	-0.4793743193	0.5598797202	-0.2873166203	0.5909893513	-0.447514087	-1.1075835228	1	0
971	92	2004-09-26	183.6	low	low	210	406	616	1	2	2	1	0	0	0	0	0	0	0	1	1	0	0	0	0	0	1	0	1	1	0	0	0	0	33	1	0	-0.4793743193	0.5598797202	-0.2873166203	0.5909893513	-0.447514087	-1.1075835228	1	0
971	104	2004-12-26	183.6	low	low	616	497	1113	0	0	2	1	0	0	0	0	1	0	0	0	0	0	0	0	0	0	1	0	1	1	0	0	0	0	33	1	0	-0.4793743193	0.5598797202	-0.2873166203	0.5909893513	-0.447514087	-1.1075835228	1	0
972	104	2004-12-26	186.3	low	low	0	331	331	0	0	2	0	0	0	0	0	0	0	1	1	1	2	1	0	1	0	1	0	0	0	0	0	0	1	45	0	1	-1.4053338766	-0.3564676642	-1.0047715902	-1.5950810909	-1.6365810633	-0.1257606745	1	0
973	104	2004-12-26	213.5	high	high	0	10	10	0	0	3	1	1	0	0	0	0	0	0	1	1	0	0	0	0	0	0	0	0	1	0	0	0	0	24	1	0	-0.2394156605	0.7335122824	1.7360016108	-0.8042349219	1.2893944979	1.1475409269	1	0
974	104	2004-12-26	184.9	low	low	0	444	444	0	0	2	1	0	0	0	1	0	1	0	0	0	0	0	0	0	0	1	0	0	0	0	0	0	1	30	1	0	-0.8107789755	-0.3765640557	-0.2481291145	-0.7997999191	-0.5156743526	-0.0950787142	0	0
975	97	2004-10-31	197.5	medium	high	0	390	390	1	4	3	0	1	0	0	0	0	0	0	1	1	0	0	0	0	0	0	0	1	0	0	0	0	1	33	1	0	1.5109593868	0.9029031396	-0.3374530971	-0.8042349219	1.2893944979	1.1321998835	1	1
975	104	2004-12-26	197.5	medium	high	390	446	836	0	0	3	0	1	0	0	0	0	0	0	0	0	0	0	0	0	0	0	0	1	0	0	0	0	1	33	1	0	1.5109593868	0.9029031396	-0.3374530971	-0.8042349219	1.2893944979	1.1321998835	1	1
976	104	2004-12-26	188.3	low	low	0	1814	1814	0	0	1	0	0	1	0	0	1	0	0	0	1	0	0	0	0	1	0	0	1	1	0	0	0	0	36	0	0	1.4560909271	0.9187434912	0.4697358608	1.3822122812	-0.0002015339	-1.0922425985	1	0
977	82	2004-07-18	198.6	medium	high	0	891	891	1	3	4	0	0	0	1	0	1	0	0	1	1	2	0	0	0	0	0	1	0	0	0	0	0	1	44	1	0	1.6353034973	2.1669089794	-1.1889842749	0.5710824728	-0.4055785835	-1.0001966953	0	0
977	103	2004-12-19	204.6	medium	high	891	5	896	1	2	4	1	0	0	1	0	0	0	0	1	1	2	0	0	1	0	0	1	0	0	0	0	0	1	44	1	0	1.6353034973	2.1669089794	-1.1889842749	0.5710824728	-0.4055785835	-1.0001966953	0	0
977	104	2004-12-26	204.6	medium	high	896	12	908	0	0	4	1	0	0	1	0	1	0	0	0	1	2	0	0	1	0	0	1	0	0	0	0	0	1	44	1	0	1.6353034973	2.1669089794	-1.1889842749	0.5710824728	-0.4055785835	-1.0001966953	0	0
978	53	2003-12-28	197	medium	high	0	139	139	1	3	3	2	1	0	0	0	0	0	1	1	1	2	0	0	1	0	0	0	1	0	0	0	0	1	41	1	1	1.2716917992	1.0515978336	-0.083143495	-0.8042349219	1.2893944979	1.1475409269	0	0
978	104	2004-12-26	211.5	high	high	139	102	241	0	0	3	3	0	0	0	0	0	0	1	1	1	3	0	0	1	0	0	0	1	1	0	0	0	0	41	1	1	0.989665091	0.0740437508	-0.4982559979	-0.8042349219	1.2893944979	1.2089048624	1	1
979	66	2004-03-28	187.7	low	low	0	40	40	1	2	3	3	0	1	0	0	0	0	0	1	1	0	0	1	0	0	0	0	0	1	0	0	0	0	20	1	0	-0.3188706338	-0.8917364478	0.210082978	-0.8042349219	1.2893944979	1.2089048624	1	0
979	67	2004-04-04	187.7	low	low	40	47	87	1	4	3	3	0	1	0	0	1	0	0	1	1	0	0	1	0	0	0	0	0	1	0	0	0	0	20	1	0	-0.3188706338	-0.8917364478	0.210082978	-0.8042349219	1.2893944979	1.2089048624	1	0
979	71	2004-05-02	203.2	medium	high	87	15	102	1	5	3	4	0	1	0	0	0	0	0	1	1	0	0	1	0	0	0	0	0	1	0	0	0	0	20	1	0	-0.3188706338	-0.8917364478	0.210082978	-0.8042349219	1.2893944979	1.2089048624	1	0
979	104	2004-12-26	203.2	medium	high	102	253	355	0	0	3	5	0	1	0	0	0	0	0	0	0	0	0	1	0	0	0	0	0	1	0	0	0	0	20	1	0	-1.1217701435	-1.4214707613	0.7003680468	-0.8042349219	1.2893944979	1.3469736576	1	0
980	18	2003-04-27	189.5	low	low	0	195	195	1	5	1	5	0	0	0	0	0	0	1	1	1	2	0	0	0	1	0	0	0	1	0	0	0	0	25	1	0	-0.6881766319	0.2211105973	0.531288743	0.292335242	-0.9706577063	-0.9388327599	1	0
980	33	2003-08-10	190.1	medium	high	195	96	291	1	2	1	6	0	0	0	0	0	0	1	1	1	2	0	0	0	1	0	0	0	0	0	0	0	1	25	1	0	-0.6881766319	0.2211105973	0.531288743	0.292335242	-0.9706577063	-0.9388327599	1	0
980	104	2004-12-26	190.1	medium	high	291	600	891	0	0	1	7	1	0	0	0	0	0	1	0	0	2	0	0	0	1	0	0	0	0	0	0	0	1	25	1	0	-0.6881766319	0.2211105973	0.531288743	0.292335242	-0.9706577063	-0.9388327599	1	0
981	19	2003-05-04	198.7	medium	high	0	158	158	1	4	4	1	0	1	0	0	0	0	0	1	1	0	0	1	0	0	0	1	1	1	0	0	0	0	27	1	0	-0.0667664111	-0.223706156	-0.5490933657	1.0415363312	-0.458248049	0.1043540612	1	0
981	104	2004-12-26	205	high	high	158	393	551	0	0	4	1	0	1	0	0	0	0	0	1	1	0	0	1	0	0	0	1	1	0	0	0	1	0	27	1	0	0.8636448383	1.4967981577	-0.4896110594	1.0415363312	-0.458248049	0.0583311133	1	1
982	77	2004-06-13	184.9	low	low	0	238	238	1	2	2	7	1	0	0	0	0	0	0	1	1	1	0	0	0	0	1	0	0	0	0	0	0	1	24	1	0	-0.8991730213	0.0709291771	0.096602425	-1.0230289698	-1.7025355101	-0.9081507921	1	0
982	79	2004-06-27	184.9	low	low	238	252	490	1	3	2	7	1	0	0	0	1	0	0	1	1	1	0	0	0	0	1	0	0	0	0	0	0	1	24	1	0	-0.8991730213	0.0709291771	0.096602425	-1.0230289698	-1.7025355101	-0.9081507921	1	0
982	96	2004-10-24	190.5	medium	high	490	82	572	1	5	2	8	1	0	0	0	0	0	0	1	1	1	0	0	0	0	1	0	0	0	0	0	0	1	24	1	0	-0.4032178223	0.5764128566	-1.2369072437	-1.0230289698	-1.7025355101	-0.7854229212	1	0
982	104	2004-12-26	190.5	medium	high	572	145	717	0	0	2	8	1	0	0	0	0	0	0	0	0	1	0	0	0	0	1	0	0	1	0	0	0	0	24	1	0	-0.4032178223	0.5764128566	-1.2369072437	-1.0230289698	-1.7025355101	-0.7854229212	1	0
983	56	2004-01-18	184.3	low	low	0	213	213	1	4	2	0	0	0	0	0	0	0	0	1	1	0	0	0	1	0	1	0	0	1	0	0	0	0	47	1	0	0.6565529108	0.4537848532	0.124067314	-1.8153613806	-1.0048490763	0.0429901294	0	0
983	104	2004-12-26	190.5	medium	high	213	134	347	0	0	2	1	0	1	0	0	0	0	0	1	1	0	0	0	1	0	1	0	0	0	0	0	1	0	47	1	0	0.5371816754	0.1818226576	2.6173079014	-1.8153613806	-1.0048490763	0.0429901294	0	1
984	104	2004-12-26	187.5	low	low	0	709	709	0	0	3	2	0	0	1	0	0	0	1	1	1	1	0	0	1	0	0	0	0	0	0	0	0	1	43	1	0	0.6899075508	0.7940954566	0.0174385998	-0.8042349219	1.2893944979	1.2089048624	0	1
985	104	2004-12-26	200.8	medium	high	0	1236	1236	0	0	4	0	1	0	0	0	0	0	0	0	0	0	0	1	0	0	0	1	1	0	0	0	1	0	19	1	0	0.5187298656	-1.8946472406	0.2682436407	0.5710824728	-0.4055785835	-1.0001966953	1	0
986	104	2004-12-26	180.6	low	low	0	1111	1111	0	0	2	2	1	0	0	0	0	0	0	0	0	0	0	0	0	0	1	0	1	1	0	0	0	0	39	1	0	-0.1764148623	1.1587358713	-0.7421374917	-0.3684669435	-0.7872508764	0.0583311133	1	1
987	104	2004-12-26	187.5	low	low	0	1273	1273	0	0	3	0	0	0	0	0	0	0	0	0	0	0	0	0	0	0	0	0	0	0	0	0	1	0	43	1	0	-0.7293478251	-0.6932057738	-0.3010896444	-0.8042349219	1.2893944979	1.3009507656	1	0
988	104	2004-12-26	193.9	medium	high	0	1411	1411	0	0	3	0	0	1	0	0	0	0	1	0	0	0	0	0	0	0	0	0	0	0	0	0	1	0	39	1	0	-0.6244710088	-0.5588102341	-1.417601943	1.0415363312	-0.458248049	-1.3070163727	1	0
989	103	2004-12-12	206.7	high	high	0	54	54	1	2	4	9	0	1	0	0	0	0	1	1	1	1	0	0	0	0	0	1	0	1	0	0	0	0	28	1	0	-1.003149271	-1.2585875988	-0.1771068424	0.8957823515	-0.4563067555	-0.8928098083	0	0
989	104	2004-12-26	206.7	high	high	54	68	122	0	0	4	9	0	1	0	0	1	0	1	0	1	1	0	0	0	0	0	1	0	1	0	0	0	0	28	1	0	-1.003149271	-1.2585875988	-0.1771068424	0.8957823515	-0.4563067555	-0.8928098083	0	0
990	104	2004-12-26	185.4	low	low	0	869	869	0	0	3	3	0	1	0	0	0	0	0	1	1	1	2	0	0	0	0	0	1	0	0	0	0	1	23	1	0	0.6595907807	0.0901694596	0.216623351	-0.8042349219	1.2893944979	1.1935638189	1	1
991	104	2004-12-26	196.2	medium	high	0	481	481	0	0	3	0	0	1	0	0	0	0	0	1	1	0	0	0	0	0	0	0	0	1	0	0	0	0	40	1	0	0.7863893509	0.227932319	-0.1946863979	-0.8042349219	1.2893944979	1.1935638189	1	0
992	104	2004-12-26	195.8	medium	high	0	9	9	0	0	1	5	0	0	1	0	0	0	1	1	1	3	0	0	1	1	0	0	0	0	0	0	0	1	30	1	0	-0.8039283752	-0.2604049444	-0.3085638285	1.8671296835	-1.8147611618	-1.0308786631	1	0
993	104	2004-12-26	188.6	low	low	0	686	686	0	0	1	4	0	0	0	1	0	1	0	0	0	0	0	0	0	1	0	0	0	0	0	0	0	1	31	1	0	-0.9267171025	-0.4904488623	-0.6157458425	0.292335242	-0.9706577063	-0.9848557115	1	0
994	104	2004-12-26	186.5	low	low	0	763	763	0	0	3	2	1	0	0	0	0	1	0	0	0	0	1	1	0	0	0	0	0	0	0	0	0	1	20	1	0	-0.6216353178	-0.7455507517	1.3484368324	-0.8042349219	1.2893944979	0.0123081645	1	0
995	104	2004-12-26	212.8	high	high	0	60	60	0	0	3	0	0	0	0	0	0	0	0	1	1	0	0	0	0	0	0	0	0	0	0	0	1	0	30	1	0	0.6480968595	0.4618356824	1.8368887901	-0.8042349219	1.2893944979	1.2242457867	0	1
996	104	2004-12-26	188.9	low	low	0	887	887	0	0	1	1	0	0	0	0	0	0	1	0	0	1	1	0	0	1	0	0	0	0	0	0	1	0	38	1	0	-0.8336138129	-0.2121477425	-0.2518290579	0.5710824728	-0.4055785835	-0.6780360341	1	0
997	66	2004-03-28	198.4	medium	high	0	144	144	1	4	3	1	0	1	0	0	0	0	0	1	1	0	2	0	0	0	0	0	0	0	0	0	0	1	38	1	0	-0.2315593958	-1.0054252148	0.1240898222	1.671053648	-2.9501307011	-1.4297442436	1	0
997	91	2004-09-19	203.4	medium	high	144	117	261	1	3	3	2	0	1	0	0	1	0	0	1	1	0	2	0	0	0	0	0	0	0	0	0	0	1	38	1	0	0.6595907807	0.0901694596	0.216623351	-0.8042349219	1.2893944979	1.1935638189	1	1
997	99	2004-11-14	211.8	high	high	261	28	289	1	2	3	3	0	1	0	0	0	0	0	1	1	0	2	0	0	0	0	0	0	0	0	0	0	1	38	1	0	0.6595907807	0.0901694596	0.216623351	-0.8042349219	1.2893944979	1.1935638189	1	0
997	101	2004-11-28	211.8	high	high	289	42	331	1	5	3	3	0	1	0	0	1	0	0	1	1	0	2	0	0	0	0	0	0	0	0	0	0	1	38	1	0	0.6595907807	0.0901694596	0.216623351	-0.8042349219	1.2893944979	1.1935638189	1	0
997	104	2004-12-26	211.8	high	high	331	70	401	0	0	3	4	0	1	0	0	0	0	0	0	0	0	2	0	0	0	0	0	0	0	0	0	0	1	38	1	0	0.6595907807	0.0901694596	0.216623351	-0.8042349219	1.2893944979	1.1935638189	1	0
998	104	2004-12-26	186.9	low	low	0	968	968	0	0	1	0	0	0	0	0	0	0	0	0	0	0	0	0	0	1	0	0	0	0	0	0	1	0	32	1	0	-1.0501765013	-0.3422777057	-1.2602411509	1.2404088974	-0.3917624652	-0.8774688244	1	0
999	104	2004-12-26	189.5	low	low	0	852	852	0	0	3	0	1	0	0	0	0	0	0	1	1	0	0	0	0	0	0	0	0	1	0	0	0	0	33	1	0	4.0346121788	2.3647003174	-0.4374862611	-0.8042349219	1.2893944979	1.1935638189	1	0
1000	54	2004-01-04	176.3	low	low	0	601	601	1	4	3	2	0	0	1	0	0	0	0	1	1	1	0	0	0	0	0	0	0	1	0	0	0	0	25	1	0	0.3529899418	0.6824153066	0.3345923126	-0.8042349219	1.2893944979	1.070835948	1	1
1000	93	2004-10-03	208.4	high	high	601	73	674	1	1	3	3	0	0	1	0	0	0	0	1	1	1	0	0	0	0	0	0	0	1	0	0	0	0	25	1	0	0.3529899418	0.6824153066	0.3345923126	-0.8042349219	1.2893944979	1.070835948	1	1
1000	104	2004-12-26	208.4	high	high	674	157	831	0	0	3	3	0	0	1	0	0	0	0	0	0	1	0	0	0	0	0	0	0	1	0	0	0	0	25	1	0	0.3529899418	0.6824153066	0.3345923126	-0.8042349219	1.2893944979	1.070835948	1	1
1001	17	2003-04-20	189.5	low	low	0	178	178	1	3	1	8	0	0	1	0	0	0	0	1	1	0	0	0	0	1	0	0	0	1	0	0	0	0	26	1	0	-0.2489594966	-0.8390096426	0.0118598258	0.1300956905	-2.1723315716	-1.2916753292	1	0
1001	104	2004-12-26	193.7	medium	high	178	327	505	0	0	1	8	0	0	1	0	0	0	0	0	0	0	0	0	0	1	0	0	0	0	0	0	1	0	26	1	0	-0.2489594966	-0.8390096426	0.0118598258	0.1300956905	-2.1723315716	-1.2916753292	1	0
1002	104	2004-12-26	211.8	high	high	0	86	86	0	0	3	0	0	0	0	0	0	0	0	1	1	0	0	0	0	0	0	0	1	1	0	0	0	0	35	1	1	-1.2350571156	-1.4665482044	-0.2109214514	-0.8042349219	1.2893944979	0.7486753464	1	1
1003	104	2004-12-26	183.6	low	low	0	520	520	0	0	2	4	0	0	0	0	0	0	0	0	0	0	1	1	0	0	1	0	1	0	0	0	1	0	20	1	0	1.0146765709	0.4899384379	0.6341744065	-1.8153613806	-1.0048490763	0.0583311133	1	1
1004	104	2004-12-26	190.2	medium	high	0	1587	1587	0	0	1	0	1	0	0	0	0	0	0	0	0	0	0	0	0	1	0	0	1	1	0	0	0	0	35	1	0	-1.6468131542	-0.3948088586	-1.5860259533	0.8688815832	-0.9252591729	-0.8621278405	1	0
1005	65	2004-03-21	185.1	low	low	0	763	763	1	5	1	2	0	1	0	0	1	0	0	1	1	0	0	1	0	1	0	0	0	0	0	0	0	1	20	1	0	0.4106475115	1.4057815075	0.7691528797	1.028072238	-0.510065496	-1.2303113937	1	0
1005	94	2004-10-10	197.6	medium	high	763	25	788	1	2	1	2	0	1	0	0	0	0	0	1	1	0	0	1	0	1	0	0	0	0	0	0	0	1	20	1	0	-1.4222080708	-1.8717249632	0.2293998301	1.028072238	-0.510065496	-1.2303113937	1	0
1005	104	2004-12-26	197.6	medium	high	788	102	890	0	0	1	2	0	1	0	0	1	0	0	0	1	0	0	1	0	1	0	0	0	0	0	0	0	1	20	1	0	-1.4222080708	-1.8717249632	0.2293998301	1.028072238	-0.510065496	-1.2303113937	0	0
1006	104	2004-12-26	187	low	low	0	1417	1417	0	0	2	2	0	1	0	0	0	0	1	0	0	2	0	1	0	0	1	0	0	1	0	0	0	0	20	1	0	-0.8107789755	-0.3765640557	-0.2481291145	-0.7997999191	-0.5156743526	-0.0950787142	1	1
1007	104	2004-12-26	203.2	medium	high	0	1808	1808	0	0	4	0	0	0	0	0	0	0	0	0	0	0	0	0	0	0	0	1	0	0	1	0	0	0	29	1	0	-1.0501765013	-0.3422777057	-1.2602411509	0.5710824728	-0.4055785835	-0.8774688244	1	0
1008	45	2003-11-02	190.8	medium	high	0	1359	1359	0	0	3	0	0	0	1	0	0	0	0	0	0	0	0	1	0	0	0	0	0	0	0	0	1	0	28	1	0	-0.7473929524	-0.7842848897	-0.0630469918	-0.8042349219	1.2893944979	1.4697015285	1	1
1009	104	2004-12-26	191.5	medium	high	0	362	362	0	0	3	0	0	1	0	0	0	0	0	1	1	0	0	0	0	0	0	0	0	0	0	0	1	0	43	1	0	-0.5565539002	-0.3182590902	0.1138246804	-0.8042349219	1.2893944979	1.1475409269	0	0
1010	104	2004-12-26	188.6	low	low	0	677	677	0	0	1	0	0	0	0	1	0	1	0	1	1	0	0	0	1	1	0	0	1	0	0	0	0	1	57	1	0	1.5439807177	0.6642840505	-0.0079170223	1.2404088974	-0.3917624652	-1.199629426	1	0
1011	70	2004-04-25	187.7	low	low	0	43	43	1	3	2	6	0	0	0	0	0	0	0	1	1	3	0	0	0	0	1	0	0	1	0	0	0	0	25	1	0	0.323715806	0.2581966221	-0.1932221055	-0.3684669435	-0.7872508764	-0.0797377303	1	1
1011	104	2004-12-26	187.7	low	low	43	288	331	0	0	2	6	0	0	0	0	0	0	0	0	0	3	0	0	0	0	1	0	0	0	0	0	1	0	25	1	0	0.323715806	0.2581966221	-0.1932221055	-0.3684669435	-0.7872508764	-0.0797377303	1	1
1012	104	2004-12-26	183.2	low	low	0	923	923	0	0	2	3	1	0	0	0	0	0	1	1	1	0	1	0	0	0	1	0	0	0	0	0	0	1	22	1	0	-1.1911349297	-1.2486439943	2.1493623257	-0.7997999191	-0.5156743526	-0.3558754325	1	0
1013	24	2003-06-08	202.1	medium	high	0	41	41	1	2	4	5	0	0	0	0	0	0	1	1	1	0	0	0	0	0	0	1	1	0	0	0	1	0	27	1	0	0.3508619368	0.051063545	0.0979623571	1.0415363312	-0.458248049	0.0736720935	1	0
1013	33	2003-08-10	202.1	medium	high	41	104	145	1	4	4	6	0	0	0	0	1	0	1	1	1	0	0	0	0	0	0	1	1	0	0	0	1	0	27	1	0	0.3508619368	0.051063545	0.0979623571	1.0415363312	-0.458248049	0.0736720935	1	0
1013	104	2004-12-26	204.3	medium	high	145	342	487	0	0	4	6	0	0	0	0	0	0	1	0	0	0	0	0	0	0	0	1	1	1	0	0	0	0	27	1	0	-0.0592570566	2.0691215992	-1.0957924128	0.5710824728	-0.4055785835	-1.0001966953	1	0
1014	33	2003-08-10	198.8	medium	high	0	136	136	1	5	3	5	1	0	0	0	0	0	1	1	1	1	0	0	0	0	0	0	1	0	0	0	0	1	30	1	0	-0.119962886	-1.7476263046	0.6151915193	-0.8042349219	1.2893944979	1.1321998835	1	0
1014	83	2004-07-25	196.2	medium	high	136	311	447	1	3	3	5	1	0	0	0	0	0	1	1	1	1	0	0	0	0	0	0	1	0	0	0	0	1	30	1	0	-0.119962886	-1.7476263046	0.6151915193	-0.8042349219	1.2893944979	1.1321998835	0	1
1014	104	2004-12-26	196.2	medium	high	447	465	912	0	0	3	5	1	0	0	0	0	0	1	0	0	1	0	0	0	0	0	0	1	0	0	0	0	1	30	1	0	-0.119962886	-1.7476263046	0.6151915193	-0.8042349219	1.2893944979	1.1321998835	0	1
1015	104	2004-12-26	192.9	medium	high	0	547	547	0	0	3	0	0	0	0	0	0	0	1	1	1	0	2	0	0	0	0	0	1	1	0	0	0	0	38	1	0	1.0765030384	0.15965648	-0.1755058169	-0.8042349219	1.2893944979	1.1628818512	1	0
1016	104	2004-12-26	191.4	medium	high	0	298	298	0	0	1	0	0	0	1	0	0	0	0	1	1	0	0	1	0	1	0	0	0	1	0	0	0	0	23	1	0	-0.0479917489	-0.1329706013	-0.1914011091	1.2404088974	-0.3917624652	-1.2456524372	0	0
1017	104	2004-12-26	204	medium	high	0	889	889	0	0	4	8	0	1	0	0	0	0	0	0	0	0	0	0	0	0	0	1	0	1	0	0	0	0	26	1	0	-1.003149271	-1.2585875988	-0.1771068424	0.8957823515	-0.4563067555	-0.8928098083	0	0
1018	104	2004-12-26	201	medium	high	0	1132	1132	0	0	4	2	0	0	0	0	0	0	0	0	0	0	0	0	0	0	0	1	0	1	0	0	0	0	41	1	0	-1.0501765013	-0.3422777057	-1.2602411509	0.5710824728	-0.4055785835	-0.8774688244	0	0
1019	104	2004-12-26	183	low	low	0	886	886	0	0	3	0	0	0	0	0	0	0	1	1	1	1	0	0	1	0	0	0	1	0	0	0	1	0	44	1	0	0.0366776772	1.3406791687	-0.0508835018	-0.8042349219	1.2893944979	0.9174261689	0	0
1020	89	2004-09-05	197.5	medium	high	0	345	345	1	5	3	0	0	0	1	0	0	0	1	1	1	0	0	1	0	0	0	0	0	1	0	0	0	0	28	1	0	0.5450951457	0.5737730861	-0.2676956356	-0.8042349219	1.2893944979	1.1935638189	0	0
1020	104	2004-12-26	197.5	medium	high	345	457	802	0	0	3	0	0	0	1	0	0	0	1	1	1	0	0	1	0	0	0	0	0	1	0	0	0	0	28	1	0	0.5450951457	0.5737730861	-0.2676956356	-0.8042349219	1.2893944979	1.1935638189	0	0
1021	95	2004-10-17	203.2	medium	high	0	186	186	1	1	3	0	0	1	0	0	0	0	0	1	1	0	0	1	0	0	0	0	0	1	0	0	0	0	26	1	0	-0.0828991979	0.1972136945	-0.282976985	-0.8042349219	1.2893944979	1.2242457867	0	0
1021	104	2004-12-26	203.2	medium	high	186	256	442	0	0	3	0	0	1	0	0	0	0	0	1	1	0	0	1	0	0	0	0	0	0	0	0	1	0	26	1	0	-0.0828991979	0.1972136945	-0.282976985	-0.8042349219	1.2893944979	1.2242457867	0	0
1022	39	2003-09-21	202.5	medium	high	0	16	16	1	2	4	5	0	0	0	0	0	0	0	1	1	0	0	0	0	0	0	1	0	1	0	0	0	0	30	1	0	-0.8537341952	-0.3780422807	0.0278079435	0.8747732043	-0.4233145416	1.2089048624	0	0
1022	40	2003-09-28	202.5	medium	high	16	23	39	1	4	4	5	0	0	0	0	1	0	0	1	1	0	0	0	0	0	0	1	0	1	0	0	0	0	30	1	0	-0.8537341952	-0.3780422807	0.0278079435	0.8747732043	-0.4233145416	1.2089048624	0	0
1022	82	2004-07-18	203.7	medium	high	39	151	190	1	1	4	6	0	1	0	0	0	0	0	1	1	0	0	0	0	0	0	1	0	1	0	0	0	0	30	1	0	-1.1280075312	-0.9206106663	-0.4588076472	0.8747732043	-0.4233145416	1.0554950237	1	1
1022	104	2004-12-26	203.7	medium	high	190	312	502	0	0	4	7	0	1	0	0	0	0	0	0	0	0	0	0	0	0	0	1	0	1	0	0	0	0	30	1	0	-1.1280075312	-0.9206106663	-0.4588076472	0.8747732043	-0.4233145416	1.0554950237	1	1
1023	35	2003-08-24	202.1	medium	high	0	105	105	1	2	4	7	0	0	0	0	1	0	0	1	1	0	0	0	0	0	0	1	0	1	0	0	0	0	34	1	0	-0.8537341952	-0.3780422807	0.0278079435	0.8747732043	-0.4233145416	1.2089048624	1	0
1023	45	2003-11-02	202.5	medium	high	105	61	166	1	4	4	7	0	0	0	0	0	0	0	1	1	0	0	0	0	0	0	1	0	1	0	0	0	0	34	1	0	-0.6065179706	-1.1335486174	-1.514805913	1.0415363312	-0.458248049	-0.2024655938	1	0
1023	102	2004-12-12	208.1	high	high	166	144	310	1	3	4	8	0	0	0	0	0	0	0	1	1	0	0	0	0	0	0	1	0	1	0	0	0	0	34	1	0	-0.308275938	-0.8488737941	0.3542806208	1.0415363312	-0.458248049	0.3344688118	0	0
1023	103	2004-12-26	208.1	high	high	310	158	468	0	0	4	8	0	0	0	0	0	0	0	0	0	0	0	0	0	0	0	1	0	1	0	0	0	0	34	1	0	-0.308275938	-0.8488737941	0.3542806208	1.0415363312	-0.458248049	0.3344688118	0	0
1024	104	2004-12-26	204.2	medium	high	0	1504	1504	0	0	4	1	0	0	0	0	0	0	0	0	0	0	0	0	0	0	0	1	0	1	0	0	0	0	27	1	0	-1.8343160152	-1.9997477531	-0.8889155984	0.8957823515	-0.4563067555	1.2395868301	1	1
1025	104	2004-12-26	186.8	low	low	0	1154	1154	0	0	1	3	1	0	0	0	0	0	0	1	1	0	0	0	0	1	0	0	0	0	0	0	0	1	28	1	0	0.7326828241	1.3635778427	0.3726484478	1.3822122812	-0.0002015339	-1.0769015551	0	1
1026	104	2004-12-26	200.2	medium	high	0	592	592	0	0	3	0	1	0	0	0	0	0	0	1	1	0	0	0	0	0	0	0	1	0	1	0	0	0	30	1	0	1.4871718884	-0.5933876634	0.7855056524	-0.8042349219	1.2893944979	1.1475409269	1	0
1027	39	2003-09-21	183.6	low	low	0	55	55	1	4	2	8	0	0	0	1	1	1	0	1	1	1	0	1	0	0	1	0	1	0	1	0	0	0	23	1	1	2.6340351105	1.347484827	0.8315470815	-1.8153613806	-1.0048490763	0.0429901294	1	1
1027	70	2004-04-25	187.3	low	low	55	9	64	1	2	2	8	0	0	0	1	0	1	0	1	1	1	0	0	0	0	1	0	1	0	1	0	0	0	23	1	1	2.6340351105	1.347484827	0.8315470815	-1.8153613806	-1.0048490763	0.0429901294	1	1
1027	104	2004-12-26	187.3	low	low	64	254	318	0	0	2	9	0	0	0	1	0	1	0	0	0	1	0	0	0	0	1	0	1	0	1	0	0	0	23	1	1	2.6340351105	1.347484827	0.8315470815	-1.8153613806	-1.0048490763	0.0429901294	1	1
1028	104	2004-12-26	191.7	medium	high	0	510	510	0	0	1	2	1	0	0	0	0	0	0	0	0	0	0	0	1	1	0	0	0	0	1	0	0	0	41	1	0	0.7995318174	-0.6777005792	-0.7085984945	1.2404088974	-0.3917624652	-1.0001966953	1	1
1029	74	2004-05-23	205.5	high	high	0	207	207	1	5	4	7	1	0	0	0	0	1	0	1	1	0	0	0	0	0	0	1	0	0	1	0	0	0	26	1	0	-0.9940850735	-0.6131010652	1.9571079016	0.5710824728	-0.4055785835	-0.7087180018	1	0
1029	104	2004-12-26	205.5	high	high	207	424	631	0	0	4	8	1	0	0	0	0	1	0	0	0	0	0	0	0	0	0	1	0	0	1	0	0	0	26	1	0	-1.3630088568	0.478515625	-0.0694262609	0.8747732043	-0.4233145416	1.0554950237	1	0
1030	104	2004-12-26	195.4	medium	high	0	1434	1434	0	0	3	0	0	0	1	0	0	0	1	0	0	0	0	0	0	0	0	0	0	1	0	0	0	0	37	1	0	1.1044455767	0.0942308307	0.9699588418	-0.8042349219	1.2893944979	-0.3865574002	0	0
1031	104	2004-12-26	192.2	medium	high	0	4465	4465	0	0	1	0	0	1	0	0	0	0	0	0	0	0	0	1	0	1	0	0	0	1	0	0	0	0	22	1	1	0.0036302011	0.8535526991	-1.018057704	1.2404088974	-0.3917624652	-1.0155376196	1	0
1032	104	2004-12-26	178.6	low	low	0	1184	1184	0	0	2	0	1	0	0	0	0	0	0	1	1	0	0	1	0	0	1	0	0	1	0	0	0	0	22	1	0	-0.0620208085	-0.709574759	0.5855331421	-0.8042349219	1.2893944979	-0.2331475616	0	0
1033	7	2003-02-09	186.5	low	low	0	62	62	1	4	3	5	0	0	0	0	0	0	0	1	1	0	0	0	0	0	0	0	0	1	0	0	0	0	23	1	0	-0.0313259847	0.0404543355	0.0022507906	-0.8042349219	1.2893944979	1.2856097221	1	1
1033	95	2004-10-17	205	high	high	62	207	269	1	2	3	6	0	1	0	0	0	0	0	1	1	0	0	0	0	0	0	0	0	1	0	0	0	0	23	1	0	-0.3761653304	-0.48088938	0.6645120978	-0.8042349219	1.2893944979	-0.2024655938	1	1
1033	104	2004-12-26	205	high	high	269	277	546	0	0	3	6	0	1	0	0	0	0	0	0	0	0	0	0	0	0	0	0	0	1	0	0	0	0	23	1	0	-0.3761653304	-0.48088938	0.6645120978	-0.8042349219	1.2893944979	-0.2024655938	1	1
1034	104	2004-12-26	203.7	medium	high	0	320	320	0	0	4	0	0	0	0	0	0	0	0	1	1	0	0	0	0	0	0	1	0	1	0	0	0	0	32	1	0	-1.0501765013	-0.3422777057	-1.2602411509	1.0415363312	-0.458248049	-0.8774688244	1	0
1035	5	2003-01-26	187.5	low	low	0	13	13	1	1	3	0	0	1	0	0	0	0	0	1	1	0	0	0	0	0	0	0	1	1	0	0	0	0	42	1	1	0.5337608457	0.3964903057	0.0181830656	-0.8042349219	1.2893944979	1.1321998835	0	1
1035	104	2004-12-26	187.5	low	low	13	713	726	0	0	3	1	1	0	0	0	0	1	0	0	0	0	0	0	0	0	0	0	1	0	0	0	0	1	42	1	1	0.5337608457	0.3964903057	0.0181830656	-0.8042349219	1.2893944979	1.1321998835	1	0
1036	16	2003-04-13	179.3	low	low	0	136	136	1	4	2	4	0	0	0	0	0	0	0	1	1	0	0	1	0	0	1	0	1	1	0	0	0	0	21	1	0	0.9392741919	-0.5582045913	0.1025093645	-1.8153613806	-1.0048490763	0.0583311133	0	0
1036	104	2004-12-26	184.2	low	low	136	487	623	0	0	2	5	0	0	0	0	0	0	0	0	0	0	0	1	0	0	1	0	1	1	0	0	0	0	21	1	0	0.5607391	0.3485382199	-0.4447531402	-1.8153613806	-1.0048490763	0.0736720935	1	0
1037	104	2004-12-26	203.7	medium	high	0	315	315	0	0	4	0	0	0	0	0	0	0	0	1	1	0	0	0	0	0	0	1	0	1	0	0	0	0	44	1	0	-1.0501765013	-0.3422777057	-1.2602411509	0.8957823515	-0.4563067555	-0.8774688244	1	0
1038	104	2004-12-26	211.3	high	high	0	2977	2977	0	0	2	0	1	0	0	0	1	0	0	0	1	0	0	1	0	0	1	0	0	0	1	0	0	0	20	1	0	-0.0620208085	-0.709574759	0.5855331421	-0.7084547281	0.6663253307	-0.2331475616	1	0
1039	104	2004-12-26	177	low	low	0	3367	3367	0	0	1	0	0	0	0	1	1	1	0	0	1	0	0	0	0	1	0	0	0	0	1	0	0	0	29	1	0	-0.5568966269	0.3139292896	-1.5851358175	1.0647583008	0.2281136513	-1.1689474583	1	0
1040	104	2004-12-26	185.4	low	low	0	876	876	0	0	3	0	1	0	0	0	0	0	0	1	1	0	0	0	0	0	0	0	0	0	0	0	1	0	32	1	0	0.22241503	1.3076765537	0.2571305931	-0.8042349219	1.2893944979	1.2089048624	0	0
1041	104	2004-12-26	191.4	medium	high	0	279	279	0	0	1	0	0	0	0	0	0	0	0	1	1	0	0	0	0	1	0	0	0	0	0	0	1	0	44	1	0	-0.9376895428	-0.9919732809	-0.7296028733	1.028072238	-0.510065496	-1.2303113937	1	0
1042	4	2003-01-19	201	medium	high	0	439	439	1	2	4	2	0	1	0	0	1	0	1	1	1	0	0	1	0	0	0	1	0	1	0	0	0	0	23	1	0	-1.5137447119	-1.1404936314	0.8778855205	0.5710824728	-0.4055785835	-1.0001966953	0	1
1042	45	2003-11-02	201	medium	high	439	726	1165	0	0	4	2	0	1	0	0	0	0	1	0	0	0	0	1	0	0	0	1	0	0	0	0	1	0	23	1	0	-1.5137447119	-1.1404936314	0.8778855205	0.5710824728	-0.4055785835	-1.0001966953	1	0
1043	104	2004-12-26	204	medium	high	0	1529	1529	0	0	4	0	0	0	0	1	0	1	0	0	0	0	0	0	1	0	0	1	0	0	1	0	0	0	57	1	0	-1.341614604	-1.1014715433	0.3767470717	0.8747732043	-0.4233145416	1.1015179157	1	0
1044	72	2004-05-09	205.5	high	high	0	172	172	1	5	4	0	0	1	0	0	0	0	0	1	1	0	0	1	0	0	0	1	0	1	0	0	0	0	26	1	0	-0.1817349494	0.3303452432	0.0292016212	0.5710824728	-0.4055785835	-1.0001966953	0	0
1044	104	2004-12-26	205.5	high	high	172	403	575	0	0	4	1	0	0	0	0	0	0	0	0	0	0	0	1	0	0	0	1	0	0	0	0	1	0	26	1	0	-0.8336138129	-0.2121477425	-0.2518290579	0.5710824728	-0.4055785835	-0.6780360341	1	0
1045	104	2004-12-26	203.9	medium	high	0	1317	1317	0	0	4	1	0	0	0	0	0	0	1	0	0	1	0	0	0	0	0	1	1	0	1	0	0	0	31	1	1	-0.8638983965	-0.109570533	-0.2243916243	0.5710824728	-0.4055785835	-0.8161048889	1	0
1046	92	2004-09-26	200.5	medium	high	0	305	305	1	3	3	7	0	1	0	0	1	0	0	1	1	0	0	0	0	0	0	0	0	1	0	0	0	0	38	1	0	-0.3089428842	1.7001535892	-1.1835712194	-0.8042349219	1.2893944979	1.070835948	0	1
1046	103	2004-12-19	200.5	medium	high	305	389	694	1	2	3	7	0	1	0	0	0	0	0	1	1	0	0	0	0	0	0	0	0	1	0	0	0	0	38	1	0	-0.3089428842	1.7001535892	-1.1835712194	-0.8042349219	1.2893944979	1.070835948	0	1
1046	104	2004-12-26	200.5	medium	high	694	396	1090	0	0	3	7	0	1	0	0	1	0	0	0	1	0	0	0	0	0	0	0	0	1	0	0	0	0	38	1	0	-0.3089428842	1.7001535892	-1.1835712194	-0.8042349219	1.2893944979	1.070835948	0	1
1047	104	2004-12-26	188.5	low	low	0	241	241	0	0	2	0	0	0	1	0	0	0	0	1	1	0	0	1	0	0	1	0	0	0	0	0	1	0	28	0	0	1.2879772186	0.4908714294	0.7089227438	-0.8042349219	1.2893944979	1.2089048624	1	0
1048	104	2004-12-26	190.2	medium	high	0	207	207	0	0	2	0	0	0	0	0	0	0	0	1	1	0	0	0	0	0	1	0	0	1	0	0	0	0	30	1	0	-1.106593132	-0.012272764	-0.3800683916	0.0643249303	-1.146684289	-0.2024655938	1	1
1049	92	2004-09-26	191.4	medium	high	0	188	188	1	2	1	1	1	0	0	0	0	0	0	1	1	0	0	1	0	1	0	0	0	1	0	0	0	0	29	1	0	-0.0595973507	-0.2621497214	0.4431417286	1.4352911711	-1.2356606722	-1.2149704695	1	0
1049	104	2004-12-26	191.4	medium	high	188	279	467	0	0	1	1	1	0	0	0	1	0	0	0	1	0	0	1	0	1	0	0	0	1	0	0	0	0	29	1	0	-0.0349586718	-0.7641329169	-0.0539761297	1.4352911711	-1.2356606722	-1.3683803082	1	0
1050	104	2004-12-26	190.5	medium	high	0	130	130	0	0	2	1	0	0	0	0	0	0	0	1	1	0	0	0	0	0	1	0	0	0	0	0	1	0	29	1	0	-1.0501765013	-0.3422777057	-1.2602411509	0.5710824728	-0.4055785835	-0.8774688244	0	1
1051	78	2004-06-20	192.3	medium	high	0	81	81	1	2	1	4	0	1	0	0	0	0	0	1	1	5	2	0	1	1	0	0	0	0	0	0	0	1	21	1	1	-0.0862847343	0.1763407886	1.131644845	0.292335242	-0.9706577063	-0.9695147276	1	0
1051	104	2004-12-26	192.3	medium	high	81	270	351	0	0	1	5	0	1	0	0	0	0	0	0	0	5	2	0	1	1	0	0	0	0	0	0	0	1	21	1	1	-0.0862847343	0.1763407886	1.131644845	0.292335242	-0.9706577063	-0.9695147276	1	0
1052	104	2004-12-26	202.3	medium	high	0	2242	2242	0	0	4	0	0	1	0	0	1	0	0	0	1	0	0	0	1	0	0	1	0	1	0	0	0	0	50	1	0	-0.9458791018	-0.3365997672	-0.3092460632	0.8747732043	-0.4233145416	1.2242457867	1	0
1053	86	2004-08-15	199.7	medium	high	0	898	898	1	1	4	3	0	1	0	0	0	0	0	1	1	0	0	1	0	0	0	1	0	1	0	0	0	0	21	1	0	0.1973220706	0.8936812878	-0.923387289	-0.8042349219	1.2893944979	1.1628818512	1	1
1053	104	2004-12-26	212.8	high	high	898	43	941	0	0	3	3	0	1	0	0	0	0	0	0	0	0	0	1	0	0	0	0	0	0	0	0	1	0	21	1	0	0.1973220706	0.8936812878	-0.923387289	-0.8042349219	1.2893944979	1.1628818512	1	1
1054	104	2004-12-26	212.8	high	high	0	39	39	0	0	3	1	0	1	0	0	0	0	0	1	1	0	0	0	0	0	0	0	0	1	0	0	0	0	43	1	0	-1.2816858292	-2.0877652168	-0.3862216175	-0.8042349219	1.2893944979	0.5952655077	1	1
1055	43	2003-10-19	188.6	low	low	0	250	250	1	4	1	1	0	0	0	0	0	0	0	1	1	0	0	0	0	1	0	0	0	1	0	0	0	0	43	1	0	-0.3204533756	0.2103253156	-0.3712590635	0.292335242	-0.9706577063	-0.9541737437	0	1
1055	104	2004-12-26	193.5	medium	high	250	340	590	0	0	1	2	0	0	0	0	0	0	0	1	1	0	0	0	0	1	0	0	0	0	0	0	1	0	43	1	0	-0.2101138532	-0.5264235139	0.7324015498	-0.5132143497	-1.6860771179	-0.9695147276	0	0
1056	15	2003-04-06	184.2	low	low	0	34	34	1	2	2	7	0	0	0	0	0	0	0	1	1	0	0	0	0	0	1	0	1	1	0	0	0	0	39	1	0	1.3084585667	0.3254499733	-0.8245412707	-1.8153613806	-1.0048490763	0.0583311133	0	0
1056	38	2003-09-14	184.2	low	low	34	195	229	1	4	2	8	0	0	0	0	1	0	0	1	1	0	0	0	0	0	1	0	1	1	0	0	0	0	39	1	0	0.3321308494	-0.0236569829	0.0214653555	0.292335242	-0.9706577063	-0.9081507921	0	0
1056	104	2004-12-26	187.6	low	low	229	65	294	0	0	2	8	0	0	0	0	0	0	0	1	1	0	0	0	1	0	1	0	1	1	0	0	0	0	39	1	0	1.3898875713	0.0775063112	0.0065899636	-1.8153613806	-1.0048490763	0.0429901294	1	1
1057	23	2003-06-01	187.2	low	low	0	209	209	1	3	3	3	0	1	0	0	0	0	1	1	1	1	0	0	1	0	0	0	1	1	0	0	0	0	41	1	0	0.1835646033	-1.097802639	0.2940554023	-0.8042349219	1.2893944979	1.2089048624	1	1
1057	104	2004-12-26	187.2	low	low	209	783	992	0	0	3	4	0	0	0	0	0	0	1	0	0	1	0	0	1	0	0	0	1	1	0	0	0	0	41	1	0	0.1835646033	-1.097802639	0.2940554023	-0.8042349219	1.2893944979	1.2089048624	0	1
1058	104	2004-12-26	185.1	low	low	0	1387	1387	0	0	3	0	1	0	0	0	0	0	0	0	0	0	0	1	0	0	0	0	0	0	0	0	0	1	19	1	0	-0.3175104558	0.6088929176	0.1710394174	-0.8042349219	1.2893944979	1.1015179157	1	1
1059	47	2003-11-16	203.8	medium	high	0	93	93	1	1	4	2	0	1	0	0	1	0	0	1	1	1	0	0	1	0	0	1	0	1	0	0	0	0	58	1	0	0.0267936625	1.0247952938	-1.2446091175	0.5710824728	-0.4055785835	-1.0001966953	0	0
1059	81	2004-07-11	207.5	high	high	93	38	131	1	2	4	3	0	1	0	0	0	0	0	1	1	1	0	0	1	0	0	1	0	0	0	1	0	0	58	1	0	0.0267936625	1.0247952938	-1.2446091175	0.5710824728	-0.4055785835	-1.0001966953	0	0
1059	104	2004-12-26	207.5	high	high	131	206	337	0	0	4	4	0	1	0	0	0	0	0	0	0	1	0	0	1	0	0	1	0	1	0	0	0	0	58	1	0	0.0267936625	1.0247952938	-1.2446091175	0.5710824728	-0.4055785835	-1.0001966953	0	0
1060	27	2003-06-29	199.5	medium	high	0	70	70	1	2	4	2	0	0	1	0	0	0	1	1	1	0	0	1	0	0	0	1	0	0	1	0	0	0	18	1	0	-0.1304491311	0.2774134278	-0.1788703948	0.5710824728	-0.4055785835	-1.0001966953	1	1
1060	29	2003-07-13	199.5	medium	high	70	84	154	1	4	4	2	0	0	1	0	1	0	1	1	1	0	0	1	0	0	0	1	0	0	1	0	0	0	18	1	0	-0.1304491311	0.2774134278	-0.1788703948	0.5710824728	-0.4055785835	-1.0001966953	1	1
1060	104	2004-12-26	199.5	medium	high	154	616	770	0	0	4	3	0	0	1	0	0	0	1	0	0	0	0	1	0	0	0	1	0	1	0	0	0	0	18	1	0	-0.1304491311	0.2774134278	-0.1788703948	0.5710824728	-0.4055785835	-1.0001966953	1	0
1061	104	2004-12-26	179.3	low	low	0	748	748	0	0	2	11	0	0	0	0	0	0	0	0	0	0	0	0	0	0	1	0	0	0	0	0	1	0	30	1	0	-1.4518193007	-2.189450264	1.8632576466	-1.8153613806	-1.0048490763	0.0890130773	0	1
1062	90	2004-09-12	193.7	medium	high	0	207	207	1	3	1	0	0	1	0	0	0	0	0	1	1	1	0	0	1	1	0	0	0	1	0	0	0	0	47	1	0	0.6249973774	-0.4656248093	-0.064901486	1.3822122812	-0.0002015339	-1.0769015551	0	1
1062	91	2004-09-19	193.7	medium	high	207	214	421	1	2	1	1	0	1	0	0	1	0	0	1	1	1	0	0	1	1	0	0	0	1	0	0	0	0	47	1	0	0.6249973774	-0.4656248093	-0.064901486	1.3822122812	-0.0002015339	-1.0769015551	0	1
1062	104	2004-12-26	193.7	medium	high	421	312	733	0	0	1	1	0	1	0	0	0	0	0	0	0	1	0	0	1	1	0	0	0	1	0	0	0	0	47	1	0	0.6249973774	-0.4656248093	-0.064901486	1.3822122812	-0.0002015339	-1.0769015551	0	1
1063	87	2004-08-22	194.6	medium	high	0	439	439	1	3	3	1	1	0	0	0	0	0	1	1	1	1	0	0	1	0	0	0	1	0	0	0	0	1	37	1	1	1.2716917992	1.0515978336	-0.083143495	-0.8042349219	1.2893944979	1.1475409269	1	1
1063	104	2004-12-26	194.6	medium	high	439	565	1004	0	0	3	1	1	0	0	0	1	0	1	0	0	1	0	0	1	0	0	0	1	0	0	0	1	0	37	1	1	1.2716917992	1.0515978336	-0.083143495	-0.8042349219	1.2893944979	1.1475409269	0	1
1064	104	2004-12-26	181.5	low	low	0	1054	1054	0	0	3	0	0	0	0	1	0	1	0	1	1	0	0	0	0	0	0	0	0	1	0	0	0	0	26	1	0	0.5689337254	0.018132193	-0.331155777	-0.8042349219	1.2893944979	1.2089048624	0	1
1065	87	2004-08-22	190.2	medium	high	0	83	83	1	4	2	1	0	0	1	0	0	0	0	1	1	0	0	1	0	0	1	0	1	0	1	0	0	0	19	1	0	-1.5711181164	0.654317677	-0.8804996014	-1.8153613806	-1.0048490763	0.1503770053	1	1
1065	104	2004-12-26	190.2	medium	high	83	209	292	0	0	2	1	0	0	1	0	0	0	0	0	0	0	0	1	0	0	1	0	1	0	1	0	0	0	19	1	0	-1.5711181164	0.654317677	-0.8804996014	-1.8153613806	-1.0048490763	0.1503770053	1	0
1066	104	2004-12-26	183.6	low	low	0	498	498	0	0	2	0	0	1	0	0	0	0	0	1	1	0	0	1	0	0	1	0	0	0	0	0	1	0	25	1	0	-0.4955080152	-1.2474787235	-0.2696704566	0.0476075001	-1.6724392176	-1.3223572969	1	0
1067	104	2004-12-26	197	medium	high	0	518	518	0	0	3	4	1	0	0	0	0	0	1	1	1	1	1	0	0	0	0	0	0	0	0	0	0	1	20	1	0	-0.8462164402	-0.6064100862	-0.0529552996	-0.8042349219	1.2893944979	0.6566294432	0	0
1068	46	2003-11-09	203.4	medium	high	0	141	141	1	3	4	1	0	1	0	0	0	0	0	1	1	0	0	1	0	0	0	1	0	1	0	0	0	0	24	1	0	-1.0427889824	-1.1824401617	0.0004787892	0.8747732043	-0.4233145416	1.1935638189	0	0
1068	104	2004-12-26	203.4	medium	high	141	554	695	0	0	4	2	0	0	0	0	0	0	1	0	0	1	0	1	0	0	0	1	0	0	0	0	0	1	24	1	0	-1.0427889824	-1.1824401617	0.0004787892	0.8747732043	-0.4233145416	1.1935638189	1	0
1069	104	2004-12-26	200.2	medium	high	0	1123	1123	0	0	4	1	1	0	0	0	0	0	0	0	0	0	0	1	0	0	0	1	0	0	0	0	1	0	25	1	0	0.7623776197	1.2047221661	-1.1926703453	1.0415363312	-0.458248049	-1.3990622759	0	1
1070	67	2004-04-04	198.7	medium	high	0	478	478	1	5	4	9	0	1	0	0	0	0	1	1	1	0	1	0	0	0	0	1	0	0	0	0	0	1	23	1	1	-0.0592570566	2.0691215992	-1.0957924128	0.5710824728	-0.4055785835	-1.0001966953	1	1
1070	104	2004-12-26	198.7	medium	high	478	744	1222	0	0	4	9	0	1	0	0	0	0	1	0	0	0	1	0	0	0	0	1	0	0	0	0	0	1	23	1	1	-0.0592570566	2.0691215992	-1.0957924128	0.5710824728	-0.4055785835	-1.0001966953	1	1
1071	104	2004-12-26	189.5	low	low	0	820	820	0	0	1	0	0	1	0	0	0	0	1	0	0	0	0	1	0	1	0	0	0	0	0	0	1	0	25	1	0	1.2398936749	0.334536165	-0.2443652898	1.3822122812	-0.0002015339	-1.0769015551	0	1
1072	37	2003-09-07	189.5	low	low	0	368	368	1	2	3	3	0	1	0	0	0	0	1	1	1	0	0	0	1	0	0	0	1	1	0	0	0	0	42	1	1	0.1835646033	-1.097802639	0.2940554023	-0.8042349219	1.2893944979	1.2089048624	1	1
1072	46	2003-11-09	189.5	low	low	368	431	799	1	3	3	3	0	1	0	0	1	0	1	1	1	0	0	0	1	0	0	0	1	0	0	0	0	1	42	1	1	-0.296836853	-0.8109127879	-0.1317533255	-0.8042349219	1.2893944979	0.4878786206	1	1
1072	54	2004-01-04	189.5	low	low	799	487	1286	1	5	3	3	0	1	0	0	0	0	1	1	1	0	0	0	1	0	0	0	1	0	0	0	0	1	42	1	1	-0.296836853	-0.8109127879	-0.1317533255	-0.8042349219	1.2893944979	0.4878786206	1	0
1072	104	2004-12-26	189.5	low	low	1286	844	2130	0	0	3	3	0	1	0	0	0	0	1	1	1	0	0	0	1	0	0	0	1	0	0	0	0	1	42	1	1	-0.296836853	-0.8109127879	-0.1317533255	-0.8042349219	1.2893944979	0.4878786206	1	0
1073	104	2004-12-26	197.5	medium	high	0	37	37	0	0	1	0	0	1	0	0	0	0	1	1	1	1	0	0	1	1	0	0	0	0	0	0	0	1	48	1	1	0.6249973774	-0.4656248093	-0.064901486	1.3822122812	-0.0002015339	-1.0769015551	1	0
1074	104	2004-12-26	189	low	low	0	1684	1684	0	0	3	1	1	0	0	0	0	0	0	0	0	0	0	1	0	0	0	0	0	0	0	0	0	1	21	1	0	-0.0502106324	-0.3746756911	-0.1198521107	-0.8042349219	1.2893944979	1.2089048624	1	1
1075	63	2004-03-07	191.8	medium	high	0	180	180	1	3	1	11	0	1	0	0	0	0	1	1	1	0	2	0	0	1	0	0	0	0	0	0	0	1	22	1	0	0.3134211004	0.1475960463	0.286528945	0.8688815832	-0.9252591729	-0.8621278405	1	0
1075	99	2004-11-14	197.6	medium	high	180	54	234	1	2	1	12	0	1	0	0	0	0	1	1	1	0	2	0	0	1	0	0	0	0	0	0	0	1	22	1	0	0.3134211004	0.1475960463	0.286528945	0.8688815832	-0.9252591729	-0.8621278405	1	0
1075	103	2004-12-12	197.6	medium	high	234	82	316	1	5	1	12	0	1	0	0	1	0	1	1	1	0	2	0	0	1	0	0	0	0	0	0	0	1	22	1	0	0.3134211004	0.1475960463	0.286528945	0.8688815832	-0.9252591729	-0.8621278405	1	0
1075	104	2004-12-26	197.6	medium	high	316	96	412	0	0	1	13	0	1	0	0	0	0	1	0	0	0	2	0	0	1	0	0	0	0	0	0	0	1	22	1	0	0.3134211004	0.1475960463	0.286528945	0.8688815832	-0.9252591729	-0.8621278405	1	0
1076	86	2004-08-15	205	high	high	0	236	236	1	4	4	0	0	1	0	0	0	0	0	1	1	0	0	1	0	0	0	1	0	0	0	0	1	0	21	1	0	-1.2898128033	-1.7299944162	0.2840403616	1.0415363312	-0.458248049	0.2577638924	1	0
1076	104	2004-12-26	205	high	high	236	369	605	0	0	4	1	0	1	0	0	0	0	0	0	0	0	0	1	0	0	0	1	0	0	0	0	1	0	21	1	0	-1.2898128033	-1.7299944162	0.2840403616	1.0415363312	-0.458248049	0.2577638924	1	0
1077	104	2004-12-26	184	low	low	0	1073	1073	0	0	3	0	1	0	0	0	0	0	0	1	1	0	0	1	0	0	0	0	0	0	0	0	0	1	23	1	0	-0.0620208085	-0.709574759	0.5855331421	-0.8042349219	1.2893944979	-0.2331475616	1	1
1078	4	2003-01-19	185.2	low	low	0	386	386	1	1	1	5	0	0	1	0	1	0	0	1	1	0	0	0	0	1	0	0	0	1	0	0	0	0	33	1	0	-1.2981443405	-0.1487638801	-1.3426414728	-0.7997999191	-0.5156743526	-0.1257606745	1	0
1078	104	2004-12-26	184.7	low	low	386	542	928	0	0	2	5	0	0	1	0	0	0	0	0	0	0	0	0	0	0	1	0	0	1	0	0	0	0	33	1	0	-1.2981443405	-0.1487638801	-1.3426414728	-0.7997999191	-0.5156743526	-0.1257606745	1	0
1079	87	2004-08-22	189.2	low	low	0	55	55	1	3	2	1	0	0	1	0	0	0	0	1	1	0	0	1	0	0	1	0	0	1	0	0	0	0	24	0	0	-0.3815967441	-0.0279202592	0.3917435408	-1.8153613806	-1.0048490763	0.0583311133	0	1
1079	104	2004-12-26	191.1	medium	high	55	106	161	0	0	2	2	0	0	1	0	0	0	0	1	1	0	0	1	0	0	1	0	0	1	0	0	0	0	24	0	0	-0.3815967441	-0.0279202592	0.3917435408	-1.8153613806	-1.0048490763	0.0583311133	0	1
1080	104	2004-12-26	190.1	medium	high	0	834	834	0	0	1	0	0	0	0	0	0	0	0	0	0	0	0	0	0	1	0	0	0	0	0	0	1	0	33	1	0	-0.3591306806	-0.7068436146	1.4900473356	1.028072238	-0.510065496	-1.2149704695	1	1
1081	15	2003-04-06	188.6	low	low	0	50	50	1	2	1	6	0	0	0	0	0	0	0	1	1	0	0	0	0	1	0	0	0	1	0	0	0	0	27	1	0	0.6446825862	0.0054515628	0.3589091301	0.8688815832	-0.9252591729	-1.0001966953	1	0
1081	104	2004-12-26	196.7	medium	high	50	133	183	0	0	1	7	0	0	0	0	0	0	0	1	1	0	0	0	0	1	0	0	0	1	0	0	0	0	27	1	0	1.9650156498	1.490650773	0.4090904593	0.8688815832	-0.9252591729	-1.0001966953	1	0
1082	44	2003-10-26	183.3	low	low	0	164	164	1	3	2	1	1	0	0	0	0	0	0	1	1	0	0	1	0	0	1	0	0	0	1	0	0	0	19	1	0	-0.6694369316	-1.1243466139	-0.2234392315	-0.3684669435	-0.7872508764	-0.0797377303	0	1
1082	73	2004-05-16	187.3	low	low	164	24	188	1	4	2	2	1	0	0	0	0	0	0	1	1	0	0	1	0	0	1	0	0	1	0	0	0	0	19	1	0	-0.6694369316	-1.1243466139	-0.2234392315	-0.3684669435	-0.7872508764	-0.0797377303	0	1
1082	104	2004-12-26	187.3	low	low	188	248	436	0	0	2	3	1	0	0	0	0	0	0	0	0	0	0	1	0	0	1	0	0	1	0	0	0	0	19	1	0	-0.6694369316	-1.1243466139	-0.2234392315	-0.3684669435	-0.7872508764	-0.0797377303	1	0
1083	104	2004-12-26	199.5	medium	high	0	635	635	0	0	4	0	0	0	0	0	0	0	0	0	0	0	0	1	0	0	0	1	0	1	0	0	0	0	29	1	0	-0.8336138129	-0.2121477425	-0.2518290579	0.8747732043	-0.4233145416	-0.6780360341	1	0
1084	6	2003-02-02	197.7	medium	high	0	23	23	1	2	4	7	0	1	0	0	0	0	0	1	1	0	0	1	0	0	0	1	0	1	0	0	0	0	20	1	1	-1.003149271	-1.2585875988	-0.1771068424	0.8957823515	-0.4563067555	-0.8928098083	1	0
1084	8	2003-02-16	197.7	medium	high	23	37	60	1	4	4	7	0	1	0	0	1	0	0	1	1	0	0	1	0	0	0	1	0	1	0	0	0	0	20	1	1	-1.0718096495	-0.5817344785	-0.1645864099	0.8747732043	-0.4233145416	1.2395868301	1	0
1084	75	2004-05-30	186.7	low	low	60	188	248	1	5	2	9	0	1	0	0	0	0	0	1	1	0	0	1	0	0	1	0	0	0	1	0	0	0	20	1	1	-1.4450612068	1.506439209	-1.7989248037	-0.7997999191	-0.5156743526	-0.0643967465	1	0
1084	104	2004-12-26	198.3	medium	high	248	65	313	0	0	1	9	0	1	0	0	0	0	0	1	1	0	0	0	0	1	0	0	0	0	0	0	1	0	20	1	1	-1.4450612068	1.506439209	-1.7989248037	-0.7997999191	-0.5156743526	-0.0643967465	1	0
1085	26	2003-06-22	189.6	low	low	0	787	787	1	3	1	2	1	0	0	0	1	0	0	1	1	0	0	0	0	1	0	0	0	1	0	0	0	0	29	1	0	-0.3578442931	-0.5298074484	-0.1723391712	0.8957823515	-0.4563067555	0.2884458601	1	0
1085	104	2004-12-26	191.7	medium	high	787	506	1293	0	0	1	3	1	0	0	0	0	0	0	0	0	0	0	0	0	1	0	0	0	0	0	0	1	0	29	1	0	-1.1884717941	-0.5159604549	-1.2041546106	1.4352911711	-1.2356606722	-1.0769015551	1	1
1086	100	2004-11-21	189	low	low	0	627	627	1	4	1	3	0	1	0	0	0	0	0	1	1	0	0	1	0	1	0	0	0	0	0	0	1	0	18	1	0	-1.2563028336	-1.2953186035	1.3275417089	0.1300956905	-2.1723315716	-0.9388327599	1	0
1086	104	2004-12-26	189	low	low	627	662	1289	0	0	1	4	0	1	0	0	0	0	0	0	0	0	0	1	0	1	0	0	0	0	0	0	1	0	18	1	0	-1.2563028336	-1.2953186035	1.3275417089	0.1300956905	-2.1723315716	-0.9388327599	1	0
1087	43	2003-10-19	191.7	medium	high	0	77	77	1	2	1	2	0	0	1	0	0	0	0	1	1	0	0	1	0	1	0	0	0	1	0	0	0	0	20	1	0	-0.7190798521	-0.5192165375	-0.4097500145	1.2404088974	-0.3917624652	-1.153606534	1	0
1087	51	2003-12-14	191.7	medium	high	77	133	210	1	3	1	2	0	0	1	0	1	0	0	1	1	0	0	1	0	1	0	0	0	1	0	0	0	0	20	1	0	-0.7190798521	-0.5192165375	-0.4097500145	1.2404088974	-0.3917624652	-1.153606534	1	0
1087	104	2004-12-26	191.7	medium	high	210	511	721	0	0	1	3	1	0	0	0	0	0	0	0	0	0	0	1	0	1	0	0	0	1	0	0	0	0	20	1	0	-0.7190798521	-0.5192165375	-0.4097500145	1.2404088974	-0.3917624652	-1.153606534	1	0
1088	7	2003-02-09	179.1	low	low	0	345	345	1	1	3	0	0	1	0	0	1	0	0	1	1	0	0	0	0	0	0	0	0	1	0	0	0	0	38	0	0	0.7350304723	0.3558233082	-0.6232197285	-0.8042349219	1.2893944979	1.1628818512	1	1
1088	104	2004-12-26	179.1	low	low	345	1031	1376	0	0	3	1	0	0	1	0	0	0	0	0	0	0	0	0	0	0	0	0	0	1	0	0	0	0	38	0	0	-0.8714293242	-0.7977998257	-0.0358862355	-0.8042349219	1.2893944979	1.1475409269	1	1
1089	104	2004-12-26	202.5	medium	high	0	1473	1473	0	0	4	0	0	0	0	0	0	0	0	0	0	0	0	0	1	0	0	1	0	0	0	0	1	0	58	1	0	-0.235925138	1.3095480204	-0.8798263669	0.5710824728	-0.4055785835	-0.8928098083	0	0
1090	9	2003-02-23	198.3	medium	high	0	13	13	1	3	4	0	0	0	0	0	0	0	0	1	1	0	0	1	0	0	0	1	0	1	0	0	0	0	24	1	0	0.4653915763	1.0058575869	-0.7215958834	0.5710824728	-0.4055785835	-1.4144032001	0	1
1090	32	2003-08-03	199.5	medium	high	13	151	164	1	5	4	1	0	0	0	0	0	0	0	1	1	0	0	1	0	0	0	1	0	1	0	0	0	0	24	1	0	0.4653915763	1.0058575869	-0.7215958834	0.5710824728	-0.4055785835	-1.4144032001	0	1
1090	104	2004-12-26	199.5	medium	high	164	662	826	0	0	4	2	0	0	0	0	0	0	1	0	0	0	0	1	0	0	0	1	0	1	0	0	0	0	24	1	0	0.4653915763	1.0058575869	-0.7215958834	0.5710824728	-0.4055785835	-1.4144032001	1	0
1091	35	2003-08-24	190.2	medium	high	0	1048	1048	1	1	3	0	1	0	0	0	1	0	1	1	1	0	0	0	0	0	0	0	1	0	1	0	0	0	41	0	0	-0.0005575809	0.8666821718	0.0768828839	-0.8042349219	1.2893944979	1.070835948	0	0
1091	61	2004-02-22	190.2	medium	high	1048	1230	2278	1	2	3	0	1	0	0	0	0	0	1	1	1	0	0	0	0	0	0	0	1	0	0	0	1	0	41	0	0	-0.0005575809	0.8666821718	0.0768828839	-0.8042349219	1.2893944979	1.070835948	0	0
1091	104	2004-12-26	190.2	medium	high	2278	1538	3816	0	0	3	0	1	0	0	0	1	0	1	0	0	0	0	0	0	0	0	0	1	0	0	0	1	0	41	0	0	-0.0005575809	0.8666821718	0.0768828839	-0.8042349219	1.2893944979	1.070835948	1	1
1092	70	2004-04-25	204.2	medium	high	0	280	280	1	4	4	4	0	0	0	0	0	0	0	1	1	0	0	0	0	0	0	1	1	0	0	0	0	1	37	1	1	0.9231360555	0.5615720153	-0.2587126195	0.5710824728	-0.4055785835	-1.0001966953	1	0
1092	74	2004-05-23	204.2	medium	high	280	308	588	1	1	4	4	0	0	0	0	0	0	0	1	1	0	0	0	0	0	0	1	1	0	0	0	0	1	37	1	1	0.9231360555	0.5615720153	-0.2587126195	0.5710824728	-0.4055785835	-1.0001966953	1	0
1092	104	2004-12-26	204.2	medium	high	588	525	1113	0	0	4	5	0	0	0	0	0	0	0	0	0	0	0	0	0	0	0	1	1	0	0	0	0	1	37	1	1	0.9231360555	0.5615720153	-0.2587126195	0.5710824728	-0.4055785835	-1.0001966953	1	0
1093	29	2003-07-13	201.9	medium	high	0	725	725	1	5	4	1	1	0	0	0	0	0	0	1	1	0	0	0	1	0	0	1	0	0	0	0	1	0	50	1	1	-0.6459715366	0.7727412581	-1.4697324038	-0.8042349219	1.2893944979	1.2089048624	1	0
1093	104	2004-12-26	206.7	high	high	725	270	995	0	0	4	2	1	0	0	0	0	0	0	1	1	0	0	0	1	0	0	1	0	1	0	0	0	0	50	1	1	0.4407060444	1.5495897532	-0.8859505653	0.5710824728	-0.4055785835	-1.0001966953	0	0
1094	104	2004-12-26	176.3	low	low	0	967	967	0	0	3	7	1	0	0	0	0	0	0	0	0	0	0	0	0	0	0	0	1	0	0	0	0	1	32	1	0	0.2347758561	1.1580276489	0.4948627055	-0.8042349219	1.2893944979	1.2242457867	0	1
1095	89	2004-09-05	189.5	low	low	0	689	689	1	2	1	0	0	1	0	0	0	0	0	1	1	0	0	1	0	1	0	0	0	0	0	0	0	1	24	1	0	-1.0307910442	-0.8373779058	-0.6123369336	1.028072238	-0.510065496	-1.2149704695	1	0
1095	104	2004-12-26	189.5	low	low	689	801	1490	0	0	1	1	0	1	0	0	0	0	0	0	0	0	0	1	0	1	0	0	0	0	0	0	0	1	24	1	0	-1.0307910442	-0.8373779058	-0.6123369336	1.028072238	-0.510065496	-1.2149704695	1	0
1096	104	2004-12-26	188.4	low	low	0	709	709	0	0	1	0	1	0	0	0	0	0	0	0	0	1	0	0	0	1	0	0	0	0	0	0	1	0	38	1	0	-1.0501765013	-0.3422777057	-1.2602411509	0.5710824728	-0.4055785835	-0.8774688244	1	0
1097	5	2003-01-26	186.5	low	low	0	44	44	1	3	3	4	0	0	0	0	0	0	0	1	1	0	0	0	0	0	0	0	0	1	0	0	0	0	26	1	0	0.3032973111	0.8689138889	0.0153200952	-0.8042349219	1.2893944979	1.2089048624	1	0
1097	39	2003-09-21	196.2	medium	high	44	13	57	1	4	3	5	0	0	0	0	0	0	0	1	1	0	0	0	0	0	0	0	0	1	0	0	0	0	26	1	0	-0.88980335	-0.6315728426	-0.355053246	-0.8042349219	1.2893944979	1.5003834963	1	0
1097	104	2004-12-26	196.2	medium	high	57	475	532	0	0	3	6	1	0	0	0	0	0	0	0	0	0	0	0	0	0	0	0	0	0	0	0	1	0	26	1	0	-0.88980335	-0.6315728426	-0.355053246	-0.8042349219	1.2893944979	1.5003834963	1	1
1098	104	2004-12-26	197.5	medium	high	0	430	430	0	0	3	0	0	0	1	0	0	0	0	0	0	0	0	1	0	0	0	0	1	0	0	0	1	0	28	1	0	0.7494763732	-1.1349300146	0.4115402699	-0.8042349219	1.2893944979	1.1935638189	1	0
1099	59	2004-02-08	199.5	medium	high	0	295	295	1	2	4	0	0	1	0	0	0	0	0	1	1	0	1	0	1	0	0	1	1	1	0	0	0	0	45	0	1	-0.3093200624	-0.1323519796	-0.4195669591	0.8957823515	-0.4563067555	1.1935638189	0	0
1099	68	2004-04-11	199.5	medium	high	295	358	653	1	3	4	0	0	1	0	0	1	0	0	1	1	0	1	0	1	0	0	1	1	1	0	0	0	0	45	0	1	-0.3093200624	-0.1323519796	-0.4195669591	0.8957823515	-0.4563067555	1.1935638189	0	0
1099	97	2004-10-31	207.9	high	high	653	98	751	1	4	4	2	0	1	0	0	0	0	0	1	1	0	1	0	1	0	0	1	1	1	0	0	0	0	45	0	1	-0.2498883456	0.1931311041	0.3932500184	0.8957823515	-0.4563067555	-1.3990622759	1	0
1099	104	2004-12-26	207.9	high	high	751	154	905	0	0	4	2	0	1	0	0	0	0	0	0	0	0	1	0	1	0	0	1	1	1	0	0	0	0	45	0	1	-0.2498883456	0.1931311041	0.3932500184	0.8957823515	-0.4563067555	-1.3990622759	1	0
1100	104	2004-12-26	190.8	medium	high	0	1787	1787	0	0	3	0	0	1	0	0	0	0	0	0	0	0	0	0	0	0	0	0	0	1	0	0	0	0	38	1	1	-1.9847240448	-1.9732010365	0.2344314009	-0.8042349219	1.2893944979	0.5032196045	1	1
1101	55	2004-01-11	204.2	medium	high	0	186	186	1	3	4	0	0	0	0	0	0	0	0	1	1	0	0	0	1	0	0	1	0	1	0	0	0	0	45	1	0	-1.085021019	-1.0043576956	0.3621691167	0.8957823515	-0.4563067555	1.2242457867	1	0
1101	87	2004-08-22	204.2	medium	high	186	410	596	1	2	4	0	0	0	0	0	0	0	0	1	1	0	0	0	1	0	0	1	0	0	0	0	1	0	45	1	0	-1.085021019	-1.0043576956	0.3621691167	0.8957823515	-0.4563067555	1.2242457867	1	0
1101	104	2004-12-26	204.2	medium	high	596	536	1132	0	0	4	0	0	0	0	0	1	0	0	0	1	0	0	0	1	0	0	1	0	0	0	0	1	0	45	1	0	-1.085021019	-1.0043576956	0.3621691167	0.8957823515	-0.4563067555	1.2242457867	1	0
1102	104	2004-12-26	190.1	medium	high	0	606	606	0	0	1	6	0	1	0	0	0	0	0	0	0	0	0	0	1	1	0	0	1	1	0	0	0	0	48	1	0	2.0096738338	0.4459461272	-0.1748329103	1.2404088974	-0.3917624652	-1.199629426	1	1
1103	104	2004-12-26	185.1	low	low	0	1381	1381	0	0	3	1	0	1	0	0	0	0	0	0	0	0	0	0	0	0	0	0	0	0	0	0	1	0	30	1	0	0.4421187043	0.6249627471	-0.4631532729	-0.8042349219	1.2893944979	1.1628818512	0	1
1104	104	2004-12-26	190.5	medium	high	0	1557	1557	0	0	3	0	0	0	0	0	0	0	0	0	0	0	0	0	0	0	0	0	0	0	0	0	1	0	40	1	0	0.3492726684	1.3592119217	-0.1461898535	-0.8042349219	1.2893944979	0.7333343625	0	0
1105	46	2003-11-09	205.8	high	high	0	34	34	1	2	4	4	0	0	0	1	0	0	0	1	1	0	0	1	0	0	0	1	1	0	1	0	0	0	20	1	1	0.5056936145	-0.4979153574	0.191773653	0.8957823515	-0.4563067555	-0.1411016583	1	1
1105	47	2003-11-16	205.8	high	high	34	41	75	1	4	4	4	0	0	0	1	1	0	0	1	1	0	0	1	0	0	0	1	1	0	1	0	0	0	20	1	1	1.0915557146	0.1192748398	-0.4142333865	0.5710824728	-0.4055785835	-1.0001966953	1	1
1105	104	2004-12-26	207.9	high	high	75	133	208	0	0	4	5	0	0	1	0	0	0	0	1	1	0	0	1	0	0	0	1	1	1	0	0	0	0	20	1	1	0.5350776315	2.1084196568	-0.8906180263	0.5710824728	-0.4055785835	-1.0001966953	0	0
1106	104	2004-12-26	204.6	medium	high	0	836	836	0	0	4	1	1	0	0	0	0	0	0	1	1	0	0	1	0	0	0	1	0	0	0	0	1	0	24	1	0	-0.4748879969	0.1335787624	0.7638460398	1.0415363312	-0.458248049	0.1043540612	1	1
1107	13	2003-03-23	189	low	low	0	1050	1050	1	4	3	0	1	0	0	0	1	0	0	1	1	0	0	0	0	0	0	0	0	1	0	0	0	0	40	1	0	-0.0635759458	-0.9837741256	1.8736697435	-0.8042349219	1.2893944979	-0.3251934648	1	1
1107	41	2003-10-05	192.9	medium	high	1050	77	1127	1	2	3	1	1	0	0	0	0	0	0	1	1	0	0	0	0	0	0	0	0	1	0	0	0	0	40	1	0	0.846773386	0.4050712883	0.9577603936	-0.8042349219	1.2893944979	-0.2178065777	1	1
1107	104	2004-12-26	192.9	medium	high	1127	525	1652	0	0	3	1	1	0	0	0	1	0	0	0	1	0	0	0	0	0	0	0	0	1	0	0	0	0	40	1	0	0.846773386	0.4050712883	0.9577603936	-0.8042349219	1.2893944979	-0.2178065777	1	0
1108	22	2003-05-25	198.3	medium	high	0	108	108	1	1	4	4	0	1	0	0	0	0	0	1	1	1	1	0	0	0	0	1	0	0	0	0	0	1	36	1	0	-0.8412106633	-0.4228648245	1.1681402922	1.0415363312	-0.458248049	-0.7393999696	0	0
1108	104	2004-12-26	198.3	medium	high	108	689	797	0	0	4	5	0	1	0	0	0	0	0	0	0	1	1	0	0	0	0	1	0	0	0	0	0	1	36	1	0	-1.0501765013	-0.3422777057	-1.2602411509	0.5710824728	-0.4055785835	-0.8774688244	0	0
1109	56	2004-01-18	199.8	medium	high	0	1063	1063	1	3	4	0	1	0	0	0	1	0	0	1	1	0	0	0	0	0	0	1	1	0	1	0	0	0	38	1	1	0.0319954902	-0.2772679627	-0.7532941699	1.0415363312	-0.458248049	-0.8467868567	1	0
1109	104	2004-12-26	208.1	high	high	1063	167	1230	0	0	4	1	1	0	0	0	0	0	0	1	1	0	0	0	0	0	0	1	1	0	1	0	0	0	38	1	1	0.5444902778	1.0521469116	-0.6444222927	0.5710824728	-0.4055785835	-1.0001966953	1	0
1110	104	2004-12-26	203.6	medium	high	0	807	807	0	0	4	2	1	0	0	0	0	0	0	0	0	1	0	1	0	0	0	1	1	0	0	0	1	0	23	1	0	1.8736064434	1.6464157104	0.6924852133	0.8957823515	-0.4563067555	-0.5092852712	1	1
1111	104	2004-12-26	186.7	low	low	0	1449	1449	0	0	1	0	0	0	0	0	0	0	0	0	0	0	0	0	1	1	0	0	0	0	0	0	1	0	55	1	0	-0.0636350736	-0.4238263369	1.0116381645	1.3822122812	-0.0002015339	-1.1075835228	1	0
1112	104	2004-12-26	207.9	high	high	0	128	128	0	0	4	4	0	0	0	0	0	0	1	1	1	0	1	0	0	0	0	1	0	1	0	0	0	0	21	1	0	-0.9539339542	-0.0217755288	0.4088671803	0.8747732043	-0.4233145416	1.2089048624	1	0
1113	104	2004-12-26	179.3	low	low	0	740	740	0	0	2	0	0	1	0	0	0	0	0	0	0	3	8	0	0	0	1	0	0	0	0	0	0	1	42	1	0	-0.8765263557	0.2442296594	0.1804713607	-2.7995643616	-0.4943807423	0.0429901294	1	1
1114	104	2004-12-26	203.4	medium	high	0	555	555	0	0	4	1	0	0	0	0	0	0	0	1	1	0	0	0	1	0	0	1	0	0	0	0	1	0	57	1	0	-0.3980870843	0.3256551623	-0.0360775739	1.028072238	-0.510065496	-1.2149704695	1	0
1115	104	2004-12-26	185.6	low	low	0	2099	2099	0	0	2	3	0	1	0	0	0	0	0	0	0	0	0	1	0	0	1	0	0	1	0	0	0	0	27	1	0	0.2678281069	0.3351365626	-1.4178022146	-0.8042349219	1.2893944979	1.1168589592	1	1
1116	104	2004-12-26	185	low	low	0	1304	1304	0	0	2	0	0	1	0	0	0	0	0	0	0	0	0	0	0	0	1	0	0	0	0	0	1	0	43	1	0	-1.0515621901	-0.7982247472	-0.7120446563	-1.3332709074	-1.6158223152	-0.3405344486	1	0
1117	56	2004-01-18	187.5	low	low	0	388	388	1	5	3	0	0	0	1	0	0	0	0	1	1	0	0	1	0	0	0	0	0	1	0	0	0	0	20	1	0	0.3884861469	0.959302783	0.9446294904	-0.8042349219	1.2893944979	1.2089048624	1	1
1117	104	2004-12-26	211.8	high	high	388	84	472	0	0	3	1	0	0	1	0	0	0	0	1	1	0	0	1	0	0	0	0	0	0	1	0	0	0	20	1	0	-0.2991274893	0.7199124098	-0.2973493338	-0.8042349219	1.2893944979	1.2089048624	1	0
1118	104	2004-12-26	193.9	medium	high	0	1426	1426	0	0	3	0	0	0	0	1	0	1	0	0	0	0	0	0	1	0	0	0	0	0	1	0	0	0	41	1	0	1.3944892883	0.9590325952	-0.2284711301	-0.8042349219	1.2893944979	1.1935638189	1	0
1119	104	2004-12-26	192.5	medium	high	0	647	647	0	0	3	2	1	0	0	0	0	0	1	0	0	0	0	0	1	0	0	0	1	0	0	0	1	0	43	1	1	1.5793777704	-0.8258423805	-0.0652420372	1.3822122812	-0.0002015339	-1.1075835228	1	0
1120	104	2004-12-26	184.2	low	low	0	825	825	0	0	2	4	1	0	0	0	0	0	0	0	0	0	0	1	0	0	1	0	0	0	0	0	1	0	20	1	0	-0.7525810003	0.1841849238	-0.0220399257	0.5909893513	-0.447514087	-1.0922425985	1	0
1121	91	2004-09-19	208.6	high	high	0	56	56	1	5	3	0	0	0	0	0	1	0	0	1	1	0	0	0	0	0	0	0	1	1	0	0	0	0	38	1	0	0.0926742554	0.8952451944	-0.5704054236	-0.8042349219	1.2893944979	1.1475409269	1	0
1121	99	2004-11-14	208.6	high	high	56	112	168	1	1	3	0	0	0	0	0	0	0	0	1	1	0	0	0	0	0	0	0	1	1	0	0	0	0	38	1	0	0.7863893509	0.227932319	-0.1946863979	-0.8042349219	1.2893944979	1.1935638189	1	0
1121	100	2004-11-21	208.6	high	high	168	119	287	1	2	3	0	0	0	0	0	1	0	0	1	1	0	0	0	0	0	0	0	1	1	0	0	0	0	38	1	0	0.7863893509	0.227932319	-0.1946863979	-0.8042349219	1.2893944979	1.1935638189	1	0
1121	104	2004-12-26	208.6	high	high	287	154	441	0	0	3	0	0	0	0	0	0	0	0	1	1	0	0	0	0	0	0	0	1	1	0	0	0	0	38	1	0	0.7863893509	0.227932319	-0.1946863979	-0.8042349219	1.2893944979	1.1935638189	1	0
1122	80	2004-07-04	194.6	medium	high	0	405	405	1	2	3	0	0	0	0	0	0	0	0	1	1	0	0	0	0	0	0	0	0	0	0	0	1	0	38	0	0	1.4204516411	1.2817395926	0.2564982772	-0.8042349219	1.2893944979	1.1935638189	1	0
1122	81	2004-07-11	194.6	medium	high	405	412	817	1	4	3	0	0	0	0	0	1	0	0	1	1	0	0	0	0	0	0	0	0	0	0	0	1	0	38	0	0	1.4204516411	1.2817395926	0.2564982772	-0.8042349219	1.2893944979	1.1935638189	1	0
1122	104	2004-12-26	194.6	medium	high	817	580	1397	0	0	3	0	0	0	0	0	0	0	0	1	1	0	0	0	0	0	0	0	0	1	0	0	0	0	38	0	0	1.4204516411	1.2817395926	0.2564982772	-0.8042349219	1.2893944979	1.1935638189	1	0
1123	49	2003-11-30	188.8	low	low	0	247	247	1	4	1	0	1	0	0	0	0	0	0	1	1	0	0	1	0	1	0	0	0	1	0	0	0	0	25	1	0	0.4623829126	-0.6277338862	0.0305233505	1.0647583008	0.2281136513	-1.199629426	1	0
1123	104	2004-12-26	192.8	medium	high	247	227	474	0	0	1	1	1	0	0	0	0	0	0	1	1	0	0	1	0	1	0	0	0	0	0	0	1	0	25	1	0	-1.0501765013	-0.3422777057	-1.2602411509	1.0647583008	0.2281136513	-0.8774688244	0	0
1124	104	2004-12-26	176.3	low	low	0	953	953	0	0	3	0	1	0	0	0	0	0	0	0	0	0	0	1	0	0	0	0	0	0	0	0	1	0	25	1	0	-0.371253401	-0.3835342526	-0.8516693711	-0.8042349219	1.2893944979	0.7026523948	1	0
1125	104	2004-12-26	183.3	low	low	0	606	606	0	0	2	1	1	0	0	0	0	0	1	1	1	0	1	0	0	0	1	0	0	0	0	0	0	1	31	1	1	-1.1489806175	-0.5253577828	-0.679313004	0.5909893513	-0.447514087	-0.003032818	1	0
1126	5	2003-01-26	180.9	low	low	0	293	293	1	2	2	4	0	0	0	0	0	0	0	1	1	0	1	0	0	0	1	0	1	0	0	0	1	0	30	1	0	0.3265340924	-0.1714091003	-0.2562597394	-1.8153613806	-1.0048490763	0.0429901294	1	0
1126	6	2003-02-02	180.9	low	low	293	300	593	1	1	2	4	0	0	0	0	1	0	0	1	1	0	1	0	0	0	1	0	1	0	0	0	1	0	30	1	0	0.3265340924	-0.1714091003	-0.2562597394	-1.8153613806	-1.0048490763	0.0429901294	1	0
1126	104	2004-12-26	183.3	low	low	593	605	1198	0	0	2	5	0	0	0	0	0	0	0	0	0	0	1	0	0	0	1	0	1	1	0	0	0	0	30	1	0	0.3265340924	-0.1714091003	-0.2562597394	-1.8153613806	-1.0048490763	0.0429901294	1	0
1127	104	2004-12-26	205	high	high	0	294	294	0	0	3	0	0	1	0	0	0	0	0	1	1	0	0	0	0	0	0	0	0	0	0	0	1	0	34	1	0	0.7863893509	0.227932319	-0.1946863979	-0.8042349219	1.2893944979	1.1935638189	0	1
1128	104	2004-12-26	185.4	low	low	0	857	857	0	0	3	4	0	0	0	0	1	0	0	0	1	0	0	0	1	0	0	0	1	1	0	0	0	0	42	1	1	0.9114130735	1.5511977673	1.0799450874	-0.8042349219	1.2893944979	1.2242457867	0	1
1129	104	2004-12-26	186.6	low	low	0	1617	1617	0	0	2	1	0	0	0	0	0	0	0	0	0	0	0	0	0	0	1	0	0	1	0	0	0	0	20	1	0	-1.2156270742	-0.0679922774	-0.2412420362	-1.8153613806	-1.0048490763	-0.1717836261	1	0
1130	104	2004-12-26	189.5	low	low	0	826	826	0	0	3	0	0	0	0	1	0	1	0	1	1	0	0	0	0	0	0	0	0	0	0	0	0	1	33	1	0	-0.7713348269	-1.1305514574	0.2933179438	-0.8042349219	1.2893944979	1.4236785173	1	0
1131	104	2004-12-26	208.6	high	high	0	142	142	0	0	3	0	0	0	0	0	0	0	0	1	1	0	0	1	0	0	0	0	1	1	0	0	0	0	30	1	0	0.5321187973	1.9742797613	-0.007049643	-0.8042349219	1.2893944979	1.1782228947	0	1
1132	104	2004-12-26	184	low	low	0	1069	1069	0	0	3	2	1	0	0	0	0	0	0	0	0	0	0	1	0	0	0	0	0	0	0	0	1	0	22	1	0	2.8332898617	2.4067664146	0.7346318364	-0.8042349219	1.2893944979	0.3958327472	1	0
1133	104	2004-12-26	189.5	low	low	0	824	824	0	0	1	1	1	0	0	0	0	0	0	1	1	0	0	1	0	1	0	0	1	0	0	0	0	1	26	1	0	0.923327148	0.8098924756	0.0030828158	0.292335242	-0.9706577063	-0.923491776	1	0
1134	104	2004-12-26	186.2	low	low	0	1423	1423	0	0	1	0	0	0	1	0	0	0	0	0	0	0	1	0	0	1	0	0	0	0	0	0	1	0	40	1	0	1.9458736181	-0.1368172616	0.1109731942	1.2404088974	-0.3917624652	-1.2303113937	1	0
1135	89	2004-09-05	208.6	high	high	0	5	5	1	2	4	0	0	0	0	1	0	1	0	1	1	0	0	1	0	0	0	1	0	0	0	0	0	1	23	1	0	-0.7189929485	-0.2620944679	0.4052112997	0.8957823515	-0.4563067555	-0.7087180018	1	0
1135	93	2004-10-03	208.6	high	high	5	33	38	1	5	4	0	0	0	0	1	1	1	0	1	1	0	0	1	0	0	0	1	0	0	1	0	0	0	23	1	0	0.5005953908	-0.0487329103	0.2860244215	0.8957823515	-0.4563067555	-0.8467868567	0	0
1135	104	2004-12-26	208.6	high	high	38	117	155	0	0	4	1	0	0	0	1	0	1	0	0	0	0	0	1	0	0	0	1	0	0	0	0	0	1	23	1	0	-0.8336138129	-0.2121477425	-0.2518290579	0.5710824728	-0.4055785835	-0.6780360341	1	0
1136	38	2003-09-14	184.2	low	low	0	182	182	1	4	2	7	0	0	0	0	0	0	0	1	1	0	0	0	0	0	1	0	0	1	0	0	0	0	35	1	0	-1.152639389	-0.1708374768	-0.7562458515	-0.8960357308	-0.3202427626	-1.2303113937	1	0
1136	104	2004-12-26	184.2	low	low	182	651	833	0	0	2	7	0	0	0	0	0	0	0	1	1	0	0	0	0	0	1	0	0	1	0	0	0	0	35	1	0	-1.152639389	-0.1708374768	-0.7562458515	-0.8960357308	-0.3202427626	-1.2303113937	1	0
1137	104	2004-12-26	202.3	medium	high	0	1457	1457	0	0	4	1	0	1	0	0	0	0	1	0	0	0	3	1	0	0	0	1	0	0	0	0	0	1	20	1	0	-0.6324809194	0.8166673779	-0.6486498117	0.8747732043	-0.4233145416	-0.0950787142	1	0
1138	104	2004-12-26	190.2	medium	high	0	201	201	0	0	2	9	0	1	0	0	0	0	1	1	1	2	0	0	0	0	1	0	0	0	0	0	0	1	24	1	1	0.3600422442	0.6616503	-0.5306186676	0.5909893513	-0.447514087	-1.1689474583	1	0
1139	39	2003-09-21	196.2	medium	high	0	6	6	1	3	3	0	0	0	0	0	0	1	1	1	1	1	2	0	0	0	0	0	1	0	1	0	0	0	35	1	1	1.5967408419	0.5741147399	-0.02451922	-0.8042349219	1.2893944979	1.1935638189	1	0
1139	104	2004-12-26	196.2	medium	high	6	468	474	0	0	3	0	0	0	0	0	0	1	1	1	1	1	2	0	0	0	0	0	1	0	0	0	0	1	35	1	1	1.3597599268	2.868793726	1.4296272993	-0.8042349219	1.2893944979	0.0276491474	1	0
1140	104	2004-12-26	199.7	medium	high	0	1019	1019	0	0	4	2	0	1	0	0	0	0	0	0	0	0	0	0	0	0	0	1	1	1	0	0	0	0	31	1	0	0.4023869038	-1.5106835365	1.01087749	0.5710824728	-0.4055785835	-1.0001966953	0	1
1141	83	2004-07-25	191.4	medium	high	0	150	150	1	2	1	0	0	0	0	0	0	0	1	1	1	2	0	0	0	1	0	0	1	0	0	0	0	1	34	1	0	0.3321308494	-0.0236569829	0.0214653555	0.292335242	-0.9706577063	-0.9081507921	0	0
1141	104	2004-12-26	191.4	medium	high	150	304	454	0	0	1	0	0	0	0	0	1	0	1	0	1	2	0	0	0	1	0	0	1	0	0	0	0	1	34	1	0	0.6249973774	-0.4656248093	-0.064901486	1.3822122812	-0.0002015339	-1.0769015551	1	0
1142	104	2004-12-26	203.9	medium	high	0	1610	1610	0	0	4	1	0	1	0	0	0	0	0	0	0	0	0	0	1	0	0	1	0	1	0	0	0	0	50	1	0	-1.2529227734	0.451087594	-0.3905069828	0.8747732043	-0.4233145416	1.1628818512	1	0
1143	104	2004-12-26	213.5	high	high	0	19	19	0	0	3	1	0	0	0	0	0	0	0	1	1	0	0	1	0	0	0	0	0	0	0	0	1	0	20	1	0	-0.7363681197	-1.0356322527	0.3207260966	0.5909893513	-0.447514087	-1.1229245663	1	0
1144	93	2004-10-03	198.3	medium	high	0	2	2	1	3	1	0	0	0	0	0	0	0	0	1	1	0	0	0	0	1	0	0	1	1	0	0	0	0	44	1	1	0.8585835099	-0.1986427903	0.2020857036	1.3822122812	-0.0002015339	-1.0922425985	0	1
1144	104	2004-12-26	197.5	medium	high	2	50	52	0	0	1	1	0	0	0	0	0	0	0	1	1	0	0	0	0	1	0	0	1	1	0	0	0	0	44	1	1	1.7815154791	1.4035309553	-0.6500075459	0.8688815832	-0.9252591729	-1.0001966953	0	1
1145	27	2003-06-29	204	medium	high	0	341	341	1	3	4	5	0	1	0	0	0	0	1	1	1	0	1	1	0	0	0	1	0	0	0	0	1	0	20	1	0	-0.1453917474	0.8915030956	1.3598202467	0.5710824728	-0.4055785835	-1.0001966953	1	0
1145	104	2004-12-26	204	medium	high	341	887	1228	0	0	4	5	0	1	0	0	0	0	1	0	0	0	1	1	0	0	0	1	0	0	0	0	1	0	20	1	0	-0.1453917474	0.8915030956	1.3598202467	0.5710824728	-0.4055785835	-1.0001966953	1	0
1146	104	2004-12-26	179.1	low	low	0	1020	1020	0	0	3	0	1	0	0	0	0	0	0	1	1	0	0	0	1	0	0	0	0	0	0	0	1	0	53	1	0	0.0731467605	-0.3465266228	-0.2891362607	-0.8042349219	1.2893944979	1.1628818512	1	0
1147	104	2004-12-26	189.5	low	low	0	803	803	0	0	1	0	0	1	0	0	0	0	0	1	1	0	0	0	0	1	0	0	1	1	0	0	0	0	40	1	0	0.270240128	1.9953106642	-1.5505194664	-0.5132143497	-1.6860771179	-0.8928098083	1	1
1148	104	2004-12-26	185.2	low	low	0	1218	1218	0	0	1	3	0	0	0	0	0	0	0	0	0	0	0	0	0	1	0	0	0	0	0	0	1	0	35	1	0	-1.0501765013	-0.3422777057	-1.2602411509	1.3822122812	-0.0002015339	-0.8774688244	1	0
1149	104	2004-12-26	187.7	low	low	0	1268	1268	0	0	1	0	0	0	0	0	0	0	0	0	0	0	0	0	0	1	0	0	0	0	0	0	1	0	42	1	0	-0.1642791182	-0.5094826818	1.0617144108	0.292335242	-0.9706577063	-0.9388327599	1	0
1150	50	2003-12-07	191.4	medium	high	0	160	160	1	4	1	3	0	0	0	0	1	0	0	1	1	2	0	1	0	1	0	0	0	0	0	0	0	1	20	1	0	1.3549438715	0.1153128371	-1.3153585196	1.2404088974	-0.3917624652	-1.199629426	1	0
1150	88	2004-08-29	193.2	medium	high	160	82	242	1	2	1	4	0	0	0	0	0	0	0	1	1	2	0	1	0	1	0	0	0	0	0	0	0	1	20	1	0	1.3549438715	0.1153128371	-1.3153585196	1.2404088974	-0.3917624652	-1.199629426	1	0
1150	104	2004-12-26	193.2	medium	high	242	201	443	0	0	1	5	0	0	0	0	0	0	0	0	0	2	0	1	0	1	0	0	0	0	0	0	0	1	20	1	0	1.3549438715	0.1153128371	-1.3153585196	1.2404088974	-0.3917624652	-1.199629426	1	0
1151	81	2004-07-11	187.3	low	low	0	89	89	1	2	2	5	0	0	0	0	0	0	0	1	1	0	1	1	0	0	1	0	1	1	0	0	0	0	20	1	0	-1.0085604191	0.394544661	1.3784737587	-1.8153613806	-1.0048490763	0.0583311133	0	0
1151	104	2004-12-26	188	low	low	89	9	98	0	0	2	6	0	0	0	0	0	0	0	1	1	0	1	1	0	0	1	0	1	1	0	0	0	0	20	1	0	-1.0085604191	0.394544661	1.3784737587	-1.8153613806	-1.0048490763	0.0583311133	0	0
1152	104	2004-12-26	189.6	low	low	0	1760	1760	0	0	3	0	1	0	0	0	0	0	0	0	0	0	0	1	0	0	0	0	0	1	0	0	0	0	27	1	0	-0.1614351124	-0.3813331723	-0.1380113363	-0.8042349219	1.2893944979	1.2089048624	1	1
1153	38	2003-09-14	204	medium	high	0	431	431	1	1	4	2	0	0	0	0	0	0	0	1	1	0	0	0	0	0	0	1	0	1	0	0	0	0	41	1	0	-0.4842116833	-0.6658783555	-0.728866756	0.5710824728	-0.4055785835	-1.0001966953	1	0
1153	69	2004-04-18	186.3	low	low	431	65	496	1	2	2	2	0	0	0	0	0	0	0	1	1	0	0	0	0	0	1	0	0	1	0	0	0	0	41	1	0	-0.6169808507	-1.2125977278	-0.3890300989	1.2404088974	-0.3917624652	-1.153606534	1	0
1153	104	2004-12-26	190.5	medium	high	496	141	637	0	0	2	3	0	0	0	0	0	0	0	1	1	0	0	0	0	0	1	0	0	1	0	0	0	0	41	1	0	-1.4309746027	-0.652639389	-1.1408303976	-0.7997999191	-0.5156743526	-0.0643967465	1	0
1154	104	2004-12-26	187.4	low	low	0	1239	1239	0	0	3	1	0	0	1	0	0	0	0	0	0	1	0	1	0	0	0	0	0	0	1	0	0	0	22	1	1	0.1002972052	0.6978186369	-0.9774580002	-0.8042349219	1.2893944979	0.9787901044	1	0
1155	104	2004-12-26	180.9	low	low	0	992	992	0	0	2	0	0	1	0	0	0	0	1	1	1	0	2	0	1	0	1	0	0	0	0	0	0	1	47	1	0	-0.6324809194	0.8166673779	-0.6486498117	0.5909893513	-0.447514087	-0.0950787142	1	1
1156	104	2004-12-26	185.4	low	low	0	879	879	0	0	3	0	0	0	1	0	0	0	0	0	0	0	0	0	0	0	0	0	0	1	0	0	0	0	30	1	0	0.3293230236	1.3116050959	0.1256000996	-0.8042349219	1.2893944979	1.2549277544	0	1
1157	5	2003-01-26	184.2	low	low	0	141	141	1	3	2	3	0	1	0	0	0	0	0	1	1	0	0	0	0	0	1	0	0	1	0	0	0	0	28	1	1	-0.3708288372	0.2474353313	0.3570322692	-1.8153613806	-1.0048490763	0.0890130773	1	0
1157	48	2003-11-23	192.9	medium	high	141	136	277	1	2	3	3	0	1	0	0	0	0	0	1	1	0	0	0	0	0	0	0	0	0	0	0	0	1	28	1	1	-0.2461320013	0.6022037268	-0.291561842	-0.8042349219	1.2893944979	1.3469736576	1	1
1157	64	2004-03-14	192.9	medium	high	277	248	525	1	4	3	3	0	1	0	0	0	0	0	1	1	0	0	0	0	0	0	0	0	0	0	0	0	1	28	1	1	-0.144584164	0.0850843713	0.1743622124	-0.8042349219	1.2893944979	0.8867442012	1	1
1157	104	2004-12-26	192.9	medium	high	525	535	1060	0	0	3	4	0	1	0	0	0	0	0	0	0	0	0	0	0	0	0	0	0	1	0	0	0	0	28	1	1	-0.3917372823	-1.8427433968	-0.2472762167	0.5710824728	-0.4055785835	-1.0001966953	1	0
1158	104	2004-12-26	185.5	low	low	0	1166	1166	0	0	3	2	0	0	0	0	0	0	0	0	0	0	0	0	0	0	0	0	1	1	0	0	0	0	35	1	0	1.3653278351	1.9975334406	0.4273509681	-0.8042349219	1.2893944979	1.1628818512	1	0
1159	21	2003-05-18	189	low	low	0	203	203	1	4	1	1	0	1	0	0	0	0	0	1	1	0	0	1	0	1	0	0	0	1	0	0	0	0	28	1	1	0.2014087588	-0.4705158174	-0.240436554	1.028072238	-0.510065496	-1.2149704695	1	1
1159	104	2004-12-26	189	low	low	203	791	994	0	0	1	2	0	1	0	0	0	0	0	0	0	0	0	1	0	1	0	0	0	1	0	0	0	0	28	1	1	0.0450398475	-0.7564129829	0.8660818338	1.2404088974	-0.3917624652	-1.199629426	1	0
1160	104	2004-12-26	187.5	low	low	0	718	718	0	0	3	8	0	1	0	0	0	0	0	0	0	0	0	0	1	0	0	0	1	0	0	0	1	0	41	1	0	0.9114130735	1.5511977673	1.0799450874	-0.8042349219	1.2893944979	1.2242457867	1	0
1161	104	2004-12-26	190.3	medium	high	0	567	567	0	0	1	0	0	0	0	0	0	0	0	1	1	0	0	0	0	1	0	0	0	1	0	0	0	0	30	1	0	0.0829028413	-0.2245813012	0.4478593171	0.9484659433	-2.0949923992	-1.2763344049	1	0
1162	104	2004-12-26	206.4	high	high	0	2828	2828	0	0	4	0	1	0	0	0	1	0	0	0	1	0	0	0	0	0	0	1	0	1	0	0	0	0	30	1	0	-1.0501765013	-0.3422777057	-1.2602411509	0.8957823515	-0.4563067555	-0.8774688244	0	0
1163	104	2004-12-26	203.2	medium	high	0	1369	1369	0	0	4	0	0	0	0	0	0	0	1	0	0	1	1	0	0	0	0	1	1	1	0	0	0	0	35	1	1	-0.4532588422	-0.5332553387	1.0392833948	-0.8042349219	1.2893944979	-0.0183738004	1	0
1164	104	2004-12-26	174.8	low	low	0	1568	1568	0	0	2	4	0	0	0	0	0	0	0	0	0	0	0	0	1	0	1	0	0	1	0	0	0	0	51	1	1	0.2831562757	0.358627677	0.4783416986	-0.8960357308	-0.3202427626	0.2270819247	1	0
1165	104	2004-12-26	204	medium	high	0	891	891	0	0	4	2	1	0	0	0	0	0	1	0	0	1	0	0	0	0	0	1	0	0	1	0	0	0	37	1	1	0.7140191793	0.2341608852	-0.1539912373	1.0415363312	-0.458248049	-0.8774688244	1	0
1166	38	2003-09-14	183.3	low	low	0	137	137	1	3	2	0	0	0	0	1	0	1	0	1	1	0	0	1	0	0	1	0	0	0	0	0	1	0	21	1	0	-1.3747611046	-1.8988492489	-0.1974070817	-1.5950810909	-1.6365810633	-0.2484885454	1	1
1166	104	2004-12-26	187.6	low	low	137	85	222	0	0	2	1	0	0	0	1	0	1	0	1	1	0	0	1	0	0	1	0	0	0	1	0	0	0	21	1	0	-1.3747611046	-1.8988492489	-0.1974070817	-1.5950810909	-1.6365810633	-0.2484885454	1	0
1167	104	2004-12-26	183.2	low	low	0	932	932	0	0	2	2	0	1	0	0	0	0	0	0	0	0	0	1	0	0	1	0	0	0	0	0	0	1	18	1	0	-1.4270681143	-1.3789234161	-1.1849373579	0.5909893513	-0.447514087	-0.1257606745	1	0
1168	27	2003-06-29	183.3	low	low	0	59	59	1	2	2	1	0	0	0	0	0	0	0	1	1	0	0	1	0	0	1	0	0	1	0	0	0	0	26	1	0	-0.5487895608	-0.4475281239	0.1248806864	-0.0823689327	-0.749428153	-0.2178065777	1	0
1168	31	2003-07-27	183.3	low	low	59	87	146	1	1	2	1	0	0	0	0	1	0	0	1	1	0	0	1	0	0	1	0	0	1	0	0	0	0	26	1	0	-0.0620208085	-0.709574759	0.5855331421	-0.8042349219	1.2893944979	-0.2331475616	1	0
1168	45	2003-11-02	183.3	low	low	146	185	331	1	5	2	1	0	0	0	0	0	0	0	1	1	0	0	1	0	0	1	0	0	0	0	0	1	0	26	1	0	-0.6032585502	0.2477967739	-0.1240044087	-0.7997999191	-0.5156743526	-0.1104196981	1	0
1168	104	2004-12-26	183.3	low	low	331	605	936	0	0	2	2	1	0	0	0	0	0	0	0	0	0	0	1	0	0	1	0	0	1	0	0	0	0	26	1	0	-1.3084748983	0.7083489299	0.8249111176	-0.7997999191	-0.5156743526	-0.0643967465	1	1
1169	100	2004-11-21	208.6	high	high	0	78	78	1	4	4	1	0	1	0	0	0	0	0	1	1	0	0	0	0	0	0	1	1	1	0	0	0	0	32	1	1	-0.308275938	-0.8488737941	0.3542806208	1.0415363312	-0.458248049	0.3344688118	1	1
1169	104	2004-12-26	204.6	medium	high	78	30	108	0	0	4	1	0	1	0	0	0	0	0	1	1	0	0	0	0	0	0	1	1	1	0	0	0	0	32	1	1	-0.0842729881	-0.181962952	-0.370696336	0.8957823515	-0.4563067555	-0.8314458728	1	1
1170	104	2004-12-26	207.5	high	high	0	186	186	0	0	4	7	1	0	0	0	0	0	0	1	1	0	0	0	0	0	0	1	0	0	0	0	0	1	25	1	1	-1.4764966965	-1.0277608633	0.1531111598	0.5710824728	-0.4055785835	-0.8928098083	1	0
1171	104	2004-12-26	204	medium	high	0	916	916	0	0	4	3	0	0	0	0	0	0	0	0	0	0	0	0	0	0	0	1	0	1	0	0	0	0	35	1	0	1.3484110832	-0.0390475728	0.2726015151	0.8957823515	-0.4563067555	-0.3251934648	0	0
1172	104	2004-12-26	204.5	medium	high	0	871	871	0	0	4	0	1	0	0	0	0	0	0	0	0	0	0	0	1	0	0	1	1	1	0	0	0	0	50	0	1	-0.6035336256	-1.1385959387	1.4737986326	0.8957823515	-0.4563067555	-0.8314458728	0	0
1173	104	2004-12-26	188.4	low	low	0	723	723	0	0	1	5	1	0	0	0	0	0	0	0	0	0	0	0	0	1	0	0	0	0	0	0	1	0	26	1	0	-1.0196199417	-1.6792776585	-0.6223799586	1.1040129662	-2.2008814812	-1.0769015551	1	0
1174	104	2004-12-26	190.6	medium	high	0	824	824	0	0	3	0	0	1	0	0	0	0	0	0	0	0	0	0	0	0	0	0	1	0	0	0	1	0	39	1	0	1.7265181541	0.9206598997	0.348223418	-0.8042349219	1.2893944979	1.1475409269	1	0
1175	104	2004-12-26	182.7	low	low	0	1488	1488	0	0	2	0	0	0	0	0	0	0	0	0	0	0	0	1	0	0	1	0	0	1	0	0	0	0	25	1	0	-1.2154737711	-0.8106309772	-1.2826023102	-0.7084547281	0.6663253307	-1.2609933615	1	0
1176	104	2004-12-26	184	low	low	0	1089	1089	0	0	3	1	0	0	0	0	0	0	0	0	0	0	0	1	0	0	0	0	1	1	0	0	0	0	26	1	1	1.1459088326	-0.3974709809	-0.5016074777	-0.8042349219	1.2893944979	1.2089048624	1	1
1177	31	2003-07-27	183	low	low	0	368	368	1	3	3	1	0	1	0	0	1	0	0	1	1	0	0	1	0	0	0	0	0	1	0	0	0	0	23	1	0	-0.4589848518	0.539242208	-0.5745961666	-0.8042349219	1.2893944979	1.0094720125	0	0
1177	42	2003-10-12	183	low	low	368	445	813	1	5	3	1	0	1	0	0	0	0	0	1	1	0	0	1	0	0	0	0	0	1	0	0	0	0	23	1	0	-0.4589848518	0.539242208	-0.5745961666	-0.8042349219	1.2893944979	1.0094720125	0	0
1177	74	2004-05-23	203.2	medium	high	813	50	863	1	2	3	2	0	1	0	0	0	0	0	1	1	0	0	1	0	0	0	0	0	1	0	0	0	0	23	1	0	-0.4589848518	0.539242208	-0.5745961666	-0.8042349219	1.2893944979	1.0094720125	0	0
1177	104	2004-12-26	203.2	medium	high	863	267	1130	0	0	3	2	0	1	0	0	1	0	0	0	1	0	0	1	0	0	0	0	0	1	0	0	0	0	23	1	0	-0.4589848518	0.539242208	-0.5745961666	-0.8042349219	1.2893944979	1.0094720125	0	0
1178	104	2004-12-26	203.4	medium	high	0	200	200	0	0	3	3	0	1	0	0	0	0	1	1	1	1	0	1	0	0	0	0	0	0	1	0	0	0	17	1	0	-0.5456178784	-1.4975364208	-0.5651612878	-0.8042349219	1.2893944979	1.3162916899	1	0
1179	104	2004-12-26	186.5	low	low	0	747	747	0	0	3	0	0	0	0	0	0	0	1	1	1	0	0	1	0	0	0	0	1	0	0	0	1	0	23	1	0	0.4982255995	-0.6116291285	0.321200043	-0.8042349219	1.2893944979	1.2089048624	1	0
1180	4	2003-01-19	176.3	low	low	0	243	243	1	3	3	0	1	0	0	0	0	0	0	1	1	0	0	1	0	0	0	0	0	0	0	0	1	0	20	1	0	-0.7900559306	-1.1279934645	-0.1311055422	-0.8042349219	1.2893944979	1.2856097221	1	1
1180	104	2004-12-26	176.3	low	low	243	950	1193	0	0	3	0	1	0	0	0	0	0	0	0	0	0	0	1	0	0	0	0	0	0	0	0	1	0	20	1	0	-0.2898516059	-0.3335368335	-0.1081927568	-0.8042349219	1.2893944979	1.2702687979	1	0
1181	104	2004-12-26	204.2	medium	high	0	544	544	0	0	4	1	0	1	0	0	0	0	0	0	0	0	0	1	0	0	0	1	0	1	0	0	0	0	22	1	0	0.1864524037	0.3273034692	0.0247164685	0.5710824728	-0.4055785835	-1.2149704695	1	0
1182	101	2004-11-28	191.4	medium	high	0	259	259	1	2	1	1	0	0	0	0	0	0	1	1	1	1	0	1	0	1	0	0	0	1	0	0	0	0	23	1	1	1.1248781681	-0.2590646446	-1.2283115387	1.2404088974	-0.3917624652	-1.2456524372	1	0
1182	104	2004-12-26	191.4	medium	high	259	287	546	0	0	1	1	0	0	0	0	1	0	1	0	1	1	0	1	0	1	0	0	0	1	0	0	0	0	23	1	1	1.1248781681	-0.2590646446	-1.2283115387	1.2404088974	-0.3917624652	-1.2456524372	1	0
1183	4	2003-01-19	183.8	low	low	0	150	150	1	2	2	6	0	0	0	0	0	0	1	1	1	0	1	0	0	0	1	0	0	1	0	0	0	0	24	1	0	-1.2396332026	-0.9427579641	-0.2972404361	-1.0230289698	-1.7025355101	-1.1842885017	1	0
1183	104	2004-12-26	183.6	low	low	150	500	650	0	0	2	7	0	0	0	0	0	0	1	0	0	0	1	0	0	0	1	0	0	1	0	0	0	0	24	1	0	-1.2396332026	-0.9427579641	-0.2972404361	-1.0230289698	-1.7025355101	-1.1842885017	1	0
1184	104	2004-12-26	179.7	low	low	0	1202	1202	0	0	2	1	0	1	0	0	0	0	0	1	1	0	0	1	0	0	1	0	1	0	0	0	1	0	21	1	1	0.9409117103	0.0588029847	0.6435710192	-0.3684669435	-0.7872508764	0.2731048763	1	0
1185	90	2004-09-12	192.9	medium	high	0	445	445	1	2	3	1	1	0	0	0	0	0	0	1	1	1	0	0	1	0	0	0	1	0	0	0	1	0	39	1	0	1.7728698254	1.6649386883	1.2143847942	-0.8042349219	1.2893944979	1.1782228947	1	1
1185	104	2004-12-26	192.9	medium	high	445	550	995	0	0	3	1	1	0	0	0	1	0	0	0	1	1	0	0	1	0	0	0	1	0	0	0	1	0	39	1	0	1.7728698254	1.6649386883	1.2143847942	-0.8042349219	1.2893944979	1.1782228947	1	1
1186	104	2004-12-26	189.5	low	low	0	830	830	0	0	3	0	0	0	0	0	0	0	1	0	0	0	2	0	0	0	0	0	1	0	0	0	0	1	38	1	0	-0.7628234625	-0.710991919	0.1934589297	-0.8042349219	1.2893944979	0.5185605884	0	1
1187	5	2003-01-26	197.7	medium	high	0	18	18	1	3	4	4	1	0	0	0	0	0	0	1	1	0	0	0	0	0	0	1	1	0	1	0	0	0	36	1	0	0.7578290701	0.2368167788	-0.3809253275	0.8957823515	-0.4563067555	-0.8774688244	1	0
1187	104	2004-12-26	197.7	medium	high	18	718	736	0	0	4	5	0	0	0	0	0	0	1	0	0	0	1	0	0	0	0	1	1	0	1	0	0	0	36	1	0	0.7578290701	0.2368167788	-0.3809253275	0.8957823515	-0.4563067555	-0.8774688244	1	0
1188	104	2004-12-26	204.3	medium	high	0	341	341	0	0	4	1	0	0	0	1	0	1	0	1	1	0	0	0	0	0	0	1	0	0	0	0	0	1	30	1	1	-1.1641199589	0.9416137934	2.6649787426	0.8747732043	-0.4233145416	1.3316327333	1	0
1189	104	2004-12-26	186.7	low	low	0	1195	1195	0	0	3	4	0	0	0	0	0	0	0	0	0	0	0	0	0	0	0	0	1	0	0	0	1	0	43	1	0	1.0707659721	1.0771423578	0.3835290372	-0.8042349219	1.2893944979	1.2089048624	1	0
1190	104	2004-12-26	189.5	low	low	0	841	841	0	0	3	4	0	1	0	0	0	0	1	0	0	0	0	1	0	0	0	0	0	1	0	0	0	0	19	1	0	0.0393231064	0.6032453179	0.6580501795	-0.8042349219	1.2893944979	1.2089048624	0	1
1191	104	2004-12-26	190.1	medium	high	0	585	585	0	0	1	1	0	0	0	0	0	0	0	1	1	0	0	0	0	1	0	0	0	0	0	0	1	0	33	1	0	0.9699960947	0.4821234047	-0.4512135386	1.2404088974	-0.3917624652	-1.199629426	1	0
1192	104	2004-12-26	186.7	low	low	0	1216	1216	0	0	3	0	1	0	0	0	0	0	0	0	0	0	0	0	0	0	0	0	0	0	0	0	0	1	37	1	0	-0.1646903753	-0.390651077	-0.0642687753	-0.8042349219	1.2893944979	1.2242457867	1	0
1193	104	2004-12-26	188.9	low	low	0	937	937	0	0	1	0	0	1	0	0	0	0	0	0	0	0	0	0	0	1	0	0	1	0	0	0	1	0	39	1	0	-0.3068040311	-0.5305142999	0.0208978057	1.4208112955	-0.6892802119	-1.0615606308	1	0
1194	104	2004-12-26	197.5	medium	high	0	457	457	0	0	3	0	1	0	0	0	0	0	0	1	1	0	0	0	0	0	0	0	0	1	0	0	0	0	33	1	0	-0.1294089705	-0.5805052519	-1.3252657652	-0.8042349219	1.2893944979	0.8407212496	0	1
1195	52	2003-12-21	177.9	low	low	0	546	546	1	3	3	0	0	0	1	0	0	0	0	1	1	0	0	0	0	0	0	0	0	1	0	0	0	0	43	1	0	-0.5362217426	-1.4285466671	0.2380920947	-0.8042349219	1.2893944979	1.2089048624	1	1
1195	104	2004-12-26	177.9	low	low	546	917	1463	0	0	3	1	0	0	1	0	0	0	0	0	0	0	0	0	0	0	0	0	0	1	0	0	0	0	43	1	0	-0.5362217426	-1.4285466671	0.2380920947	-0.8042349219	1.2893944979	1.2089048624	1	0
1196	104	2004-12-26	193.2	medium	high	0	209	209	0	0	1	0	0	1	0	0	0	0	0	1	1	0	0	1	0	1	0	0	0	1	0	0	0	0	27	0	1	-0.8424691558	-1.5014014244	-1.0272938013	1.2404088974	-0.3917624652	-1.4450851679	1	0
1197	104	2004-12-26	189.5	low	low	0	804	804	0	0	1	2	0	0	1	0	0	0	0	1	1	0	0	1	0	1	0	0	0	0	0	0	1	0	18	1	0	1.2508200407	-0.0987656116	0.0722318366	1.4208112955	-0.6892802119	-1.0615606308	0	0
1198	104	2004-12-26	199.7	medium	high	0	1032	1032	0	0	4	0	0	0	0	0	0	0	0	0	0	0	0	0	0	0	0	1	0	0	0	0	1	0	33	1	0	-0.5697230101	-0.8082548976	-0.8767638803	0.8747732043	-0.4233145416	1.1475409269	1	0
1199	104	2004-12-26	183.2	low	low	0	946	946	0	0	2	2	0	0	1	0	0	0	0	0	0	0	0	1	0	0	1	0	0	1	0	0	0	0	27	1	0	-1.3084748983	0.7083489299	0.8249111176	-0.7997999191	-0.5156743526	-0.0643967465	0	1
1200	104	2004-12-26	205.8	high	high	0	449	449	0	0	4	1	0	1	0	0	0	0	0	0	0	0	0	0	0	0	0	1	0	0	0	0	0	1	41	1	1	0.4772374332	0.471416235	0.0266197361	0.8957823515	-0.4563067555	-0.2638295293	0	1
1201	85	2004-08-08	199.3	medium	high	0	948	948	1	3	4	3	0	0	1	0	1	0	0	1	1	0	0	0	0	0	0	1	0	1	0	0	0	0	35	1	1	0.0536563359	-0.0776290447	0.6180380583	0.8957823515	-0.4563067555	0.0736720935	1	0
1201	104	2004-12-26	199.3	medium	high	948	1088	2036	0	0	4	4	0	0	1	0	0	0	0	0	0	0	0	0	0	0	0	1	0	1	0	0	0	0	35	1	1	-0.3062111139	1.2022469044	-0.5981026292	0.8957823515	-0.4563067555	1.1935638189	1	0
1202	104	2004-12-26	206.7	high	high	0	91	91	0	0	4	3	0	0	0	0	0	0	1	1	1	0	1	0	0	0	0	1	0	1	0	0	0	0	36	1	1	1.6353034973	2.1669089794	-1.1889842749	0.5710824728	-0.4055785835	-1.0001966953	0	1
1203	31	2003-07-27	188.8	low	low	0	107	107	1	2	1	1	1	0	0	0	0	1	0	1	1	0	0	0	0	1	0	0	0	0	1	0	0	0	31	1	0	-0.482206285	0.5625320673	-0.6706433892	1.4352911711	-1.2356606722	-1.1229245663	1	0
1203	81	2004-07-11	188.8	low	low	107	457	564	1	3	1	1	1	0	0	0	1	1	0	1	1	0	0	0	0	1	0	0	0	0	1	0	0	0	31	1	0	-0.482206285	0.5625320673	-0.6706433892	0.6359536648	-1.8618934155	-1.1229245663	1	0
1203	104	2004-12-26	188.8	low	low	564	625	1189	0	0	1	1	1	0	0	0	0	1	0	0	0	0	0	0	0	1	0	0	0	0	0	0	1	0	31	1	0	-0.482206285	0.5625320673	-0.6706433892	0.6359536648	-1.8618934155	-1.1229245663	1	0
1204	97	2004-10-31	203.7	medium	high	0	163	163	1	1	3	4	0	1	0	0	0	0	1	1	1	0	1	0	1	0	0	0	1	1	0	0	0	0	44	1	1	0.8244078755	-0.5990473628	-0.2883922458	-0.8042349219	1.2893944979	1.1628818512	1	1
1204	104	2004-12-26	203.7	medium	high	163	219	382	0	0	3	5	0	1	0	0	0	0	1	0	0	0	1	0	1	0	0	0	1	0	0	0	1	0	44	1	1	-0.4532588422	-0.5332553387	1.0392833948	-0.8042349219	1.2893944979	-0.0183738004	1	1
1205	104	2004-12-26	190.6	medium	high	0	803	803	0	0	3	0	1	0	0	0	0	0	0	1	1	0	0	0	0	0	0	0	0	0	0	0	0	1	38	1	0	-0.0728293881	1.0960977077	0.1057463884	-0.8042349219	1.2893944979	1.2242457867	1	0
1206	104	2004-12-26	179.7	low	low	0	1202	1202	0	0	2	1	1	0	0	0	0	0	0	0	0	0	0	1	0	0	1	0	0	0	0	0	1	0	23	1	0	-0.9616509676	-0.4255447686	0.4393230379	-0.7997999191	-0.5156743526	-1.0001966953	1	1
1207	85	2004-08-08	202.5	medium	high	0	347	347	1	3	4	2	0	1	0	0	0	0	1	1	1	1	0	0	0	0	0	1	0	0	0	0	0	1	35	1	0	1.228456378	1.1422617435	0.2532151937	0.8957823515	-0.4563067555	-0.3251934648	0	1
1207	104	2004-12-26	202.5	medium	high	347	487	834	0	0	4	3	0	1	0	0	0	0	1	0	0	1	0	0	0	0	0	1	0	0	0	0	0	1	35	1	0	1.228456378	1.1422617435	0.2532151937	0.8957823515	-0.4563067555	-0.3251934648	0	1
1208	104	2004-12-26	183.8	low	low	0	855	855	0	0	2	0	0	0	0	1	0	1	0	1	1	0	0	0	0	0	1	0	0	0	0	0	1	0	42	1	0	-0.5396140218	1.0811396837	2.3063321114	-0.7997999191	-0.5156743526	-0.3251934648	0	1
1209	31	2003-07-27	192.9	medium	high	0	30	30	1	2	3	0	1	0	0	0	0	0	0	1	1	0	0	0	1	0	0	0	0	0	1	0	0	0	44	1	0	0.846773386	0.4050712883	0.9577603936	-0.8042349219	1.2893944979	-0.2178065777	0	1
1209	103	2004-12-12	192.9	medium	high	30	534	564	1	5	3	1	1	0	0	0	1	0	0	1	1	0	0	0	1	0	0	0	0	0	1	0	0	0	44	1	0	0.6595907807	0.0901694596	0.216623351	-0.8042349219	1.2893944979	1.1935638189	1	0
1209	104	2004-12-26	213.5	high	high	564	11	575	0	0	3	1	1	0	0	0	0	0	0	1	1	0	0	0	1	0	0	0	0	0	1	0	0	0	44	1	0	-0.8058121204	-0.1432388276	-1.0300687551	-0.8042349219	1.2893944979	1.4850424528	1	0
1210	104	2004-12-26	186.9	low	low	0	1176	1176	0	0	1	0	0	0	0	0	0	0	0	0	0	0	0	0	1	1	0	0	0	0	0	0	1	0	57	1	0	0.0131550264	-0.1693305075	1.0035852194	0.8688815832	-0.9252591729	-0.9848557115	1	0
1211	104	2004-12-26	184.3	low	low	0	569	569	0	0	2	2	1	0	0	0	0	0	0	1	1	0	0	1	0	0	1	0	0	1	0	0	0	0	19	1	0	-1.5711181164	0.654317677	-0.8804996014	-2.7995643616	-0.4943807423	0.1503770053	1	0
1212	104	2004-12-26	192.8	medium	high	0	227	227	0	0	1	3	1	0	0	0	0	0	0	1	1	0	0	0	0	1	0	0	0	0	0	0	1	0	34	1	1	-0.6936135888	-0.1224218756	0.4639270008	0.8688815832	-0.9252591729	-1.153606534	1	1
1213	15	2003-04-06	181.5	low	low	0	410	410	1	2	3	0	0	1	0	0	0	0	0	1	1	0	0	1	0	0	0	0	0	0	0	0	1	0	23	1	0	-0.7806380391	-0.4030353725	0.5269235373	-0.8042349219	1.2893944979	1.1628818512	1	1
1213	23	2003-06-01	181.5	low	low	410	466	876	1	3	3	0	0	1	0	0	1	0	0	1	1	0	0	1	0	0	0	0	0	0	0	0	1	0	23	1	0	-0.4589848518	0.539242208	-0.5745961666	-0.8042349219	1.2893944979	1.0094720125	1	1
1213	104	2004-12-26	181.5	low	low	876	1040	1916	0	0	3	0	0	1	0	0	0	0	0	0	0	0	0	1	0	0	0	0	0	0	0	0	1	0	23	1	0	-0.0828991979	0.1972136945	-0.282976985	-0.8042349219	1.2893944979	1.2242457867	0	1
1214	52	2003-12-21	184.6	low	low	0	747	747	1	2	1	1	0	0	1	0	0	0	1	1	1	0	0	0	0	1	0	0	0	1	0	0	0	0	33	1	0	1.1960158348	2.3927979469	-0.1050630808	0.292335242	-0.9706577063	-0.9388327599	1	0
1214	61	2004-02-22	184.6	low	low	747	810	1557	1	5	1	1	0	0	1	0	1	0	1	1	1	0	0	0	0	1	0	0	0	1	0	0	0	0	33	1	0	1.1960158348	2.3927979469	-0.1050630808	0.292335242	-0.9706577063	-0.9388327599	1	0
1214	104	2004-12-26	195.8	medium	high	1557	10	1567	0	0	1	2	0	0	1	0	0	0	1	1	1	0	0	0	0	1	0	0	0	1	0	0	0	0	33	1	0	1.1960158348	2.3927979469	-0.1050630808	0.292335242	-0.9706577063	-0.9388327599	1	0
1215	104	2004-12-26	180.8	low	low	0	1073	1073	0	0	2	0	0	0	1	0	0	0	1	1	1	1	0	0	0	0	1	0	0	0	0	0	1	0	37	1	0	-0.6716538072	0.3496444225	-1.0541052818	-0.7997999191	-0.5156743526	-0.0797377303	1	1
1216	104	2004-12-26	199.3	medium	high	0	1071	1071	0	0	4	0	1	0	0	0	0	0	0	0	0	0	0	1	0	0	0	1	1	1	0	0	0	0	20	1	0	0.0536563359	-0.0776290447	0.6180380583	0.8957823515	-0.4563067555	0.0736720935	1	1
1217	34	2003-08-17	177.9	low	low	0	443	443	1	4	3	5	0	0	0	0	0	0	1	1	1	0	1	0	0	0	0	0	0	0	1	0	0	0	35	1	0	-0.6264479756	-1.0963639021	-0.0667144805	-0.8042349219	1.2893944979	1.3162916899	1	0
1217	104	2004-12-26	198.4	medium	high	443	400	843	0	0	3	6	0	0	0	0	0	0	1	0	0	0	1	0	1	0	0	0	0	0	1	0	0	0	35	1	0	-0.6264479756	-1.0963639021	-0.0667144805	-0.8042349219	1.2893944979	1.3162916899	1	0
1218	104	2004-12-26	212.8	high	high	0	35	35	0	0	3	0	0	0	0	0	0	0	0	1	1	0	0	0	1	0	0	0	1	1	0	0	0	0	47	0	0	0.989665091	0.0740437508	-0.4982559979	-0.8042349219	1.2893944979	1.2089048624	0	1
[truncated: 19,863 more rows]
